# Supplementary material for: The mTORC1 complex in pre-osteoblasts regulates whole-body energy metabolism independently of osteocalcin
Source: Bone Res. 2021 Feb 8;9:10. doi: 10.1038/s41413-020-00123-z (PMC7868369; doi:10.1038/s41413-020-00123-z)
Supplement: Supplementary file 12 — Supplementary Table 1_final.xlsx [file 41413_2020_123_MOESM12_ESM.xlsx]

## Sheet: gsea_report_for_na_pos
NAME	GS<br> follow link to MSigDB	GS DETAILS	SIZE	ES	NES	NOM p-val	FDR q-val	FWER p-val	RANK AT MAX	LEADING EDGE
GO_MYOFIBRIL_ASSEMBLY	GO_MYOFIBRIL_ASSEMBLY	Details ...	58	0.874524	2.13556	0	0	0	1065	tags=71%, list=7%, signal=76%
GO_CELLULAR_COMPONENT_ASSEMBLY_INVOLVED_IN_MORPHOGENESIS	GO_CELLULAR_COMPONENT_ASSEMBLY_INVOLVED_IN_MORPHOGENESIS	Details ...	88	0.827517	2.0731	0	0	0	1065	tags=51%, list=7%, signal=55%
GO_MULTICELLULAR_ORGANISMAL_MOVEMENT	GO_MULTICELLULAR_ORGANISMAL_MOVEMENT	Details ...	44	0.86768	2.07255	0	0	0	1021	tags=57%, list=7%, signal=61%
GO_SARCOMERE_ORGANIZATION	GO_SARCOMERE_ORGANIZATION	Details ...	37	0.881661	2.05173	0	0	0	1065	tags=76%, list=7%, signal=81%
GO_MUSCLE_FILAMENT_SLIDING	GO_MUSCLE_FILAMENT_SLIDING	Details ...	35	0.884341	2.02066	0	0	0	1021	tags=74%, list=7%, signal=80%
GO_SKELETAL_MUSCLE_CONTRACTION	GO_SKELETAL_MUSCLE_CONTRACTION	Details ...	34	0.879661	2.0119	0	0	0	1021	tags=68%, list=7%, signal=73%
GO_MUSCLE_CELL_DEVELOPMENT	GO_MUSCLE_CELL_DEVELOPMENT	Details ...	143	0.787669	2.00973	0	0	0	1232	tags=46%, list=9%, signal=50%
GO_MUSCLE_CONTRACTION	GO_MUSCLE_CONTRACTION	Details ...	259	0.760367	1.99408	0	0	0	1356	tags=40%, list=9%, signal=44%
GO_MUSCLE_FIBER_DEVELOPMENT	GO_MUSCLE_FIBER_DEVELOPMENT	Details ...	60	0.806744	1.96499	0	0	0	1232	tags=55%, list=9%, signal=60%
GO_STRIATED_MUSCLE_CONTRACTION	GO_STRIATED_MUSCLE_CONTRACTION	Details ...	131	0.768407	1.96185	0	0	0	1132	tags=42%, list=8%, signal=45%
GO_ACTIN_MEDIATED_CELL_CONTRACTION	GO_ACTIN_MEDIATED_CELL_CONTRACTION	Details ...	91	0.778766	1.9564	0	0	0	1132	tags=47%, list=8%, signal=51%
GO_MUSCLE_SYSTEM_PROCESS	GO_MUSCLE_SYSTEM_PROCESS	Details ...	336	0.731569	1.92669	0	0	0	1565	tags=37%, list=11%, signal=40%
GO_CARDIAC_CELL_DEVELOPMENT	GO_CARDIAC_CELL_DEVELOPMENT	Details ...	67	0.773605	1.92018	0	0	0	1141	tags=37%, list=8%, signal=40%
GO_CARDIAC_MYOFIBRIL_ASSEMBLY	GO_CARDIAC_MYOFIBRIL_ASSEMBLY	Details ...	23	0.878425	1.90908	0	0	0	1065	tags=65%, list=7%, signal=70%
GO_STRIATED_MUSCLE_CELL_DIFFERENTIATION	GO_STRIATED_MUSCLE_CELL_DIFFERENTIATION	Details ...	213	0.734499	1.90843	0	0	0	1634	tags=40%, list=11%, signal=44%
GO_MUSCLE_CELL_DIFFERENTIATION	GO_MUSCLE_CELL_DIFFERENTIATION	Details ...	278	0.728557	1.90828	0	0	0	1634	tags=38%, list=11%, signal=42%
GO_SARCOPLASMIC_RETICULUM_CALCIUM_ION_TRANSPORT	GO_SARCOPLASMIC_RETICULUM_CALCIUM_ION_TRANSPORT	Details ...	33	0.841039	1.90238	0	4.48747e-05	0.001	879	tags=45%, list=6%, signal=48%
GO_RELEASE_OF_SEQUESTERED_CALCIUM_ION_INTO_CYTOSOL_BY_ENDOPLASMIC_RETICULUM	GO_RELEASE_OF_SEQUESTERED_CALCIUM_ION_INTO_CYTOSOL_BY_ENDOPLASMIC_RETICULUM	Details ...	29	0.831656	1.88302	0	8.49001e-05	0.002	879	tags=45%, list=6%, signal=48%
GO_HEART_PROCESS	GO_HEART_PROCESS	Details ...	190	0.730881	1.86863	0	0.000241563	0.006	1132	tags=35%, list=8%, signal=38%
GO_REGULATION_OF_MUSCLE_CONTRACTION	GO_REGULATION_OF_MUSCLE_CONTRACTION	Details ...	111	0.724481	1.86477	0	0.000229485	0.006	1183	tags=34%, list=8%, signal=37%
GO_CARDIAC_MUSCLE_CONTRACTION	GO_CARDIAC_MUSCLE_CONTRACTION	Details ...	102	0.727263	1.85062	0	0.000472478	0.013	1132	tags=35%, list=8%, signal=38%
GO_CARDIAC_CONDUCTION	GO_CARDIAC_CONDUCTION	Details ...	92	0.737994	1.84566	0	0.000519943	0.015	1613	tags=40%, list=11%, signal=45%
GO_CARDIAC_MUSCLE_FIBER_DEVELOPMENT	GO_CARDIAC_MUSCLE_FIBER_DEVELOPMENT	Details ...	16	0.90331	1.84466	0	0.000497337	0.015	1141	tags=75%, list=8%, signal=81%
GO_CARDIAC_MUSCLE_TISSUE_MORPHOGENESIS	GO_CARDIAC_MUSCLE_TISSUE_MORPHOGENESIS	Details ...	51	0.767312	1.83943	0	0.000636322	0.02	1065	tags=41%, list=7%, signal=44%
GO_MULTICELLULAR_ORGANISMAL_SIGNALING	GO_MULTICELLULAR_ORGANISMAL_SIGNALING	Details ...	117	0.721578	1.83437	0	0.00070281	0.023	1613	tags=39%, list=11%, signal=44%
GO_REGULATION_OF_STRIATED_MUSCLE_CONTRACTION	GO_REGULATION_OF_STRIATED_MUSCLE_CONTRACTION	Details ...	70	0.731078	1.83302	0	0.000675779	0.023	1094	tags=37%, list=8%, signal=40%
GO_EMBRYONIC_SKELETAL_SYSTEM_DEVELOPMENT	GO_EMBRYONIC_SKELETAL_SYSTEM_DEVELOPMENT	Details ...	90	0.720108	1.83281	0	0.00065075	0.023	1646	tags=43%, list=11%, signal=49%
GO_MUSCLE_ORGAN_DEVELOPMENT	GO_MUSCLE_ORGAN_DEVELOPMENT	Details ...	311	0.699469	1.8304	0	0.000681895	0.025	1656	tags=35%, list=11%, signal=39%
GO_CARDIAC_MUSCLE_CELL_DIFFERENTIATION	GO_CARDIAC_MUSCLE_CELL_DIFFERENTIATION	Details ...	90	0.717582	1.82893	0	0.000658381	0.025	1943	tags=38%, list=13%, signal=43%
GO_ACTIN_FILAMENT_BASED_MOVEMENT	GO_ACTIN_FILAMENT_BASED_MOVEMENT	Details ...	113	0.72123	1.81937	0	0.000814762	0.032	1540	tags=43%, list=11%, signal=48%
GO_ACTOMYOSIN_STRUCTURE_ORGANIZATION	GO_ACTOMYOSIN_STRUCTURE_ORGANIZATION	Details ...	163	0.69983	1.81429	0	0.000985692	0.04	1226	tags=31%, list=8%, signal=33%
GO_SKELETAL_MUSCLE_ADAPTATION	GO_SKELETAL_MUSCLE_ADAPTATION	Details ...	25	0.813331	1.81198	0	0.00100274	0.042	1733	tags=56%, list=12%, signal=64%
GO_STRIATED_MUSCLE_ADAPTATION	GO_STRIATED_MUSCLE_ADAPTATION	Details ...	41	0.780036	1.80872	0	0.00104226	0.045	1882	tags=49%, list=13%, signal=56%
GO_MUSCLE_STRUCTURE_DEVELOPMENT	GO_MUSCLE_STRUCTURE_DEVELOPMENT	Details ...	497	0.684107	1.8021	0	0.00128145	0.056	1656	tags=34%, list=11%, signal=37%
GO_SKELETAL_MUSCLE_ORGAN_DEVELOPMENT	GO_SKELETAL_MUSCLE_ORGAN_DEVELOPMENT	Details ...	140	0.692397	1.79758	0	0.00148492	0.066	1569	tags=36%, list=11%, signal=40%
GO_MYOTUBE_DIFFERENTIATION	GO_MYOTUBE_DIFFERENTIATION	Details ...	79	0.721135	1.7964	0	0.00146478	0.066	1569	tags=35%, list=11%, signal=40%
GO_REGULATION_OF_BLOOD_CIRCULATION	GO_REGULATION_OF_BLOOD_CIRCULATION	Details ...	182	0.692022	1.7945	0	0.00148703	0.069	1735	tags=36%, list=12%, signal=41%
GO_MUSCLE_TISSUE_DEVELOPMENT	GO_MUSCLE_TISSUE_DEVELOPMENT	Details ...	310	0.682255	1.78485	0	0.00211096	0.1	1634	tags=34%, list=11%, signal=37%
GO_REGULATION_OF_CARDIAC_CONDUCTION	GO_REGULATION_OF_CARDIAC_CONDUCTION	Details ...	52	0.738143	1.77388	0	0.00303728	0.144	1222	tags=37%, list=8%, signal=40%
GO_RESPONSE_TO_CAFFEINE	GO_RESPONSE_TO_CAFFEINE	Details ...	15	0.874776	1.77253	0	0.00311426	0.149	484	tags=40%, list=3%, signal=41%
GO_EMBRYONIC_SKELETAL_SYSTEM_MORPHOGENESIS	GO_EMBRYONIC_SKELETAL_SYSTEM_MORPHOGENESIS	Details ...	70	0.712911	1.77035	0	0.00318686	0.156	2119	tags=50%, list=15%, signal=58%
GO_REGULATION_OF_MUSCLE_SYSTEM_PROCESS	GO_REGULATION_OF_MUSCLE_SYSTEM_PROCESS	Details ...	171	0.682166	1.769	0	0.00322042	0.161	1183	tags=28%, list=8%, signal=30%
GO_MUSCLE_ORGAN_MORPHOGENESIS	GO_MUSCLE_ORGAN_MORPHOGENESIS	Details ...	63	0.724217	1.76815	0	0.00328715	0.167	1754	tags=43%, list=12%, signal=49%
GO_MEMBRANE_DEPOLARIZATION_DURING_ACTION_POTENTIAL	GO_MEMBRANE_DEPOLARIZATION_DURING_ACTION_POTENTIAL	Details ...	27	0.799384	1.76806	0	0.00321244	0.167	1208	tags=48%, list=8%, signal=52%
GO_CARDIAC_MUSCLE_TISSUE_DEVELOPMENT	GO_CARDIAC_MUSCLE_TISSUE_DEVELOPMENT	Details ...	165	0.685795	1.76684	0	0.00324286	0.172	1634	tags=33%, list=11%, signal=37%
GO_REGULATION_OF_RYANODINE_SENSITIVE_CALCIUM_RELEASE_CHANNEL_ACTIVITY	GO_REGULATION_OF_RYANODINE_SENSITIVE_CALCIUM_RELEASE_CHANNEL_ACTIVITY	Details ...	23	0.814936	1.76452	0	0.00340476	0.184	484	tags=39%, list=3%, signal=40%
GO_COLLAGEN_FIBRIL_ORGANIZATION	GO_COLLAGEN_FIBRIL_ORGANIZATION	Details ...	48	0.735943	1.76308	0	0.00342966	0.189	2418	tags=58%, list=17%, signal=70%
GO_MYOTUBE_CELL_DEVELOPMENT	GO_MYOTUBE_CELL_DEVELOPMENT	Details ...	32	0.762613	1.7609	0	0.00361346	0.203	561	tags=31%, list=4%, signal=32%
GO_REGULATION_OF_MEMBRANE_REPOLARIZATION	GO_REGULATION_OF_MEMBRANE_REPOLARIZATION	Details ...	24	0.802829	1.759	0	0.00380439	0.218	1094	tags=46%, list=8%, signal=50%
GO_REGULATION_OF_HEART_RATE	GO_REGULATION_OF_HEART_RATE	Details ...	59	0.720655	1.75511	0	0.00407962	0.234	1094	tags=36%, list=8%, signal=38%
GO_RESPIRATORY_ELECTRON_TRANSPORT_CHAIN	GO_RESPIRATORY_ELECTRON_TRANSPORT_CHAIN	Details ...	104	0.691583	1.75382	0	0.00422465	0.247	3428	tags=66%, list=24%, signal=86%
GO_REGULATION_OF_CARDIAC_MUSCLE_CELL_MEMBRANE_REPOLARIZATION	GO_REGULATION_OF_CARDIAC_MUSCLE_CELL_MEMBRANE_REPOLARIZATION	Details ...	17	0.845133	1.74958	0.001321	0.00489276	0.285	879	tags=47%, list=6%, signal=50%
GO_ATP_SYNTHESIS_COUPLED_ELECTRON_TRANSPORT	GO_ATP_SYNTHESIS_COUPLED_ELECTRON_TRANSPORT	Details ...	86	0.699424	1.74834	0	0.00497344	0.294	3428	tags=70%, list=24%, signal=91%
GO_REGULATION_OF_SKELETAL_MUSCLE_TISSUE_DEVELOPMENT	GO_REGULATION_OF_SKELETAL_MUSCLE_TISSUE_DEVELOPMENT	Details ...	44	0.727556	1.74571	0	0.00517843	0.309	2245	tags=52%, list=16%, signal=62%
GO_SPECIFICATION_OF_ANIMAL_ORGAN_IDENTITY	GO_SPECIFICATION_OF_ANIMAL_ORGAN_IDENTITY	Details ...	22	0.790665	1.74529	0	0.00513985	0.311	1965	tags=55%, list=14%, signal=63%
GO_REGULATION_OF_CARDIAC_MUSCLE_CONTRACTION_BY_REGULATION_OF_THE_RELEASE_OF_SEQUESTERED_CALCIUM_ION	GO_REGULATION_OF_CARDIAC_MUSCLE_CONTRACTION_BY_REGULATION_OF_THE_RELEASE_OF_SEQUESTERED_CALCIUM_ION	Details ...	18	0.83624	1.74385	0	0.00522597	0.319	879	tags=44%, list=6%, signal=47%
GO_CARDIOCYTE_DIFFERENTIATION	GO_CARDIOCYTE_DIFFERENTIATION	Details ...	114	0.67798	1.73863	0	0.00608636	0.363	1943	tags=37%, list=13%, signal=42%
GO_REGULATION_OF_MYOTUBE_DIFFERENTIATION	GO_REGULATION_OF_MYOTUBE_DIFFERENTIATION	Details ...	44	0.728449	1.73691	0	0.00627131	0.38	1569	tags=36%, list=11%, signal=41%
GO_OXIDATIVE_PHOSPHORYLATION	GO_OXIDATIVE_PHOSPHORYLATION	Details ...	110	0.682384	1.72771	0	0.00775881	0.455	3428	tags=64%, list=24%, signal=83%
GO_MITOCHONDRIAL_ELECTRON_TRANSPORT_NADH_TO_UBIQUINONE	GO_MITOCHONDRIAL_ELECTRON_TRANSPORT_NADH_TO_UBIQUINONE	Details ...	49	0.716854	1.72676	0	0.0078073	0.464	3428	tags=80%, list=24%, signal=104%
GO_MEMBRANE_REPOLARIZATION	GO_MEMBRANE_REPOLARIZATION	Details ...	31	0.751839	1.71881	0.00229621	0.00938351	0.529	1094	tags=39%, list=8%, signal=42%
GO_REGULATION_OF_BONE_MINERALIZATION	GO_REGULATION_OF_BONE_MINERALIZATION	Details ...	56	0.703961	1.71521	0	0.0102794	0.569	2036	tags=46%, list=14%, signal=54%
GO_SKELETAL_SYSTEM_MORPHOGENESIS	GO_SKELETAL_SYSTEM_MORPHOGENESIS	Details ...	181	0.658703	1.71068	0	0.0112923	0.605	2119	tags=41%, list=15%, signal=47%
GO_POSITIVE_REGULATION_OF_OSTEOBLAST_DIFFERENTIATION	GO_POSITIVE_REGULATION_OF_OSTEOBLAST_DIFFERENTIATION	Details ...	48	0.714156	1.70881	0	0.0116649	0.626	2025	tags=44%, list=14%, signal=51%
GO_GLUCAN_METABOLIC_PROCESS	GO_GLUCAN_METABOLIC_PROCESS	Details ...	56	0.694625	1.70325	0	0.0131428	0.675	1919	tags=34%, list=13%, signal=39%
GO_VENTRICULAR_CARDIAC_MUSCLE_CELL_MEMBRANE_REPOLARIZATION	GO_VENTRICULAR_CARDIAC_MUSCLE_CELL_MEMBRANE_REPOLARIZATION	Details ...	17	0.821188	1.70177	0	0.0133716	0.68	879	tags=47%, list=6%, signal=50%
GO_REGULATION_OF_RELEASE_OF_SEQUESTERED_CALCIUM_ION_INTO_CYTOSOL	GO_REGULATION_OF_RELEASE_OF_SEQUESTERED_CALCIUM_ION_INTO_CYTOSOL	Details ...	65	0.687602	1.69847	0	0.0145406	0.721	879	tags=28%, list=6%, signal=29%
GO_REGULATION_OF_BIOMINERAL_TISSUE_DEVELOPMENT	GO_REGULATION_OF_BIOMINERAL_TISSUE_DEVELOPMENT	Details ...	66	0.687594	1.69625	0	0.0149115	0.738	2036	tags=44%, list=14%, signal=51%
GO_MEMBRANE_DEPOLARIZATION_DURING_CARDIAC_MUSCLE_CELL_ACTION_POTENTIAL	GO_MEMBRANE_DEPOLARIZATION_DURING_CARDIAC_MUSCLE_CELL_ACTION_POTENTIAL	Details ...	20	0.791178	1.69468	0.00124224	0.0153589	0.755	1208	tags=45%, list=8%, signal=49%
GO_REGULATION_OF_SYSTEM_PROCESS	GO_REGULATION_OF_SYSTEM_PROCESS	Details ...	370	0.645761	1.68971	0	0.0169402	0.795	1896	tags=31%, list=13%, signal=35%
GO_REGULATION_OF_CATION_CHANNEL_ACTIVITY	GO_REGULATION_OF_CATION_CHANNEL_ACTIVITY	Details ...	99	0.663099	1.68937	0	0.0168199	0.8	1613	tags=32%, list=11%, signal=36%
GO_NEGATIVE_REGULATION_OF_POTASSIUM_ION_TRANSPORT	GO_NEGATIVE_REGULATION_OF_POTASSIUM_ION_TRANSPORT	Details ...	22	0.781462	1.68762	0	0.0173408	0.808	1208	tags=45%, list=8%, signal=50%
GO_REGULATION_OF_SKELETAL_MUSCLE_CELL_DIFFERENTIATION	GO_REGULATION_OF_SKELETAL_MUSCLE_CELL_DIFFERENTIATION	Details ...	18	0.787478	1.68711	0.005	0.0173019	0.809	1569	tags=56%, list=11%, signal=62%
GO_POSITIVE_REGULATION_OF_BONE_MINERALIZATION	GO_POSITIVE_REGULATION_OF_BONE_MINERALIZATION	Details ...	29	0.750386	1.68462	0	0.0180592	0.826	2025	tags=55%, list=14%, signal=64%
GO_NADH_DEHYDROGENASE_COMPLEX_ASSEMBLY	GO_NADH_DEHYDROGENASE_COMPLEX_ASSEMBLY	Details ...	61	0.69009	1.68377	0	0.0181855	0.831	3659	tags=74%, list=25%, signal=98%
GO_HEART_MORPHOGENESIS	GO_HEART_MORPHOGENESIS	Details ...	197	0.652064	1.68301	0	0.0182376	0.834	1943	tags=36%, list=13%, signal=40%
GO_PROXIMAL_DISTAL_PATTERN_FORMATION	GO_PROXIMAL_DISTAL_PATTERN_FORMATION	Details ...	18	0.807013	1.68252	0.00130719	0.0181995	0.837	1965	tags=61%, list=14%, signal=71%
GO_CARDIAC_MUSCLE_CELL_CONTRACTION	GO_CARDIAC_MUSCLE_CELL_CONTRACTION	Details ...	49	0.695931	1.67238	0	0.0224134	0.9	1735	tags=41%, list=12%, signal=46%
GO_NEURAL_CREST_CELL_MIGRATION	GO_NEURAL_CREST_CELL_MIGRATION	Details ...	39	0.713935	1.67103	0	0.0228255	0.902	1569	tags=44%, list=11%, signal=49%
GO_POSITIVE_REGULATION_OF_MUSCLE_CELL_DIFFERENTIATION	GO_POSITIVE_REGULATION_OF_MUSCLE_CELL_DIFFERENTIATION	Details ...	69	0.668741	1.6696	0	0.0233143	0.906	1879	tags=32%, list=13%, signal=36%
GO_POTASSIUM_ION_TRANSPORT	GO_POTASSIUM_ION_TRANSPORT	Details ...	129	0.647245	1.66912	0	0.0232719	0.914	1606	tags=29%, list=11%, signal=33%
GO_CELLULAR_CARBOHYDRATE_CATABOLIC_PROCESS	GO_CELLULAR_CARBOHYDRATE_CATABOLIC_PROCESS	Details ...	37	0.718089	1.66776	0	0.023631	0.917	902	tags=27%, list=6%, signal=29%
GO_REGULATION_OF_CARDIAC_MUSCLE_CONTRACTION_BY_CALCIUM_ION_SIGNALING	GO_REGULATION_OF_CARDIAC_MUSCLE_CONTRACTION_BY_CALCIUM_ION_SIGNALING	Details ...	23	0.773742	1.66726	0.00247525	0.0235301	0.92	879	tags=35%, list=6%, signal=37%
GO_CELLULAR_RESPONSE_TO_ALKALOID	GO_CELLULAR_RESPONSE_TO_ALKALOID	Details ...	23	0.768383	1.66658	0	0.023605	0.924	484	tags=26%, list=3%, signal=27%
GO_POSITIVE_REGULATION_OF_HEART_GROWTH	GO_POSITIVE_REGULATION_OF_HEART_GROWTH	Details ...	25	0.746515	1.66602	0.00119904	0.0235971	0.926	1879	tags=36%, list=13%, signal=41%
GO_CALCIUM_ION_IMPORT	GO_CALCIUM_ION_IMPORT	Details ...	54	0.678389	1.66469	0.00218341	0.0239981	0.928	1526	tags=31%, list=11%, signal=35%
GO_MEMBRANE_DEPOLARIZATION	GO_MEMBRANE_DEPOLARIZATION	Details ...	62	0.681425	1.66447	0	0.0238713	0.929	1735	tags=37%, list=12%, signal=42%
GO_NEURON_PROJECTION_EXTENSION_INVOLVED_IN_NEURON_PROJECTION_GUIDANCE	GO_NEURON_PROJECTION_EXTENSION_INVOLVED_IN_NEURON_PROJECTION_GUIDANCE	Details ...	32	0.723798	1.6642	0.00117096	0.0236958	0.931	1777	tags=44%, list=12%, signal=50%
GO_NEGATIVE_REGULATION_OF_CALCIUM_ION_TRANSPORT	GO_NEGATIVE_REGULATION_OF_CALCIUM_ION_TRANSPORT	Details ...	43	0.69958	1.66414	0.00111359	0.0234638	0.932	1232	tags=35%, list=9%, signal=38%
GO_REGULATION_OF_CALCIUM_ION_TRANSMEMBRANE_TRANSPORTER_ACTIVITY	GO_REGULATION_OF_CALCIUM_ION_TRANSMEMBRANE_TRANSPORTER_ACTIVITY	Details ...	67	0.675473	1.66306	0	0.0237971	0.936	1232	tags=30%, list=9%, signal=32%
GO_MONOSACCHARIDE_BIOSYNTHETIC_PROCESS	GO_MONOSACCHARIDE_BIOSYNTHETIC_PROCESS	Details ...	75	0.663614	1.66298	0	0.0236195	0.936	1793	tags=25%, list=12%, signal=29%
GO_MITOCHONDRIAL_RESPIRATORY_CHAIN_COMPLEX_ASSEMBLY	GO_MITOCHONDRIAL_RESPIRATORY_CHAIN_COMPLEX_ASSEMBLY	Details ...	91	0.652603	1.65761	0	0.0261453	0.952	3707	tags=65%, list=26%, signal=87%
GO_POSITIVE_REGULATION_OF_BIOMINERAL_TISSUE_DEVELOPMENT	GO_POSITIVE_REGULATION_OF_BIOMINERAL_TISSUE_DEVELOPMENT	Details ...	32	0.723896	1.65754	0.00234467	0.0259135	0.952	2025	tags=50%, list=14%, signal=58%
GO_TISSUE_REGENERATION	GO_TISSUE_REGENERATION	Details ...	46	0.699566	1.65668	0	0.0260682	0.954	1232	tags=30%, list=9%, signal=33%
GO_RESPONSE_TO_MUSCLE_ACTIVITY	GO_RESPONSE_TO_MUSCLE_ACTIVITY	Details ...	21	0.769875	1.65516	0.00381194	0.026703	0.961	909	tags=38%, list=6%, signal=41%
GO_GLUCAN_CATABOLIC_PROCESS	GO_GLUCAN_CATABOLIC_PROCESS	Details ...	21	0.774295	1.65498	0.00124844	0.0265045	0.961	826	tags=38%, list=6%, signal=40%
GO_NEGATIVE_REGULATION_OF_POTASSIUM_ION_TRANSMEMBRANE_TRANSPORT	GO_NEGATIVE_REGULATION_OF_POTASSIUM_ION_TRANSMEMBRANE_TRANSPORT	Details ...	17	0.793466	1.65422	0	0.0266248	0.964	1208	tags=47%, list=8%, signal=51%
GO_SKELETAL_MUSCLE_CELL_DIFFERENTIATION	GO_SKELETAL_MUSCLE_CELL_DIFFERENTIATION	Details ...	56	0.679142	1.65318	0	0.0269377	0.969	1569	tags=39%, list=11%, signal=44%
GO_SKELETAL_MUSCLE_TISSUE_REGENERATION	GO_SKELETAL_MUSCLE_TISSUE_REGENERATION	Details ...	28	0.740599	1.65247	0.00121212	0.0270516	0.97	1565	tags=36%, list=11%, signal=40%
GO_CELLULAR_RESPIRATION	GO_CELLULAR_RESPIRATION	Details ...	173	0.635242	1.6508	0	0.0276987	0.976	3375	tags=53%, list=23%, signal=69%
GO_DETECTION_OF_MECHANICAL_STIMULUS	GO_DETECTION_OF_MECHANICAL_STIMULUS		24	0.754501	1.6481	0.00745342	0.0289665	0.983	727	tags=25%, list=5%, signal=26%
GO_DEVELOPMENTAL_INDUCTION	GO_DEVELOPMENTAL_INDUCTION		19	0.776406	1.64054	0.00247525	0.0329893	0.994	1965	tags=58%, list=14%, signal=67%
GO_REGULATION_OF_HEART_RATE_BY_CARDIAC_CONDUCTION	GO_REGULATION_OF_HEART_RATE_BY_CARDIAC_CONDUCTION		25	0.74406	1.64034	0.00482509	0.0328251	0.994	1094	tags=40%, list=8%, signal=43%
GO_RESPONSE_TO_MUSCLE_STRETCH	GO_RESPONSE_TO_MUSCLE_STRETCH		15	0.803748	1.63699	0.00260756	0.0345886	0.995	833	tags=40%, list=6%, signal=42%
GO_CELL_CELL_SIGNALING_INVOLVED_IN_CARDIAC_CONDUCTION	GO_CELL_CELL_SIGNALING_INVOLVED_IN_CARDIAC_CONDUCTION		20	0.763775	1.63544	0.00376412	0.0352855	0.995	1735	tags=50%, list=12%, signal=57%
GO_RESPONSE_TO_ACTIVITY	GO_RESPONSE_TO_ACTIVITY		54	0.675979	1.63514	0	0.0351544	0.995	1891	tags=31%, list=13%, signal=36%
GO_POLYSACCHARIDE_CATABOLIC_PROCESS	GO_POLYSACCHARIDE_CATABOLIC_PROCESS		24	0.742925	1.63386	0.0075662	0.0356471	0.997	826	tags=33%, list=6%, signal=35%
GO_COLLAGEN_BIOSYNTHETIC_PROCESS	GO_COLLAGEN_BIOSYNTHETIC_PROCESS		35	0.707438	1.63344	0.00346821	0.03565	0.997	1655	tags=40%, list=11%, signal=45%
GO_CIRCULATORY_SYSTEM_PROCESS	GO_CIRCULATORY_SYSTEM_PROCESS		348	0.625236	1.63256	0	0.0358974	0.997	1821	tags=29%, list=13%, signal=33%
GO_ELECTRON_TRANSPORT_CHAIN	GO_ELECTRON_TRANSPORT_CHAIN		153	0.635223	1.63156	0	0.0361749	0.997	3428	tags=55%, list=24%, signal=71%
GO_POSITIVE_REGULATION_OF_MYOTUBE_DIFFERENTIATION	GO_POSITIVE_REGULATION_OF_MYOTUBE_DIFFERENTIATION		26	0.73713	1.62832	0.00711744	0.0380798	0.998	397	tags=27%, list=3%, signal=28%
GO_CARDIAC_MUSCLE_CELL_ACTION_POTENTIAL	GO_CARDIAC_MUSCLE_CELL_ACTION_POTENTIAL		48	0.682496	1.62704	0.00109409	0.0387301	0.998	1735	tags=40%, list=12%, signal=45%
GO_REGULATION_OF_ACTIN_FILAMENT_BASED_MOVEMENT	GO_REGULATION_OF_ACTIN_FILAMENT_BASED_MOVEMENT		33	0.710741	1.62686	0.00453001	0.0385021	0.998	1356	tags=39%, list=9%, signal=43%
GO_NEGATIVE_REGULATION_OF_CALCIUM_MEDIATED_SIGNALING	GO_NEGATIVE_REGULATION_OF_CALCIUM_MEDIATED_SIGNALING		29	0.725008	1.62657	0.00238095	0.0383724	0.998	1526	tags=31%, list=11%, signal=35%
GO_SYNAPTIC_MEMBRANE_ADHESION	GO_SYNAPTIC_MEMBRANE_ADHESION		15	0.791094	1.62527	0.00547945	0.0389086	0.998	1185	tags=40%, list=8%, signal=44%
GO_CARDIAC_MUSCLE_CELL_MEMBRANE_REPOLARIZATION	GO_CARDIAC_MUSCLE_CELL_MEMBRANE_REPOLARIZATION		23	0.761783	1.62484	0.00374065	0.0389231	0.998	879	tags=35%, list=6%, signal=37%
GO_RESPONSE_TO_BMP	GO_RESPONSE_TO_BMP		108	0.63509	1.62457	0	0.0387604	0.998	2458	tags=38%, list=17%, signal=45%
GO_POSITIVE_REGULATION_OF_MUSCLE_TISSUE_DEVELOPMENT	GO_POSITIVE_REGULATION_OF_MUSCLE_TISSUE_DEVELOPMENT		55	0.671152	1.62447	0	0.0385098	0.998	1916	tags=35%, list=13%, signal=40%
GO_MUSCLE_ADAPTATION	GO_MUSCLE_ADAPTATION		94	0.646	1.62201	0	0.0399584	0.999	1882	tags=30%, list=13%, signal=34%
GO_CARDIAC_MUSCLE_CELL_ACTION_POTENTIAL_INVOLVED_IN_CONTRACTION	GO_CARDIAC_MUSCLE_CELL_ACTION_POTENTIAL_INVOLVED_IN_CONTRACTION		34	0.70663	1.62174	0.00116414	0.0398549	0.999	1540	tags=41%, list=11%, signal=46%
GO_NEGATIVE_CHEMOTAXIS	GO_NEGATIVE_CHEMOTAXIS		38	0.696704	1.62095	0.00223714	0.0400559	0.999	1451	tags=37%, list=10%, signal=41%
GO_ENERGY_DERIVATION_BY_OXIDATION_OF_ORGANIC_COMPOUNDS	GO_ENERGY_DERIVATION_BY_OXIDATION_OF_ORGANIC_COMPOUNDS		240	0.624023	1.62027	0	0.0401721	0.999	3077	tags=46%, list=21%, signal=58%
GO_POSITIVE_REGULATION_OF_CARDIAC_MUSCLE_CELL_PROLIFERATION	GO_POSITIVE_REGULATION_OF_CARDIAC_MUSCLE_CELL_PROLIFERATION		17	0.79289	1.62006	0.00400534	0.040044	0.999	1382	tags=41%, list=10%, signal=45%
GO_POSITIVE_REGULATION_OF_OSSIFICATION	GO_POSITIVE_REGULATION_OF_OSSIFICATION		64	0.659493	1.61981	0	0.0399245	0.999	2025	tags=38%, list=14%, signal=43%
GO_RESPIRATORY_SYSTEM_PROCESS	GO_RESPIRATORY_SYSTEM_PROCESS		21	0.742469	1.61894	0.00252525	0.0403016	0.999	2587	tags=48%, list=18%, signal=58%
GO_POSITIVE_REGULATION_OF_CARTILAGE_DEVELOPMENT	GO_POSITIVE_REGULATION_OF_CARTILAGE_DEVELOPMENT		24	0.740228	1.61834	0	0.0403946	0.999	2243	tags=46%, list=16%, signal=54%
GO_DORSAL_VENTRAL_PATTERN_FORMATION	GO_DORSAL_VENTRAL_PATTERN_FORMATION		46	0.687797	1.61828	0.0022779	0.0401429	0.999	1425	tags=28%, list=10%, signal=31%
GO_CARTILAGE_DEVELOPMENT	GO_CARTILAGE_DEVELOPMENT		153	0.624017	1.61784	0	0.0401093	0.999	2078	tags=39%, list=14%, signal=45%
GO_REGULATION_OF_CALCIUM_ION_TRANSMEMBRANE_TRANSPORT	GO_REGULATION_OF_CALCIUM_ION_TRANSMEMBRANE_TRANSPORT		110	0.632666	1.61745	0	0.0400886	1	1232	tags=26%, list=9%, signal=29%
GO_ACTION_POTENTIAL	GO_ACTION_POTENTIAL		84	0.640168	1.61639	0	0.0404681	1	1735	tags=36%, list=12%, signal=40%
GO_TRABECULA_MORPHOGENESIS	GO_TRABECULA_MORPHOGENESIS		43	0.689428	1.6143	0.00338219	0.0417576	1	1487	tags=33%, list=10%, signal=36%
GO_HEART_GROWTH	GO_HEART_GROWTH		62	0.662636	1.61409	0.0021322	0.041574	1	1382	tags=26%, list=10%, signal=28%
GO_REGULATION_OF_CARDIAC_MUSCLE_CONTRACTION	GO_REGULATION_OF_CARDIAC_MUSCLE_CONTRACTION		56	0.663655	1.61323	0.00111111	0.0417954	1	1356	tags=30%, list=9%, signal=33%
GO_TRABECULA_FORMATION	GO_TRABECULA_FORMATION		21	0.755456	1.61226	0.00611247	0.0421966	1	785	tags=33%, list=5%, signal=35%
GO_POSITIVE_REGULATION_OF_GLYCOLYTIC_PROCESS	GO_POSITIVE_REGULATION_OF_GLYCOLYTIC_PROCESS		17	0.772689	1.60845	0.0105125	0.0446695	1	1281	tags=29%, list=9%, signal=32%
GO_HEART_DEVELOPMENT	GO_HEART_DEVELOPMENT		437	0.611667	1.60745	0	0.0450429	1	2659	tags=35%, list=18%, signal=42%
GO_REGULATION_OF_MYOBLAST_DIFFERENTIATION	GO_REGULATION_OF_MYOBLAST_DIFFERENTIATION		44	0.679864	1.6062	0.00109649	0.0455346	1	1952	tags=36%, list=13%, signal=42%
GO_REGULATION_OF_FATTY_ACID_METABOLIC_PROCESS	GO_REGULATION_OF_FATTY_ACID_METABOLIC_PROCESS		41	0.681823	1.60618	0.00446927	0.0452156	1	1549	tags=39%, list=11%, signal=44%
GO_POSITIVE_REGULATION_OF_CATION_CHANNEL_ACTIVITY	GO_POSITIVE_REGULATION_OF_CATION_CHANNEL_ACTIVITY		43	0.685311	1.60613	0.00448431	0.0449618	1	1208	tags=33%, list=8%, signal=35%
GO_CELL_FATE_SPECIFICATION	GO_CELL_FATE_SPECIFICATION		40	0.686753	1.60542	0.00225734	0.0452248	1	2080	tags=45%, list=14%, signal=52%
GO_ANIMAL_ORGAN_FORMATION	GO_ANIMAL_ORGAN_FORMATION		42	0.675091	1.60518	0.00111359	0.0450829	1	2581	tags=48%, list=18%, signal=58%
GO_NEURAL_CREST_CELL_DIFFERENTIATION	GO_NEURAL_CREST_CELL_DIFFERENTIATION		65	0.652843	1.60284	0.00106496	0.0465415	1	1569	tags=35%, list=11%, signal=40%
GO_NEGATIVE_REGULATION_OF_AXON_GUIDANCE	GO_NEGATIVE_REGULATION_OF_AXON_GUIDANCE		24	0.733476	1.59452	0.00618047	0.0530583	1	1777	tags=46%, list=12%, signal=52%
GO_CALCIUM_ION_TRANSMEMBRANE_IMPORT_INTO_CYTOSOL	GO_CALCIUM_ION_TRANSMEMBRANE_IMPORT_INTO_CYTOSOL		101	0.636924	1.59401	0	0.0531406	1	1292	tags=26%, list=9%, signal=28%
GO_POSITIVE_REGULATION_OF_TRANSPORTER_ACTIVITY	GO_POSITIVE_REGULATION_OF_TRANSPORTER_ACTIVITY		73	0.631461	1.59036	0	0.0559146	1	1526	tags=27%, list=11%, signal=30%
GO_REGULATION_OF_VOLTAGE_GATED_CALCIUM_CHANNEL_ACTIVITY	GO_REGULATION_OF_VOLTAGE_GATED_CALCIUM_CHANNEL_ACTIVITY		25	0.724321	1.58859	0.00850547	0.0571646	1	1232	tags=32%, list=9%, signal=35%
GO_ENDOCHONDRAL_BONE_MORPHOGENESIS	GO_ENDOCHONDRAL_BONE_MORPHOGENESIS		60	0.648606	1.58803	0	0.0573111	1	2078	tags=43%, list=14%, signal=50%
GO_ENDOCARDIAL_CUSHION_DEVELOPMENT	GO_ENDOCARDIAL_CUSHION_DEVELOPMENT		34	0.689494	1.5871	0.00340522	0.0578587	1	1931	tags=44%, list=13%, signal=51%
GO_CHONDROCYTE_DIFFERENTIATION	GO_CHONDROCYTE_DIFFERENTIATION		92	0.626557	1.58651	0	0.0579779	1	2078	tags=38%, list=14%, signal=44%
GO_REGULATION_OF_MEMBRANE_POTENTIAL	GO_REGULATION_OF_MEMBRANE_POTENTIAL		251	0.605577	1.58393	0	0.0602353	1	1606	tags=28%, list=11%, signal=31%
GO_APPENDAGE_MORPHOGENESIS	GO_APPENDAGE_MORPHOGENESIS		105	0.625218	1.5832	0.00102775	0.0606008	1	1965	tags=36%, list=14%, signal=42%
GO_EMBRYONIC_FORELIMB_MORPHOGENESIS	GO_EMBRYONIC_FORELIMB_MORPHOGENESIS		19	0.734295	1.58052	0.00896287	0.0628622	1	2144	tags=53%, list=15%, signal=62%
GO_CONNECTIVE_TISSUE_DEVELOPMENT	GO_CONNECTIVE_TISSUE_DEVELOPMENT		199	0.609942	1.57952	0	0.0634452	1	2078	tags=35%, list=14%, signal=41%
GO_REGULATION_OF_ANIMAL_ORGAN_FORMATION	GO_REGULATION_OF_ANIMAL_ORGAN_FORMATION		24	0.72016	1.57896	0.0170732	0.0637136	1	2581	tags=54%, list=18%, signal=66%
GO_REGULATION_OF_MUSCLE_ORGAN_DEVELOPMENT	GO_REGULATION_OF_MUSCLE_ORGAN_DEVELOPMENT		109	0.619606	1.57874	0	0.0635091	1	1943	tags=31%, list=13%, signal=36%
GO_AEROBIC_ELECTRON_TRANSPORT_CHAIN	GO_AEROBIC_ELECTRON_TRANSPORT_CHAIN		18	0.758472	1.57775	0.00755667	0.0641059	1	2835	tags=61%, list=20%, signal=76%
GO_MUSCLE_HYPERTROPHY_IN_RESPONSE_TO_STRESS	GO_MUSCLE_HYPERTROPHY_IN_RESPONSE_TO_STRESS		18	0.75732	1.57594	0.00508259	0.0654837	1	1882	tags=39%, list=13%, signal=45%
GO_BONE_MINERALIZATION	GO_BONE_MINERALIZATION		91	0.626696	1.57592	0.00102881	0.065074	1	2036	tags=40%, list=14%, signal=46%
GO_REGULATION_OF_ION_TRANSMEMBRANE_TRANSPORT	GO_REGULATION_OF_ION_TRANSMEMBRANE_TRANSPORT		282	0.602374	1.57577	0	0.0648427	1	1620	tags=26%, list=11%, signal=29%
GO_RELAXATION_OF_MUSCLE	GO_RELAXATION_OF_MUSCLE		25	0.703891	1.57434	0.00606061	0.0659565	1	851	tags=24%, list=6%, signal=25%
GO_OVULATION_CYCLE_PROCESS	GO_OVULATION_CYCLE_PROCESS		32	0.701842	1.57391	0.00236967	0.0659307	1	1777	tags=31%, list=12%, signal=36%
GO_REGULATION_OF_ACTION_POTENTIAL	GO_REGULATION_OF_ACTION_POTENTIAL		37	0.670597	1.57363	0.00793651	0.0657551	1	1356	tags=35%, list=9%, signal=39%
GO_ENERGY_RESERVE_METABOLIC_PROCESS	GO_ENERGY_RESERVE_METABOLIC_PROCESS		64	0.643169	1.57334	0.00215285	0.0656282	1	1919	tags=31%, list=13%, signal=36%
GO_POSITIVE_REGULATION_OF_SKELETAL_MUSCLE_TISSUE_DEVELOPMENT	GO_POSITIVE_REGULATION_OF_SKELETAL_MUSCLE_TISSUE_DEVELOPMENT		22	0.73639	1.5726	0.01125	0.06602	1	2125	tags=55%, list=15%, signal=64%
GO_ACYLGLYCEROL_HOMEOSTASIS	GO_ACYLGLYCEROL_HOMEOSTASIS		18	0.744729	1.57171	0.0116129	0.0665975	1	1246	tags=39%, list=9%, signal=43%
GO_POSITIVE_REGULATION_OF_POTASSIUM_ION_TRANSPORT	GO_POSITIVE_REGULATION_OF_POTASSIUM_ION_TRANSPORT		27	0.693884	1.57043	0.0105386	0.0674676	1	965	tags=30%, list=7%, signal=32%
GO_CELLULAR_RESPONSE_TO_XENOBIOTIC_STIMULUS	GO_CELLULAR_RESPONSE_TO_XENOBIOTIC_STIMULUS		96	0.618483	1.5702	0.0010352	0.0672744	1	1224	tags=22%, list=8%, signal=24%
GO_REPLACEMENT_OSSIFICATION	GO_REPLACEMENT_OSSIFICATION		26	0.71791	1.57004	0.00475059	0.0671195	1	1544	tags=42%, list=11%, signal=47%
GO_PEPTIDYL_ARGININE_MODIFICATION	GO_PEPTIDYL_ARGININE_MODIFICATION		21	0.734033	1.56953	0.0175879	0.0672786	1	304	tags=14%, list=2%, signal=15%
GO_REGULATION_OF_CALCIUM_MEDIATED_SIGNALING	GO_REGULATION_OF_CALCIUM_MEDIATED_SIGNALING		86	0.628164	1.56839	0.00103627	0.0681597	1	1128	tags=24%, list=8%, signal=26%
GO_POSITIVE_REGULATION_OF_HEART_CONTRACTION	GO_POSITIVE_REGULATION_OF_HEART_CONTRACTION		18	0.757272	1.56744	0.00760456	0.0688738	1	803	tags=28%, list=6%, signal=29%
GO_SODIUM_ION_TRANSMEMBRANE_TRANSPORT	GO_SODIUM_ION_TRANSMEMBRANE_TRANSPORT		80	0.624584	1.56444	0.00315457	0.0714546	1	1807	tags=31%, list=12%, signal=36%
GO_REGULATION_OF_SODIUM_ION_TRANSMEMBRANE_TRANSPORT	GO_REGULATION_OF_SODIUM_ION_TRANSMEMBRANE_TRANSPORT		48	0.647581	1.56382	0.00111235	0.0717045	1	738	tags=23%, list=5%, signal=24%
GO_REGULATION_OF_AXON_GUIDANCE	GO_REGULATION_OF_AXON_GUIDANCE		35	0.682102	1.56366	0.00805524	0.0715032	1	1777	tags=37%, list=12%, signal=42%
GO_REGULATION_OF_AMINO_ACID_TRANSPORT	GO_REGULATION_OF_AMINO_ACID_TRANSPORT		20	0.739312	1.56336	0.0127389	0.0714439	1	851	tags=15%, list=6%, signal=16%
GO_REGULATION_OF_STRIATED_MUSCLE_CELL_DIFFERENTIATION	GO_REGULATION_OF_STRIATED_MUSCLE_CELL_DIFFERENTIATION		77	0.62689	1.56295	0.00313808	0.0715026	1	1943	tags=27%, list=13%, signal=31%
GO_CELL_COMMUNICATION_INVOLVED_IN_CARDIAC_CONDUCTION	GO_CELL_COMMUNICATION_INVOLVED_IN_CARDIAC_CONDUCTION		39	0.670226	1.56263	0.00448431	0.0715002	1	1735	tags=36%, list=12%, signal=41%
GO_REGULATION_OF_CATION_TRANSMEMBRANE_TRANSPORT	GO_REGULATION_OF_CATION_TRANSMEMBRANE_TRANSPORT		213	0.603094	1.56158	0	0.0722572	1	1613	tags=26%, list=11%, signal=29%
GO_REGIONALIZATION	GO_REGIONALIZATION		211	0.602363	1.56066	0	0.0728863	1	2119	tags=32%, list=15%, signal=37%
GO_GLYCOGEN_BIOSYNTHETIC_PROCESS	GO_GLYCOGEN_BIOSYNTHETIC_PROCESS		36	0.668147	1.56004	0.00229358	0.0731648	1	1919	tags=33%, list=13%, signal=38%
GO_MESENCHYMAL_CELL_PROLIFERATION	GO_MESENCHYMAL_CELL_PROLIFERATION		34	0.675036	1.55824	0.00922722	0.0747663	1	2453	tags=53%, list=17%, signal=64%
GO_ENDOCARDIAL_CUSHION_MORPHOGENESIS	GO_ENDOCARDIAL_CUSHION_MORPHOGENESIS		27	0.698374	1.55766	0.0118765	0.0750395	1	1931	tags=48%, list=13%, signal=55%
GO_NEGATIVE_REGULATION_OF_ION_TRANSPORT	GO_NEGATIVE_REGULATION_OF_ION_TRANSPORT		98	0.610591	1.55672	0.00102564	0.0757824	1	1620	tags=30%, list=11%, signal=33%
GO_MITOCHONDRIAL_CALCIUM_ION_HOMEOSTASIS	GO_MITOCHONDRIAL_CALCIUM_ION_HOMEOSTASIS		21	0.725547	1.55619	0.00365854	0.0759228	1	712	tags=19%, list=5%, signal=20%
GO_NEGATIVE_REGULATION_OF_CALCINEURIN_MEDIATED_SIGNALING	GO_NEGATIVE_REGULATION_OF_CALCINEURIN_MEDIATED_SIGNALING		15	0.766707	1.55611	0.00933333	0.0755827	1	1128	tags=33%, list=8%, signal=36%
GO_BONE_MORPHOGENESIS	GO_BONE_MORPHOGENESIS		86	0.618807	1.55577	0.00103627	0.0755745	1	2078	tags=41%, list=14%, signal=47%
GO_BROWN_FAT_CELL_DIFFERENTIATION	GO_BROWN_FAT_CELL_DIFFERENTIATION		34	0.68399	1.55526	0.00808314	0.0757995	1	2168	tags=44%, list=15%, signal=52%
GO_PROTEIN_ADP_RIBOSYLATION	GO_PROTEIN_ADP_RIBOSYLATION		29	0.694234	1.55479	0.0132371	0.0759691	1	490	tags=14%, list=3%, signal=14%
GO_REGULATION_OF_FATTY_ACID_OXIDATION	GO_REGULATION_OF_FATTY_ACID_OXIDATION		27	0.691742	1.55396	0.00948992	0.0765335	1	1441	tags=37%, list=10%, signal=41%
GO_APPENDAGE_DEVELOPMENT	GO_APPENDAGE_DEVELOPMENT		127	0.610047	1.55386	0	0.0762312	1	1965	tags=34%, list=14%, signal=39%
GO_REGULATION_OF_CALCIUM_ION_TRANSPORT_INTO_CYTOSOL	GO_REGULATION_OF_CALCIUM_ION_TRANSPORT_INTO_CYTOSOL		80	0.627089	1.5537	0.00104603	0.0760363	1	1104	tags=26%, list=8%, signal=28%
GO_CARDIAC_CHAMBER_MORPHOGENESIS	GO_CARDIAC_CHAMBER_MORPHOGENESIS		97	0.61313	1.55352	0	0.0758512	1	2476	tags=40%, list=17%, signal=48%
GO_POSITIVE_REGULATION_OF_SMOOTHENED_SIGNALING_PATHWAY	GO_POSITIVE_REGULATION_OF_SMOOTHENED_SIGNALING_PATHWAY		27	0.700825	1.55282	0.00962696	0.0762416	1	1219	tags=33%, list=8%, signal=36%
GO_MUSCLE_CELL_CELLULAR_HOMEOSTASIS	GO_MUSCLE_CELL_CELLULAR_HOMEOSTASIS		18	0.740953	1.55268	0.014157	0.0759863	1	714	tags=39%, list=5%, signal=41%
GO_GLYCOLYTIC_PROCESS_THROUGH_FRUCTOSE_6_PHOSPHATE	GO_GLYCOLYTIC_PROCESS_THROUGH_FRUCTOSE_6_PHOSPHATE		23	0.70591	1.55046	0.0147059	0.0782027	1	1698	tags=30%, list=12%, signal=34%
GO_AMINE_TRANSPORT	GO_AMINE_TRANSPORT		47	0.650528	1.55026	0.0099889	0.0780297	1	851	tags=17%, list=6%, signal=18%
GO_REGULATION_OF_TRANSPORTER_ACTIVITY	GO_REGULATION_OF_TRANSPORTER_ACTIVITY		171	0.600426	1.54966	0	0.0782383	1	1620	tags=27%, list=11%, signal=31%
GO_MONOVALENT_INORGANIC_CATION_TRANSPORT	GO_MONOVALENT_INORGANIC_CATION_TRANSPORT		296	0.591144	1.5492	0	0.0783332	1	1526	tags=25%, list=11%, signal=27%
GO_OUTFLOW_TRACT_SEPTUM_MORPHOGENESIS	GO_OUTFLOW_TRACT_SEPTUM_MORPHOGENESIS		19	0.740918	1.54919	0.0140306	0.0779396	1	1836	tags=53%, list=13%, signal=60%
GO_HEART_FORMATION	GO_HEART_FORMATION		21	0.718556	1.5467	0.0172626	0.0804728	1	1943	tags=38%, list=13%, signal=44%
GO_POSITIVE_REGULATION_OF_ION_TRANSMEMBRANE_TRANSPORT	GO_POSITIVE_REGULATION_OF_ION_TRANSMEMBRANE_TRANSPORT		101	0.611313	1.54669	0.00102564	0.08008	1	1605	tags=26%, list=11%, signal=29%
GO_SKELETAL_SYSTEM_DEVELOPMENT	GO_SKELETAL_SYSTEM_DEVELOPMENT		394	0.588475	1.54417	0	0.0825252	1	2078	tags=34%, list=14%, signal=38%
GO_MELANOCYTE_DIFFERENTIATION	GO_MELANOCYTE_DIFFERENTIATION		18	0.738205	1.54368	0.014944	0.0826908	1	1452	tags=39%, list=10%, signal=43%
GO_THYROID_GLAND_DEVELOPMENT	GO_THYROID_GLAND_DEVELOPMENT		16	0.738629	1.5436	0.028	0.0823603	1	1730	tags=44%, list=12%, signal=50%
GO_NEPHRON_DEVELOPMENT	GO_NEPHRON_DEVELOPMENT		100	0.608982	1.54248	0.00102987	0.0832708	1	2458	tags=42%, list=17%, signal=50%
GO_CARDIAC_MUSCLE_CELL_PROLIFERATION	GO_CARDIAC_MUSCLE_CELL_PROLIFERATION		37	0.665425	1.54179	0.00902935	0.0836747	1	1382	tags=30%, list=10%, signal=33%
GO_PHARYNGEAL_SYSTEM_DEVELOPMENT	GO_PHARYNGEAL_SYSTEM_DEVELOPMENT		19	0.727839	1.5411	0.0130719	0.0841344	1	1569	tags=42%, list=11%, signal=47%
GO_FORELIMB_MORPHOGENESIS	GO_FORELIMB_MORPHOGENESIS		23	0.715849	1.54073	0.00609013	0.0842367	1	2144	tags=43%, list=15%, signal=51%
GO_EMBRYONIC_DIGESTIVE_TRACT_DEVELOPMENT	GO_EMBRYONIC_DIGESTIVE_TRACT_DEVELOPMENT		20	0.730996	1.54001	0.014742	0.0847629	1	1614	tags=45%, list=11%, signal=51%
GO_NEURON_FATE_COMMITMENT	GO_NEURON_FATE_COMMITMENT		24	0.717602	1.5394	0.00951248	0.0850396	1	1425	tags=42%, list=10%, signal=46%
GO_REGULATION_OF_TRANSMEMBRANE_TRANSPORT	GO_REGULATION_OF_TRANSMEMBRANE_TRANSPORT		345	0.587401	1.53737	0	0.0871028	1	1620	tags=24%, list=11%, signal=26%
GO_PATTERN_SPECIFICATION_PROCESS	GO_PATTERN_SPECIFICATION_PROCESS		269	0.589692	1.53674	0	0.0874411	1	2067	tags=30%, list=14%, signal=34%
GO_REGULATION_OF_OXIDATIVE_PHOSPHORYLATION	GO_REGULATION_OF_OXIDATIVE_PHOSPHORYLATION		23	0.700862	1.53619	0.0199253	0.0876978	1	1466	tags=26%, list=10%, signal=29%
GO_REGULATION_OF_MUSCLE_CELL_DIFFERENTIATION	GO_REGULATION_OF_MUSCLE_CELL_DIFFERENTIATION		120	0.600262	1.53608	0	0.0874273	1	1943	tags=27%, list=13%, signal=31%
GO_REGULATION_OF_POTASSIUM_ION_TRANSPORT	GO_REGULATION_OF_POTASSIUM_ION_TRANSPORT		58	0.630739	1.5338	0.00325733	0.0899141	1	1208	tags=29%, list=8%, signal=32%
GO_OVULATION_CYCLE	GO_OVULATION_CYCLE		45	0.646452	1.5328	0.00548847	0.0906621	1	1798	tags=33%, list=12%, signal=38%
GO_CRANIAL_NERVE_MORPHOGENESIS	GO_CRANIAL_NERVE_MORPHOGENESIS		20	0.720727	1.53184	0.0255102	0.0914102	1	1656	tags=50%, list=11%, signal=56%
GO_CELLULAR_AMINO_ACID_CATABOLIC_PROCESS	GO_CELLULAR_AMINO_ACID_CATABOLIC_PROCESS		61	0.623573	1.5318	0.00663717	0.0910433	1	3106	tags=46%, list=21%, signal=58%
GO_POSITIVE_REGULATION_OF_EMBRYONIC_DEVELOPMENT	GO_POSITIVE_REGULATION_OF_EMBRYONIC_DEVELOPMENT		24	0.699557	1.53143	0.0183599	0.0910605	1	1615	tags=33%, list=11%, signal=37%
GO_NEGATIVE_REGULATION_OF_CHEMOTAXIS	GO_NEGATIVE_REGULATION_OF_CHEMOTAXIS		50	0.63641	1.53108	0.0110497	0.0910707	1	2735	tags=42%, list=19%, signal=52%
GO_SEQUESTERING_OF_CALCIUM_ION	GO_SEQUESTERING_OF_CALCIUM_ION		101	0.60373	1.52999	0	0.0920273	1	1605	tags=25%, list=11%, signal=28%
GO_CYTOSOLIC_CALCIUM_ION_TRANSPORT	GO_CYTOSOLIC_CALCIUM_ION_TRANSPORT		128	0.60082	1.52811	0	0.0942463	1	1605	tags=26%, list=11%, signal=29%
GO_BIOMINERAL_TISSUE_DEVELOPMENT	GO_BIOMINERAL_TISSUE_DEVELOPMENT		116	0.592512	1.52713	0.00306435	0.0950499	1	2036	tags=37%, list=14%, signal=43%
GO_MYOBLAST_DIFFERENTIATION	GO_MYOBLAST_DIFFERENTIATION		69	0.614503	1.52706	0.00315789	0.0947312	1	1952	tags=29%, list=13%, signal=33%
GO_VENTRICULAR_CARDIAC_MUSCLE_CELL_ACTION_POTENTIAL	GO_VENTRICULAR_CARDIAC_MUSCLE_CELL_ACTION_POTENTIAL		21	0.716871	1.52468	0.0183824	0.0974397	1	1094	tags=43%, list=8%, signal=46%
GO_MESONEPHRIC_TUBULE_MORPHOGENESIS	GO_MESONEPHRIC_TUBULE_MORPHOGENESIS		43	0.65052	1.52388	0.00903955	0.0981276	1	2458	tags=47%, list=17%, signal=56%
GO_MITOCHONDRIAL_FISSION	GO_MITOCHONDRIAL_FISSION		33	0.670807	1.52372	0.0147895	0.0978771	1	853	tags=21%, list=6%, signal=22%
GO_POSITIVE_REGULATION_OF_STRIATED_MUSCLE_CELL_DIFFERENTIATION	GO_POSITIVE_REGULATION_OF_STRIATED_MUSCLE_CELL_DIFFERENTIATION		43	0.650546	1.5236	0.013245	0.0975918	1	1569	tags=26%, list=11%, signal=29%
GO_POSITIVE_REGULATION_OF_CALCIUM_ION_TRANSMEMBRANE_TRANSPORTER_ACTIVITY	GO_POSITIVE_REGULATION_OF_CALCIUM_ION_TRANSMEMBRANE_TRANSPORTER_ACTIVITY		32	0.668077	1.52225	0.0103806	0.0988778	1	879	tags=28%, list=6%, signal=30%
GO_GENERATION_OF_PRECURSOR_METABOLITES_AND_ENERGY	GO_GENERATION_OF_PRECURSOR_METABOLITES_AND_ENERGY		397	0.581339	1.52206	0	0.0987303	1	2390	tags=31%, list=17%, signal=36%
GO_ROOF_OF_MOUTH_DEVELOPMENT	GO_ROOF_OF_MOUTH_DEVELOPMENT		68	0.607922	1.52161	0.00643087	0.098961	1	2418	tags=49%, list=17%, signal=58%
GO_EMBRYONIC_ORGAN_MORPHOGENESIS	GO_EMBRYONIC_ORGAN_MORPHOGENESIS		191	0.585586	1.52159	0	0.0985543	1	2458	tags=38%, list=17%, signal=45%
GO_REGULATION_OF_MITOCHONDRIAL_FISSION	GO_REGULATION_OF_MITOCHONDRIAL_FISSION		22	0.703579	1.52139	0.0185414	0.0983608	1	712	tags=23%, list=5%, signal=24%
GO_REGULATION_OF_CALCIUM_ION_TRANSPORT	GO_REGULATION_OF_CALCIUM_ION_TRANSPORT		175	0.583314	1.51865	0	0.101666	1	1232	tags=23%, list=9%, signal=25%
GO_SODIUM_ION_TRANSPORT	GO_SODIUM_ION_TRANSPORT		120	0.595942	1.51845	0	0.101529	1	1807	tags=28%, list=12%, signal=32%
GO_NEGATIVE_REGULATION_OF_CATION_CHANNEL_ACTIVITY	GO_NEGATIVE_REGULATION_OF_CATION_CHANNEL_ACTIVITY		27	0.681855	1.51819	0.0106762	0.101458	1	1526	tags=37%, list=11%, signal=41%
GO_DOPAMINE_TRANSPORT	GO_DOPAMINE_TRANSPORT		24	0.694077	1.51703	0.0217654	0.102558	1	2128	tags=29%, list=15%, signal=34%
GO_NEPHRON_EPITHELIUM_DEVELOPMENT	GO_NEPHRON_EPITHELIUM_DEVELOPMENT		73	0.611042	1.51632	0.00523013	0.103052	1	2458	tags=42%, list=17%, signal=51%
GO_AEROBIC_RESPIRATION	GO_AEROBIC_RESPIRATION		79	0.607116	1.51548	0.00415369	0.103707	1	3342	tags=48%, list=23%, signal=62%
GO_NOTOCHORD_DEVELOPMENT	GO_NOTOCHORD_DEVELOPMENT		15	0.74112	1.51465	0.0282258	0.104367	1	2243	tags=60%, list=16%, signal=71%
GO_REGULATION_OF_OSTEOBLAST_DIFFERENTIATION	GO_REGULATION_OF_OSTEOBLAST_DIFFERENTIATION		92	0.596292	1.51222	0.00726141	0.107508	1	2025	tags=30%, list=14%, signal=35%
GO_NEGATIVE_REGULATION_OF_ANIMAL_ORGAN_MORPHOGENESIS	GO_NEGATIVE_REGULATION_OF_ANIMAL_ORGAN_MORPHOGENESIS		27	0.685473	1.51137	0.0168067	0.108223	1	1487	tags=33%, list=10%, signal=37%
GO_MUSCLE_HYPERTROPHY	GO_MUSCLE_HYPERTROPHY		71	0.600485	1.51081	0.0063358	0.108459	1	923	tags=17%, list=6%, signal=18%
GO_RESPIRATORY_GASEOUS_EXCHANGE	GO_RESPIRATORY_GASEOUS_EXCHANGE		44	0.63328	1.51033	0.0144605	0.108797	1	2678	tags=39%, list=19%, signal=47%
GO_REGULATION_OF_GASTRULATION	GO_REGULATION_OF_GASTRULATION		27	0.680989	1.50935	0.0150289	0.109741	1	1943	tags=41%, list=13%, signal=47%
GO_NEUROMUSCULAR_JUNCTION_DEVELOPMENT	GO_NEUROMUSCULAR_JUNCTION_DEVELOPMENT		40	0.647321	1.50886	0.0121951	0.109993	1	2109	tags=40%, list=15%, signal=47%
GO_REGULATION_OF_METAL_ION_TRANSPORT	GO_REGULATION_OF_METAL_ION_TRANSPORT		256	0.580466	1.50734	0	0.111828	1	1232	tags=22%, list=9%, signal=24%
GO_REGULATION_OF_HEART_MORPHOGENESIS	GO_REGULATION_OF_HEART_MORPHOGENESIS		29	0.664774	1.507	0.0234192	0.111916	1	2458	tags=48%, list=17%, signal=58%
GO_REGULATION_OF_MUSCLE_ADAPTATION	GO_REGULATION_OF_MUSCLE_ADAPTATION		73	0.613383	1.50558	0.00636267	0.113636	1	1882	tags=27%, list=13%, signal=31%
GO_DRUG_TRANSPORT	GO_DRUG_TRANSPORT		115	0.589718	1.50247	0.0020429	0.117677	1	1905	tags=22%, list=13%, signal=25%
GO_NEGATIVE_REGULATION_OF_MUSCLE_CONTRACTION	GO_NEGATIVE_REGULATION_OF_MUSCLE_CONTRACTION		21	0.70039	1.49989	0.0260223	0.12102	1	1021	tags=29%, list=7%, signal=31%
GO_POSITIVE_REGULATION_OF_TRANSMEMBRANE_TRANSPORT	GO_POSITIVE_REGULATION_OF_TRANSMEMBRANE_TRANSPORT		136	0.585535	1.49935	0	0.121316	1	1605	tags=23%, list=11%, signal=25%
GO_COLLAGEN_METABOLIC_PROCESS	GO_COLLAGEN_METABOLIC_PROCESS		16	0.733851	1.49917	0.0325097	0.121115	1	2073	tags=50%, list=14%, signal=58%
GO_REGULATION_OF_ION_TRANSPORT	GO_REGULATION_OF_ION_TRANSPORT		409	0.570849	1.49915	0	0.120677	1	1620	tags=24%, list=11%, signal=26%
GO_ASPARTATE_FAMILY_AMINO_ACID_CATABOLIC_PROCESS	GO_ASPARTATE_FAMILY_AMINO_ACID_CATABOLIC_PROCESS		17	0.719984	1.49848	0.0309278	0.121187	1	1768	tags=35%, list=12%, signal=40%
GO_EMBRYONIC_CRANIAL_SKELETON_MORPHOGENESIS	GO_EMBRYONIC_CRANIAL_SKELETON_MORPHOGENESIS		37	0.644299	1.49771	0.0136054	0.121916	1	1587	tags=32%, list=11%, signal=36%
GO_REGULATION_OF_MESENCHYMAL_CELL_PROLIFERATION	GO_REGULATION_OF_MESENCHYMAL_CELL_PROLIFERATION		27	0.670795	1.49691	0.0154946	0.122643	1	1798	tags=41%, list=12%, signal=46%
GO_MESENCHYME_DEVELOPMENT	GO_MESENCHYME_DEVELOPMENT		192	0.577771	1.49649	0	0.122721	1	1754	tags=27%, list=12%, signal=30%
GO_EXTRACELLULAR_STRUCTURE_ORGANIZATION	GO_EXTRACELLULAR_STRUCTURE_ORGANIZATION		323	0.573635	1.49637	0	0.122416	1	2614	tags=38%, list=18%, signal=46%
GO_NEGATIVE_REGULATION_OF_SMOOTH_MUSCLE_CELL_PROLIFERATION	GO_NEGATIVE_REGULATION_OF_SMOOTH_MUSCLE_CELL_PROLIFERATION		39	0.641368	1.49519	0.0194508	0.123847	1	1817	tags=33%, list=13%, signal=38%
GO_POSITIVE_REGULATION_OF_SODIUM_ION_TRANSPORT	GO_POSITIVE_REGULATION_OF_SODIUM_ION_TRANSPORT		27	0.680028	1.4948	0.0158151	0.123925	1	542	tags=22%, list=4%, signal=23%
GO_CRANIAL_NERVE_DEVELOPMENT	GO_CRANIAL_NERVE_DEVELOPMENT		30	0.661441	1.49442	0.0197674	0.124018	1	1656	tags=43%, list=11%, signal=49%
GO_REGULATION_OF_SODIUM_ION_TRANSMEMBRANE_TRANSPORTER_ACTIVITY	GO_REGULATION_OF_SODIUM_ION_TRANSMEMBRANE_TRANSPORTER_ACTIVITY		40	0.641365	1.49426	0.0168161	0.123794	1	1735	tags=30%, list=12%, signal=34%
GO_INORGANIC_ION_IMPORT_ACROSS_PLASMA_MEMBRANE	GO_INORGANIC_ION_IMPORT_ACROSS_PLASMA_MEMBRANE		53	0.624236	1.49359	0.0087146	0.12435	1	1482	tags=25%, list=10%, signal=27%
GO_KIDNEY_EPITHELIUM_DEVELOPMENT	GO_KIDNEY_EPITHELIUM_DEVELOPMENT		102	0.585392	1.49315	0.00715015	0.124589	1	2458	tags=40%, list=17%, signal=48%
GO_CELL_COMMUNICATION_BY_ELECTRICAL_COUPLING	GO_CELL_COMMUNICATION_BY_ELECTRICAL_COUPLING		25	0.674667	1.49229	0.0216867	0.125555	1	1540	tags=36%, list=11%, signal=40%
GO_REGULATION_OF_HEART_GROWTH	GO_REGULATION_OF_HEART_GROWTH		44	0.631171	1.48977	0.0145089	0.129014	1	1382	tags=25%, list=10%, signal=28%
GO_POSITIVE_REGULATION_OF_MYOBLAST_DIFFERENTIATION	GO_POSITIVE_REGULATION_OF_MYOBLAST_DIFFERENTIATION		18	0.710349	1.48887	0.0393901	0.129973	1	1740	tags=44%, list=12%, signal=50%
GO_MESENCHYME_MORPHOGENESIS	GO_MESENCHYME_MORPHOGENESIS		39	0.643016	1.48837	0.0214689	0.130288	1	2315	tags=49%, list=16%, signal=58%
GO_OUTFLOW_TRACT_MORPHOGENESIS	GO_OUTFLOW_TRACT_MORPHOGENESIS		59	0.612072	1.48784	0.00650054	0.130668	1	2458	tags=42%, list=17%, signal=51%
GO_POSITIVE_REGULATION_OF_ANIMAL_ORGAN_MORPHOGENESIS	GO_POSITIVE_REGULATION_OF_ANIMAL_ORGAN_MORPHOGENESIS		56	0.603098	1.48737	0.0164114	0.130941	1	1965	tags=39%, list=14%, signal=45%
GO_GLYCOLYTIC_PROCESS	GO_GLYCOLYTIC_PROCESS		89	0.592939	1.48616	0.00319489	0.132441	1	1281	tags=19%, list=9%, signal=21%
GO_CALCIUM_ION_TRANSMEMBRANE_TRANSPORT	GO_CALCIUM_ION_TRANSMEMBRANE_TRANSPORT		214	0.573675	1.48567	0	0.132675	1	1613	tags=22%, list=11%, signal=24%
GO_INSULIN_LIKE_GROWTH_FACTOR_RECEPTOR_SIGNALING_PATHWAY	GO_INSULIN_LIKE_GROWTH_FACTOR_RECEPTOR_SIGNALING_PATHWAY		27	0.659527	1.48563	0.0230303	0.132261	1	2072	tags=41%, list=14%, signal=47%
GO_CARDIAC_CHAMBER_DEVELOPMENT	GO_CARDIAC_CHAMBER_DEVELOPMENT		130	0.574598	1.48244	0	0.137143	1	2480	tags=35%, list=17%, signal=42%
GO_NEGATIVE_REGULATION_OF_AXON_EXTENSION	GO_NEGATIVE_REGULATION_OF_AXON_EXTENSION		36	0.631176	1.48172	0.021764	0.137903	1	1451	tags=31%, list=10%, signal=34%
GO_STRIATED_MUSCLE_CELL_PROLIFERATION	GO_STRIATED_MUSCLE_CELL_PROLIFERATION		49	0.623258	1.47882	0.0195016	0.142188	1	1382	tags=27%, list=10%, signal=29%
GO_PHOSPHATIDYLSERINE_METABOLIC_PROCESS	GO_PHOSPHATIDYLSERINE_METABOLIC_PROCESS		15	0.727875	1.47859	0.0263852	0.142048	1	446	tags=20%, list=3%, signal=21%
GO_CALCIUM_MEDIATED_SIGNALING	GO_CALCIUM_MEDIATED_SIGNALING		169	0.572909	1.47846	0	0.141758	1	1183	tags=21%, list=8%, signal=22%
GO_GLUCOSE_IMPORT	GO_GLUCOSE_IMPORT		50	0.614974	1.47813	0.0199336	0.141825	1	1919	tags=24%, list=13%, signal=28%
GO_DOPAMINE_SECRETION	GO_DOPAMINE_SECRETION		19	0.707217	1.4773	0.0320513	0.142776	1	2128	tags=32%, list=15%, signal=37%
GO_SOMITE_DEVELOPMENT	GO_SOMITE_DEVELOPMENT		62	0.603674	1.47472	0.012848	0.146957	1	2628	tags=37%, list=18%, signal=45%
GO_ANTERIOR_POSTERIOR_PATTERN_SPECIFICATION	GO_ANTERIOR_POSTERIOR_PATTERN_SPECIFICATION		134	0.574564	1.47423	0.00304569	0.147315	1	2458	tags=37%, list=17%, signal=44%
GO_POSITIVE_REGULATION_OF_STEM_CELL_DIFFERENTIATION	GO_POSITIVE_REGULATION_OF_STEM_CELL_DIFFERENTIATION		15	0.718622	1.4739	0.0446781	0.147426	1	1906	tags=47%, list=13%, signal=54%
GO_LABYRINTHINE_LAYER_BLOOD_VESSEL_DEVELOPMENT	GO_LABYRINTHINE_LAYER_BLOOD_VESSEL_DEVELOPMENT		17	0.717154	1.47365	0.03875	0.147286	1	389	tags=18%, list=3%, signal=18%
GO_REGULATION_OF_MESONEPHROS_DEVELOPMENT	GO_REGULATION_OF_MESONEPHROS_DEVELOPMENT		16	0.709495	1.47218	0.038961	0.149352	1	1210	tags=38%, list=8%, signal=41%
GO_GLUTAMATE_RECEPTOR_SIGNALING_PATHWAY	GO_GLUTAMATE_RECEPTOR_SIGNALING_PATHWAY		44	0.627219	1.47209	0.0212528	0.149002	1	1613	tags=27%, list=11%, signal=31%
GO_POSITIVE_REGULATION_OF_PROTEIN_TARGETING_TO_MEMBRANE	GO_POSITIVE_REGULATION_OF_PROTEIN_TARGETING_TO_MEMBRANE		28	0.659539	1.47154	0.0233645	0.149517	1	1669	tags=32%, list=12%, signal=36%
GO_HEART_TRABECULA_MORPHOGENESIS	GO_HEART_TRABECULA_MORPHOGENESIS		29	0.66191	1.47058	0.0266204	0.150692	1	1467	tags=28%, list=10%, signal=31%
GO_HIPPO_SIGNALING	GO_HIPPO_SIGNALING		34	0.632466	1.47011	0.0294118	0.151028	1	1812	tags=29%, list=13%, signal=34%
GO_REGENERATION	GO_REGENERATION		143	0.569424	1.46985	0.00100806	0.150942	1	1417	tags=22%, list=10%, signal=24%
GO_REGULATION_OF_FIBROBLAST_GROWTH_FACTOR_RECEPTOR_SIGNALING_PATHWAY	GO_REGULATION_OF_FIBROBLAST_GROWTH_FACTOR_RECEPTOR_SIGNALING_PATHWAY		24	0.672866	1.46916	0.0277108	0.151572	1	2243	tags=38%, list=16%, signal=44%
GO_MESONEPHROS_DEVELOPMENT	GO_MESONEPHROS_DEVELOPMENT		71	0.595427	1.46758	0.00534188	0.153889	1	2670	tags=41%, list=18%, signal=50%
GO_RENAL_TUBULE_DEVELOPMENT	GO_RENAL_TUBULE_DEVELOPMENT		63	0.592961	1.46457	0.00966702	0.15888	1	2458	tags=43%, list=17%, signal=51%
GO_GLUCOSE_METABOLIC_PROCESS	GO_GLUCOSE_METABOLIC_PROCESS		94	0.582706	1.46449	0.00412371	0.158497	1	1919	tags=27%, list=13%, signal=30%
GO_REGULATION_OF_OSSIFICATION	GO_REGULATION_OF_OSSIFICATION		146	0.566293	1.4636	0.00101215	0.159529	1	2036	tags=28%, list=14%, signal=32%
GO_NEPHRON_MORPHOGENESIS	GO_NEPHRON_MORPHOGENESIS		52	0.615321	1.46328	0.0194595	0.159591	1	2458	tags=42%, list=17%, signal=51%
GO_HOMOPHILIC_CELL_ADHESION_VIA_PLASMA_MEMBRANE_ADHESION_MOLECULES	GO_HOMOPHILIC_CELL_ADHESION_VIA_PLASMA_MEMBRANE_ADHESION_MOLECULES		75	0.591977	1.46243	0.00738397	0.160633	1	2889	tags=36%, list=20%, signal=45%
GO_CARTILAGE_MORPHOGENESIS	GO_CARTILAGE_MORPHOGENESIS		20	0.67292	1.46172	0.0518331	0.161346	1	3608	tags=75%, list=25%, signal=100%
GO_SYNAPTIC_TRANSMISSION_GLUTAMATERGIC	GO_SYNAPTIC_TRANSMISSION_GLUTAMATERGIC		45	0.615609	1.46122	0.0199336	0.161778	1	2269	tags=38%, list=16%, signal=45%
GO_CARDIAC_VENTRICLE_MORPHOGENESIS	GO_CARDIAC_VENTRICLE_MORPHOGENESIS		49	0.612474	1.46004	0.025247	0.16356	1	1453	tags=31%, list=10%, signal=34%
GO_PROTEIN_HYDROXYLATION	GO_PROTEIN_HYDROXYLATION		22	0.683768	1.45993	0.0315917	0.163218	1	2813	tags=45%, list=19%, signal=56%
GO_METANEPHROS_DEVELOPMENT	GO_METANEPHROS_DEVELOPMENT		59	0.600672	1.4582	0.0150376	0.166047	1	2581	tags=42%, list=18%, signal=51%
GO_TRANSMISSION_OF_NERVE_IMPULSE	GO_TRANSMISSION_OF_NERVE_IMPULSE		30	0.645013	1.45786	0.0290698	0.166167	1	1613	tags=37%, list=11%, signal=41%
GO_WATER_HOMEOSTASIS	GO_WATER_HOMEOSTASIS		38	0.62636	1.45721	0.0306818	0.16683	1	1577	tags=16%, list=11%, signal=18%
GO_REGULATION_OF_SODIUM_ION_TRANSPORT	GO_REGULATION_OF_SODIUM_ION_TRANSPORT		63	0.597295	1.4566	0.0147368	0.167443	1	738	tags=21%, list=5%, signal=22%
GO_RETINA_DEVELOPMENT_IN_CAMERA_TYPE_EYE	GO_RETINA_DEVELOPMENT_IN_CAMERA_TYPE_EYE		87	0.577028	1.45636	0.010395	0.167388	1	1798	tags=25%, list=12%, signal=29%
GO_GLOMERULUS_DEVELOPMENT	GO_GLOMERULUS_DEVELOPMENT		45	0.607537	1.4563	0.0287293	0.166949	1	2458	tags=47%, list=17%, signal=56%
GO_POSITIVE_REGULATION_OF_MESENCHYMAL_CELL_PROLIFERATION	GO_POSITIVE_REGULATION_OF_MESENCHYMAL_CELL_PROLIFERATION		20	0.667794	1.4545	0.0480405	0.169806	1	1569	tags=45%, list=11%, signal=50%
GO_REGULATION_OF_CARTILAGE_DEVELOPMENT	GO_REGULATION_OF_CARTILAGE_DEVELOPMENT		52	0.607227	1.45413	0.017316	0.169896	1	1965	tags=37%, list=14%, signal=42%
GO_POSITIVE_REGULATION_OF_CALCIUM_ION_TRANSMEMBRANE_TRANSPORT	GO_POSITIVE_REGULATION_OF_CALCIUM_ION_TRANSMEMBRANE_TRANSPORT		51	0.604237	1.45344	0.0150538	0.170569	1	879	tags=22%, list=6%, signal=23%
GO_NEGATIVE_REGULATION_OF_SMOOTH_MUSCLE_CELL_MIGRATION	GO_NEGATIVE_REGULATION_OF_SMOOTH_MUSCLE_CELL_MIGRATION		21	0.67565	1.45271	0.0415094	0.171411	1	2435	tags=48%, list=17%, signal=57%
GO_PROTEIN_O_LINKED_MANNOSYLATION	GO_PROTEIN_O_LINKED_MANNOSYLATION		17	0.701585	1.45229	0.0437086	0.171688	1	2931	tags=53%, list=20%, signal=66%
GO_REGULATION_OF_CELL_FATE_COMMITMENT	GO_REGULATION_OF_CELL_FATE_COMMITMENT		17	0.692791	1.4515	0.0473752	0.172636	1	2418	tags=47%, list=17%, signal=56%
GO_INORGANIC_ION_TRANSMEMBRANE_TRANSPORT	GO_INORGANIC_ION_TRANSMEMBRANE_TRANSPORT		493	0.551984	1.45105	0	0.172957	1	1613	tags=21%, list=11%, signal=23%
GO_REGULATION_OF_PROTEIN_DEPOLYMERIZATION	GO_REGULATION_OF_PROTEIN_DEPOLYMERIZATION		72	0.58713	1.45071	0.0117146	0.17305	1	1460	tags=22%, list=10%, signal=25%
GO_POSITIVE_REGULATION_OF_RELEASE_OF_SEQUESTERED_CALCIUM_ION_INTO_CYTOSOL	GO_POSITIVE_REGULATION_OF_RELEASE_OF_SEQUESTERED_CALCIUM_ION_INTO_CYTOSOL		32	0.64295	1.44915	0.020595	0.175617	1	2082	tags=31%, list=14%, signal=36%
GO_POSITIVE_REGULATION_OF_SODIUM_ION_TRANSMEMBRANE_TRANSPORT	GO_POSITIVE_REGULATION_OF_SODIUM_ION_TRANSMEMBRANE_TRANSPORT		19	0.688456	1.44835	0.0585366	0.176661	1	1208	tags=26%, list=8%, signal=29%
GO_PHOSPHATIDYLCHOLINE_ACYL_CHAIN_REMODELING	GO_PHOSPHATIDYLCHOLINE_ACYL_CHAIN_REMODELING		16	0.710579	1.44685	0.0388601	0.179158	1	823	tags=19%, list=6%, signal=20%
GO_CARDIAC_VENTRICLE_DEVELOPMENT	GO_CARDIAC_VENTRICLE_DEVELOPMENT		95	0.568992	1.44605	0.00831601	0.180067	1	2476	tags=33%, list=17%, signal=39%
GO_POSITIVE_REGULATION_OF_SYNAPTIC_TRANSMISSION	GO_POSITIVE_REGULATION_OF_SYNAPTIC_TRANSMISSION		103	0.568349	1.44592	0.00205973	0.179766	1	2296	tags=29%, list=16%, signal=34%
GO_EMBRYONIC_MORPHOGENESIS	GO_EMBRYONIC_MORPHOGENESIS		409	0.549606	1.44576	0	0.17953	1	1965	tags=27%, list=14%, signal=31%
GO_SEMAPHORIN_PLEXIN_SIGNALING_PATHWAY	GO_SEMAPHORIN_PLEXIN_SIGNALING_PATHWAY		36	0.619286	1.4456	0.0217143	0.179315	1	1451	tags=33%, list=10%, signal=37%
GO_NEGATIVE_REGULATION_OF_CALCIUM_ION_TRANSMEMBRANE_TRANSPORT	GO_NEGATIVE_REGULATION_OF_CALCIUM_ION_TRANSMEMBRANE_TRANSPORT		29	0.639486	1.4438	0.0363423	0.182254	1	1526	tags=31%, list=11%, signal=35%
GO_VASODILATION	GO_VASODILATION		24	0.659134	1.44295	0.0503067	0.183419	1	1347	tags=25%, list=9%, signal=28%
GO_LIPID_DROPLET_ORGANIZATION	GO_LIPID_DROPLET_ORGANIZATION		16	0.706254	1.44271	0.0448143	0.183348	1	2398	tags=44%, list=17%, signal=52%
GO_CARBOHYDRATE_BIOSYNTHETIC_PROCESS	GO_CARBOHYDRATE_BIOSYNTHETIC_PROCESS		161	0.553749	1.44255	0.00201613	0.183096	1	1919	tags=23%, list=13%, signal=26%
GO_REGULATION_OF_COLLAGEN_BIOSYNTHETIC_PROCESS	GO_REGULATION_OF_COLLAGEN_BIOSYNTHETIC_PROCESS		27	0.652723	1.4418	0.0477356	0.183987	1	1615	tags=30%, list=11%, signal=33%
GO_CENTRAL_NERVOUS_SYSTEM_PROJECTION_NEURON_AXONOGENESIS	GO_CENTRAL_NERVOUS_SYSTEM_PROJECTION_NEURON_AXONOGENESIS		21	0.67237	1.44069	0.0429448	0.185636	1	1777	tags=38%, list=12%, signal=43%
GO_RENAL_WATER_HOMEOSTASIS	GO_RENAL_WATER_HOMEOSTASIS		22	0.660698	1.44062	0.0418719	0.185205	1	1577	tags=18%, list=11%, signal=20%
GO_ENERGY_HOMEOSTASIS	GO_ENERGY_HOMEOSTASIS		30	0.625023	1.44015	0.0423032	0.185664	1	1667	tags=23%, list=12%, signal=26%
GO_QUINONE_BIOSYNTHETIC_PROCESS	GO_QUINONE_BIOSYNTHETIC_PROCESS		16	0.706492	1.43993	0.0558511	0.185558	1	1445	tags=25%, list=10%, signal=28%
GO_REGULATION_OF_ENDOCRINE_PROCESS	GO_REGULATION_OF_ENDOCRINE_PROCESS		23	0.663918	1.43953	0.046683	0.185873	1	877	tags=17%, list=6%, signal=18%
GO_MUSCLE_CELL_MIGRATION	GO_MUSCLE_CELL_MIGRATION		77	0.580299	1.43898	0.0125918	0.186421	1	2435	tags=32%, list=17%, signal=39%
GO_POSITIVE_REGULATION_OF_BLOOD_CIRCULATION	GO_POSITIVE_REGULATION_OF_BLOOD_CIRCULATION		35	0.616752	1.43862	0.033839	0.186558	1	1094	tags=20%, list=8%, signal=22%
GO_NEGATIVE_REGULATION_OF_STRIATED_MUSCLE_CELL_DIFFERENTIATION	GO_NEGATIVE_REGULATION_OF_STRIATED_MUSCLE_CELL_DIFFERENTIATION		28	0.650924	1.43817	0.0315421	0.186896	1	1943	tags=32%, list=13%, signal=37%
GO_DOPAMINERGIC_NEURON_DIFFERENTIATION	GO_DOPAMINERGIC_NEURON_DIFFERENTIATION		19	0.6937	1.43779	0.0509317	0.187104	1	2243	tags=42%, list=16%, signal=50%
GO_SMOOTH_MUSCLE_CELL_DIFFERENTIATION	GO_SMOOTH_MUSCLE_CELL_DIFFERENTIATION		45	0.604576	1.43731	0.0272109	0.187466	1	1634	tags=33%, list=11%, signal=37%
GO_POSITIVE_REGULATION_OF_PROTEIN_COMPLEX_DISASSEMBLY	GO_POSITIVE_REGULATION_OF_PROTEIN_COMPLEX_DISASSEMBLY		29	0.63862	1.43701	0.0362998	0.187565	1	1231	tags=24%, list=9%, signal=26%
GO_MITOCHONDRIAL_TRANSMEMBRANE_TRANSPORT	GO_MITOCHONDRIAL_TRANSMEMBRANE_TRANSPORT		69	0.583172	1.43647	0.0170394	0.188115	1	3298	tags=32%, list=23%, signal=41%
GO_VENTRICULAR_CARDIAC_MUSCLE_TISSUE_DEVELOPMENT	GO_VENTRICULAR_CARDIAC_MUSCLE_TISSUE_DEVELOPMENT		39	0.618656	1.43586	0.0390625	0.188789	1	1425	tags=28%, list=10%, signal=31%
GO_ODONTOGENESIS	GO_ODONTOGENESIS		80	0.569286	1.43582	0.0244161	0.188308	1	1754	tags=34%, list=12%, signal=38%
GO_REGULATION_OF_GLUCOSE_METABOLIC_PROCESS	GO_REGULATION_OF_GLUCOSE_METABOLIC_PROCESS		58	0.592329	1.43554	0.0152672	0.188336	1	1919	tags=29%, list=13%, signal=34%
GO_KIDNEY_MORPHOGENESIS	GO_KIDNEY_MORPHOGENESIS		62	0.592681	1.43534	0.018143	0.188224	1	2670	tags=42%, list=18%, signal=51%
GO_CIRCADIAN_REGULATION_OF_GENE_EXPRESSION	GO_CIRCADIAN_REGULATION_OF_GENE_EXPRESSION		49	0.592642	1.43382	0.0301676	0.190762	1	2191	tags=29%, list=15%, signal=34%
GO_POLYSACCHARIDE_METABOLIC_PROCESS	GO_POLYSACCHARIDE_METABOLIC_PROCESS		82	0.574932	1.43377	0.0126183	0.190305	1	1919	tags=27%, list=13%, signal=31%
GO_ALPHA_AMINO_ACID_CATABOLIC_PROCESS	GO_ALPHA_AMINO_ACID_CATABOLIC_PROCESS		54	0.595945	1.43373	0.0227519	0.189832	1	3106	tags=41%, list=21%, signal=52%
GO_IMPORT_ACROSS_PLASMA_MEMBRANE	GO_IMPORT_ACROSS_PLASMA_MEMBRANE		73	0.578141	1.43316	0.0115425	0.190489	1	1482	tags=21%, list=10%, signal=23%
GO_RESPONSE_TO_PURINE_CONTAINING_COMPOUND	GO_RESPONSE_TO_PURINE_CONTAINING_COMPOUND		118	0.561468	1.43247	0.00713558	0.191327	1	1549	tags=23%, list=11%, signal=25%
GO_NEURON_RECOGNITION	GO_NEURON_RECOGNITION		34	0.625062	1.43193	0.0423529	0.191855	1	2507	tags=41%, list=17%, signal=50%
GO_PYRIDINE_CONTAINING_COMPOUND_BIOSYNTHETIC_PROCESS	GO_PYRIDINE_CONTAINING_COMPOUND_BIOSYNTHETIC_PROCESS		29	0.62922	1.42983	0.05	0.195561	1	2420	tags=24%, list=17%, signal=29%
GO_REGULATION_OF_SMOOTHENED_SIGNALING_PATHWAY	GO_REGULATION_OF_SMOOTHENED_SIGNALING_PATHWAY		66	0.57942	1.42906	0.0128894	0.196573	1	1646	tags=23%, list=11%, signal=26%
GO_FATTY_ACID_TRANSMEMBRANE_TRANSPORT	GO_FATTY_ACID_TRANSMEMBRANE_TRANSPORT		16	0.680351	1.42835	0.0696774	0.197454	1	942	tags=25%, list=7%, signal=27%
GO_SENSORY_ORGAN_MORPHOGENESIS	GO_SENSORY_ORGAN_MORPHOGENESIS		158	0.551898	1.42725	0.0040568	0.199197	1	1798	tags=28%, list=12%, signal=31%
GO_RENAL_SYSTEM_DEVELOPMENT	GO_RENAL_SYSTEM_DEVELOPMENT		224	0.544851	1.42591	0.001001	0.201602	1	2508	tags=33%, list=17%, signal=39%
GO_POSITIVE_REGULATION_OF_ION_TRANSPORT	GO_POSITIVE_REGULATION_OF_ION_TRANSPORT		180	0.548173	1.42422	0.00301811	0.204734	1	1094	tags=19%, list=8%, signal=20%
GO_EXPORT_ACROSS_PLASMA_MEMBRANE	GO_EXPORT_ACROSS_PLASMA_MEMBRANE		18	0.680707	1.42285	0.0632111	0.207135	1	1482	tags=33%, list=10%, signal=37%
GO_RESPONSE_TO_XENOBIOTIC_STIMULUS	GO_RESPONSE_TO_XENOBIOTIC_STIMULUS		166	0.545859	1.42195	0.00402414	0.208497	1	1224	tags=17%, list=8%, signal=19%
GO_REGULATION_OF_PROTEIN_TARGETING_TO_MEMBRANE	GO_REGULATION_OF_PROTEIN_TARGETING_TO_MEMBRANE		32	0.626842	1.42184	0.0257913	0.208129	1	1669	tags=28%, list=12%, signal=32%
GO_SYNAPSE_ASSEMBLY	GO_SYNAPSE_ASSEMBLY		104	0.567533	1.42168	0.00922131	0.207914	1	2419	tags=38%, list=17%, signal=46%
GO_METANEPHRIC_EPITHELIUM_DEVELOPMENT	GO_METANEPHRIC_EPITHELIUM_DEVELOPMENT		16	0.690405	1.42165	0.0652174	0.207401	1	1786	tags=56%, list=12%, signal=64%
GO_STEM_CELL_PROLIFERATION	GO_STEM_CELL_PROLIFERATION		80	0.568048	1.42081	0.0198953	0.208601	1	2428	tags=34%, list=17%, signal=40%
GO_CELL_FATE_DETERMINATION	GO_CELL_FATE_DETERMINATION		22	0.665729	1.42066	0.0545906	0.208332	1	1916	tags=36%, list=13%, signal=42%
GO_NEGATIVE_REGULATION_OF_EPITHELIAL_CELL_PROLIFERATION	GO_NEGATIVE_REGULATION_OF_EPITHELIAL_CELL_PROLIFERATION		95	0.565516	1.42057	0.00516529	0.207957	1	1798	tags=25%, list=12%, signal=29%
GO_RELAXATION_OF_CARDIAC_MUSCLE	GO_RELAXATION_OF_CARDIAC_MUSCLE		15	0.688544	1.42043	0.0599739	0.207733	1	257	tags=20%, list=2%, signal=20%
GO_REGULATION_OF_SYNAPSE_ASSEMBLY	GO_REGULATION_OF_SYNAPSE_ASSEMBLY		67	0.572763	1.41898	0.027897	0.210208	1	2419	tags=36%, list=17%, signal=43%
GO_REGULATION_OF_PROTEIN_TARGETING	GO_REGULATION_OF_PROTEIN_TARGETING		73	0.572171	1.4183	0.0178571	0.21102	1	1669	tags=19%, list=12%, signal=22%
GO_REGULATION_OF_POSITIVE_CHEMOTAXIS	GO_REGULATION_OF_POSITIVE_CHEMOTAXIS		17	0.679233	1.41805	0.0626632	0.21097	1	3441	tags=71%, list=24%, signal=93%
GO_MEMBRANE_REPOLARIZATION_DURING_ACTION_POTENTIAL	GO_MEMBRANE_REPOLARIZATION_DURING_ACTION_POTENTIAL		15	0.696913	1.41709	0.0685484	0.212453	1	1094	tags=33%, list=8%, signal=36%
GO_LUNG_EPITHELIUM_DEVELOPMENT	GO_LUNG_EPITHELIUM_DEVELOPMENT		21	0.652171	1.41656	0.0666667	0.213009	1	1730	tags=38%, list=12%, signal=43%
GO_XENOBIOTIC_METABOLIC_PROCESS	GO_XENOBIOTIC_METABOLIC_PROCESS		51	0.59712	1.41627	0.0334076	0.213106	1	1218	tags=20%, list=8%, signal=21%
GO_NERVE_DEVELOPMENT	GO_NERVE_DEVELOPMENT		49	0.586746	1.41584	0.0332594	0.213457	1	1692	tags=33%, list=12%, signal=37%
GO_FOREBRAIN_NEURON_DEVELOPMENT	GO_FOREBRAIN_NEURON_DEVELOPMENT		19	0.663479	1.41441	0.071608	0.216155	1	2735	tags=42%, list=19%, signal=52%
GO_REGULATION_OF_SYNAPSE_STRUCTURE_OR_ACTIVITY	GO_REGULATION_OF_SYNAPSE_STRUCTURE_OR_ACTIVITY		158	0.546836	1.41439	0.00506073	0.215612	1	2419	tags=32%, list=17%, signal=38%
GO_POSITIVE_REGULATION_OF_PROTEIN_DEPOLYMERIZATION	GO_POSITIVE_REGULATION_OF_PROTEIN_DEPOLYMERIZATION		15	0.696817	1.41405	0.0631868	0.215662	1	1231	tags=33%, list=9%, signal=36%
GO_REGULATION_OF_CHONDROCYTE_DIFFERENTIATION	GO_REGULATION_OF_CHONDROCYTE_DIFFERENTIATION		37	0.601001	1.41375	0.0452489	0.215812	1	1965	tags=35%, list=14%, signal=41%
GO_ENDODERM_FORMATION	GO_ENDODERM_FORMATION		39	0.603846	1.4127	0.0444698	0.217551	1	1943	tags=33%, list=13%, signal=38%
GO_POSITIVE_REGULATION_OF_AMINE_TRANSPORT	GO_POSITIVE_REGULATION_OF_AMINE_TRANSPORT		16	0.685196	1.41212	0.0640855	0.218291	1	496	tags=13%, list=3%, signal=13%
GO_NEGATIVE_REGULATION_OF_ENDOTHELIAL_CELL_PROLIFERATION	GO_NEGATIVE_REGULATION_OF_ENDOTHELIAL_CELL_PROLIFERATION		29	0.631773	1.41169	0.0499405	0.218667	1	1659	tags=34%, list=11%, signal=39%
GO_REGULATION_OF_POTASSIUM_ION_TRANSMEMBRANE_TRANSPORTER_ACTIVITY	GO_REGULATION_OF_POTASSIUM_ION_TRANSMEMBRANE_TRANSPORTER_ACTIVITY		35	0.611622	1.41044	0.0463801	0.220815	1	1208	tags=29%, list=8%, signal=31%
GO_ENDOCRINE_HORMONE_SECRETION	GO_ENDOCRINE_HORMONE_SECRETION		26	0.649564	1.40974	0.0640097	0.22182	1	999	tags=19%, list=7%, signal=21%
GO_ACETYL_COA_BIOSYNTHETIC_PROCESS_FROM_PYRUVATE	GO_ACETYL_COA_BIOSYNTHETIC_PROCESS_FROM_PYRUVATE		15	0.688873	1.40895	0.0602883	0.223063	1	3349	tags=67%, list=23%, signal=87%
GO_CELL_COMMUNICATION_BY_ELECTRICAL_COUPLING_INVOLVED_IN_CARDIAC_CONDUCTION	GO_CELL_COMMUNICATION_BY_ELECTRICAL_COUPLING_INVOLVED_IN_CARDIAC_CONDUCTION		22	0.651477	1.40806	0.0682382	0.22448	1	1540	tags=32%, list=11%, signal=36%
GO_FORMATION_OF_PRIMARY_GERM_LAYER	GO_FORMATION_OF_PRIMARY_GERM_LAYER		87	0.564106	1.40666	0.0216718	0.227065	1	1965	tags=26%, list=14%, signal=30%
GO_LIPID_OXIDATION	GO_LIPID_OXIDATION		87	0.561771	1.40413	0.0208117	0.232366	1	1974	tags=25%, list=14%, signal=29%
GO_REGULATION_OF_THE_FORCE_OF_HEART_CONTRACTION	GO_REGULATION_OF_THE_FORCE_OF_HEART_CONTRACTION		23	0.641247	1.4039	0.0742996	0.232203	1	1094	tags=30%, list=8%, signal=33%
GO_HEART_VALVE_DEVELOPMENT	GO_HEART_VALVE_DEVELOPMENT		51	0.585965	1.40387	0.0371585	0.231696	1	1931	tags=37%, list=13%, signal=43%
GO_REGULATION_OF_CARDIAC_MUSCLE_CELL_ACTION_POTENTIAL	GO_REGULATION_OF_CARDIAC_MUSCLE_CELL_ACTION_POTENTIAL		22	0.648975	1.40327	0.0696821	0.232501	1	1735	tags=41%, list=12%, signal=46%
GO_REGULATION_OF_BMP_SIGNALING_PATHWAY	GO_REGULATION_OF_BMP_SIGNALING_PATHWAY		61	0.582592	1.40288	0.0306554	0.232752	1	2458	tags=31%, list=17%, signal=37%
GO_REGULATION_OF_SIGNALING_RECEPTOR_ACTIVITY	GO_REGULATION_OF_SIGNALING_RECEPTOR_ACTIVITY		249	0.536019	1.39985	0	0.239203	1	2280	tags=29%, list=16%, signal=34%
GO_DETECTION_OF_ABIOTIC_STIMULUS	GO_DETECTION_OF_ABIOTIC_STIMULUS		61	0.57053	1.39893	0.0341151	0.24076	1	851	tags=15%, list=6%, signal=16%
GO_COCHLEA_MORPHOGENESIS	GO_COCHLEA_MORPHOGENESIS		16	0.681293	1.39794	0.0819246	0.242436	1	2243	tags=50%, list=16%, signal=59%
GO_REGULATION_OF_PROTEIN_COMPLEX_DISASSEMBLY	GO_REGULATION_OF_PROTEIN_COMPLEX_DISASSEMBLY		97	0.549165	1.39722	0.0153531	0.243471	1	1460	tags=19%, list=10%, signal=21%
GO_PROTEIN_DEPOLYMERIZATION	GO_PROTEIN_DEPOLYMERIZATION		91	0.556106	1.39703	0.0196687	0.243282	1	1512	tags=20%, list=10%, signal=22%
GO_OSSIFICATION	GO_OSSIFICATION		305	0.533438	1.39541	0	0.246436	1	1943	tags=28%, list=13%, signal=32%
GO_NEGATIVE_REGULATION_OF_CHONDROCYTE_DIFFERENTIATION	GO_NEGATIVE_REGULATION_OF_CHONDROCYTE_DIFFERENTIATION		15	0.685202	1.39457	0.0782726	0.247903	1	1614	tags=40%, list=11%, signal=45%
GO_CARTILAGE_DEVELOPMENT_INVOLVED_IN_ENDOCHONDRAL_BONE_MORPHOGENESIS	GO_CARTILAGE_DEVELOPMENT_INVOLVED_IN_ENDOCHONDRAL_BONE_MORPHOGENESIS		37	0.602491	1.3937	0.0586246	0.249225	1	2078	tags=46%, list=14%, signal=54%
GO_REGULATION_OF_MORPHOGENESIS_OF_A_BRANCHING_STRUCTURE	GO_REGULATION_OF_MORPHOGENESIS_OF_A_BRANCHING_STRUCTURE		41	0.596395	1.3909	0.0411568	0.255274	1	2670	tags=39%, list=18%, signal=48%
GO_EXOCRINE_SYSTEM_DEVELOPMENT	GO_EXOCRINE_SYSTEM_DEVELOPMENT		38	0.599998	1.39014	0.063854	0.256533	1	1902	tags=32%, list=13%, signal=36%
GO_EMBRYONIC_ORGAN_DEVELOPMENT	GO_EMBRYONIC_ORGAN_DEVELOPMENT		298	0.53042	1.39003	0.001	0.256166	1	2458	tags=31%, list=17%, signal=36%
GO_CRANIAL_SKELETAL_SYSTEM_DEVELOPMENT	GO_CRANIAL_SKELETAL_SYSTEM_DEVELOPMENT		50	0.579993	1.38978	0.05131	0.256175	1	1753	tags=32%, list=12%, signal=36%
GO_NEGATIVE_REGULATION_OF_DEVELOPMENTAL_GROWTH	GO_NEGATIVE_REGULATION_OF_DEVELOPMENTAL_GROWTH		86	0.555195	1.38865	0.032666	0.258347	1	1451	tags=23%, list=10%, signal=26%
GO_REGULATION_OF_MEMBRANE_DEPOLARIZATION	GO_REGULATION_OF_MEMBRANE_DEPOLARIZATION		36	0.597045	1.38522	0.0606768	0.266085	1	1735	tags=31%, list=12%, signal=35%
GO_NEGATIVE_REGULATION_OF_ION_TRANSMEMBRANE_TRANSPORT	GO_NEGATIVE_REGULATION_OF_ION_TRANSMEMBRANE_TRANSPORT		67	0.564264	1.3852	0.0297872	0.265483	1	1620	tags=25%, list=11%, signal=28%
GO_CARDIAC_SEPTUM_MORPHOGENESIS	GO_CARDIAC_SEPTUM_MORPHOGENESIS		57	0.57378	1.38518	0.0381679	0.264884	1	2458	tags=39%, list=17%, signal=46%
GO_INNER_EAR_MORPHOGENESIS	GO_INNER_EAR_MORPHOGENESIS		61	0.564613	1.38505	0.0447761	0.264563	1	1753	tags=31%, list=12%, signal=35%
GO_NEGATIVE_REGULATION_OF_CELL_GROWTH	GO_NEGATIVE_REGULATION_OF_CELL_GROWTH		147	0.536125	1.38445	0.00200803	0.265454	1	1918	tags=23%, list=13%, signal=26%
GO_SALIVARY_GLAND_DEVELOPMENT	GO_SALIVARY_GLAND_DEVELOPMENT		30	0.611214	1.38389	0.0810185	0.266176	1	1696	tags=30%, list=12%, signal=34%
GO_POSITIVE_REGULATION_OF_MORPHOGENESIS_OF_AN_EPITHELIUM	GO_POSITIVE_REGULATION_OF_MORPHOGENESIS_OF_AN_EPITHELIUM		23	0.628173	1.38257	0.0845588	0.268964	1	1615	tags=35%, list=11%, signal=39%
GO_CYTOPLASMIC_MICROTUBULE_ORGANIZATION	GO_CYTOPLASMIC_MICROTUBULE_ORGANIZATION		47	0.580996	1.38208	0.0592755	0.269429	1	1231	tags=15%, list=9%, signal=16%
GO_POSITIVE_REGULATION_OF_ACTIN_FILAMENT_BUNDLE_ASSEMBLY	GO_POSITIVE_REGULATION_OF_ACTIN_FILAMENT_BUNDLE_ASSEMBLY		54	0.568233	1.38189	0.0434311	0.269301	1	1883	tags=26%, list=13%, signal=30%
GO_REGULATION_OF_VASCULAR_SMOOTH_MUSCLE_CELL_PROLIFERATION	GO_REGULATION_OF_VASCULAR_SMOOTH_MUSCLE_CELL_PROLIFERATION		44	0.581871	1.38123	0.064877	0.270336	1	1605	tags=25%, list=11%, signal=28%
GO_RESPONSE_TO_CAMP	GO_RESPONSE_TO_CAMP		73	0.556246	1.38122	0.023085	0.269697	1	1883	tags=25%, list=13%, signal=28%
GO_DICARBOXYLIC_ACID_METABOLIC_PROCESS	GO_DICARBOXYLIC_ACID_METABOLIC_PROCESS		47	0.582795	1.38099	0.0515695	0.269664	1	1767	tags=26%, list=12%, signal=29%
GO_REGULATION_OF_GLUTAMATE_RECEPTOR_SIGNALING_PATHWAY	GO_REGULATION_OF_GLUTAMATE_RECEPTOR_SIGNALING_PATHWAY		28	0.618205	1.38073	0.0579882	0.269712	1	2029	tags=29%, list=14%, signal=33%
GO_RETINOIC_ACID_RECEPTOR_SIGNALING_PATHWAY	GO_RETINOIC_ACID_RECEPTOR_SIGNALING_PATHWAY		23	0.629027	1.38058	0.0828183	0.269405	1	1614	tags=22%, list=11%, signal=24%
GO_ACETYL_COA_BIOSYNTHETIC_PROCESS	GO_ACETYL_COA_BIOSYNTHETIC_PROCESS		20	0.642241	1.38004	0.0828026	0.270111	1	2609	tags=50%, list=18%, signal=61%
GO_REGULATION_OF_MICROTUBULE_DEPOLYMERIZATION	GO_REGULATION_OF_MICROTUBULE_DEPOLYMERIZATION		26	0.617568	1.37985	0.0882709	0.269946	1	1356	tags=23%, list=9%, signal=25%
GO_REGULATION_OF_EMBRYONIC_DEVELOPMENT	GO_REGULATION_OF_EMBRYONIC_DEVELOPMENT		98	0.54255	1.37885	0.0247934	0.271763	1	2243	tags=29%, list=16%, signal=34%
GO_PEPTIDE_HORMONE_SECRETION	GO_PEPTIDE_HORMONE_SECRETION		164	0.536163	1.37869	0.0060241	0.271538	1	1891	tags=23%, list=13%, signal=26%
GO_OSTEOBLAST_DIFFERENTIATION	GO_OSTEOBLAST_DIFFERENTIATION		168	0.530561	1.37858	0.00301508	0.271167	1	1931	tags=27%, list=13%, signal=31%
GO_RESPONSE_TO_MECHANICAL_STIMULUS	GO_RESPONSE_TO_MECHANICAL_STIMULUS		160	0.529218	1.3781	0.00807265	0.271701	1	1330	tags=18%, list=9%, signal=20%
GO_STRESS_GRANULE_ASSEMBLY	GO_STRESS_GRANULE_ASSEMBLY		16	0.665664	1.37803	0.0963542	0.271259	1	944	tags=19%, list=7%, signal=20%
GO_POSTSYNAPSE_ASSEMBLY	GO_POSTSYNAPSE_ASSEMBLY		19	0.658124	1.37798	0.0966921	0.270758	1	2243	tags=53%, list=16%, signal=62%
GO_MONOSACCHARIDE_METABOLIC_PROCESS	GO_MONOSACCHARIDE_METABOLIC_PROCESS		125	0.543826	1.37755	0.0101523	0.271207	1	1919	tags=22%, list=13%, signal=26%
GO_AORTA_MORPHOGENESIS	GO_AORTA_MORPHOGENESIS		26	0.611342	1.37718	0.0811456	0.271548	1	2458	tags=46%, list=17%, signal=56%
GO_ENDODERM_DEVELOPMENT	GO_ENDODERM_DEVELOPMENT		56	0.563269	1.37697	0.0515575	0.27144	1	1943	tags=27%, list=13%, signal=31%
GO_NEGATIVE_REGULATION_OF_VASCULATURE_DEVELOPMENT	GO_NEGATIVE_REGULATION_OF_VASCULATURE_DEVELOPMENT		94	0.545545	1.37676	0.0300518	0.271348	1	1847	tags=28%, list=13%, signal=32%
GO_TRANSMEMBRANE_RECEPTOR_PROTEIN_SERINE_THREONINE_KINASE_SIGNALING_PATHWAY	GO_TRANSMEMBRANE_RECEPTOR_PROTEIN_SERINE_THREONINE_KINASE_SIGNALING_PATHWAY		244	0.529966	1.37619	0.003003	0.27218	1	1754	tags=23%, list=12%, signal=26%
GO_LIPID_HOMEOSTASIS	GO_LIPID_HOMEOSTASIS		91	0.54653	1.37548	0.0258264	0.273322	1	1992	tags=27%, list=14%, signal=32%
GO_DIENCEPHALON_DEVELOPMENT	GO_DIENCEPHALON_DEVELOPMENT		38	0.586712	1.37428	0.0599769	0.27583	1	2458	tags=42%, list=17%, signal=51%
GO_SMOOTHENED_SIGNALING_PATHWAY	GO_SMOOTHENED_SIGNALING_PATHWAY		107	0.54454	1.37369	0.0203459	0.276722	1	1646	tags=23%, list=11%, signal=26%
GO_MESODERMAL_CELL_DIFFERENTIATION	GO_MESODERMAL_CELL_DIFFERENTIATION		22	0.640431	1.37355	0.0773131	0.27642	1	1965	tags=32%, list=14%, signal=37%
GO_REGULATION_OF_SYNAPTIC_VESICLE_ENDOCYTOSIS	GO_REGULATION_OF_SYNAPTIC_VESICLE_ENDOCYTOSIS		16	0.663923	1.37272	0.0939086	0.277902	1	610	tags=19%, list=4%, signal=20%
GO_RESPONSE_TO_ALKALOID	GO_RESPONSE_TO_ALKALOID		70	0.554923	1.37101	0.0371945	0.281514	1	1128	tags=17%, list=8%, signal=19%
GO_SMAD_PROTEIN_SIGNAL_TRANSDUCTION	GO_SMAD_PROTEIN_SIGNAL_TRANSDUCTION		49	0.569284	1.37067	0.055921	0.281718	1	1754	tags=27%, list=12%, signal=30%
GO_HORMONE_TRANSPORT	GO_HORMONE_TRANSPORT		205	0.526031	1.37054	0.00200401	0.281387	1	1891	tags=23%, list=13%, signal=26%
GO_CELL_DIFFERENTIATION_INVOLVED_IN_METANEPHROS_DEVELOPMENT	GO_CELL_DIFFERENTIATION_INVOLVED_IN_METANEPHROS_DEVELOPMENT		16	0.663124	1.37005	0.0979112	0.282072	1	2428	tags=50%, list=17%, signal=60%
GO_POSITIVE_REGULATION_OF_BLOOD_VESSEL_DIAMETER	GO_POSITIVE_REGULATION_OF_BLOOD_VESSEL_DIAMETER		42	0.5811	1.3686	0.0714286	0.28522	1	2391	tags=31%, list=17%, signal=37%
GO_POSITIVE_REGULATION_OF_STEROID_METABOLIC_PROCESS	GO_POSITIVE_REGULATION_OF_STEROID_METABOLIC_PROCESS		16	0.665775	1.36835	0.0875161	0.28519	1	1615	tags=31%, list=11%, signal=35%
GO_ENDOCARDIAL_CUSHION_FORMATION	GO_ENDOCARDIAL_CUSHION_FORMATION		19	0.651979	1.36821	0.0926158	0.284912	1	2315	tags=47%, list=16%, signal=56%
GO_PEPTIDYL_CYSTEINE_MODIFICATION	GO_PEPTIDYL_CYSTEINE_MODIFICATION		37	0.588483	1.36732	0.0590962	0.28653	1	1529	tags=22%, list=11%, signal=24%
GO_MESENCHYMAL_CELL_DIFFERENTIATION	GO_MESENCHYMAL_CELL_DIFFERENTIATION		157	0.528384	1.36686	0.00506073	0.287046	1	1931	tags=27%, list=13%, signal=31%
GO_POSITIVE_REGULATION_OF_INSULIN_SECRETION_INVOLVED_IN_CELLULAR_RESPONSE_TO_GLUCOSE_STIMULUS	GO_POSITIVE_REGULATION_OF_INSULIN_SECRETION_INVOLVED_IN_CELLULAR_RESPONSE_TO_GLUCOSE_STIMULUS		22	0.635036	1.36588	0.0877419	0.289005	1	1068	tags=18%, list=7%, signal=20%
GO_MITOCHONDRIAL_CALCIUM_ION_TRANSMEMBRANE_TRANSPORT	GO_MITOCHONDRIAL_CALCIUM_ION_TRANSMEMBRANE_TRANSPORT		25	0.618897	1.36585	0.0846433	0.288431	1	1466	tags=16%, list=10%, signal=18%
GO_PROTON_TRANSMEMBRANE_TRANSPORT	GO_PROTON_TRANSMEMBRANE_TRANSPORT		99	0.540694	1.36577	0.0351967	0.287942	1	1383	tags=19%, list=10%, signal=21%
GO_NEGATIVE_REGULATION_OF_MUSCLE_HYPERTROPHY	GO_NEGATIVE_REGULATION_OF_MUSCLE_HYPERTROPHY		23	0.639809	1.36568	0.0837321	0.287565	1	622	tags=17%, list=4%, signal=18%
GO_REGULATION_OF_SMOOTH_MUSCLE_CONTRACTION	GO_REGULATION_OF_SMOOTH_MUSCLE_CONTRACTION		36	0.581703	1.36487	0.0759494	0.289064	1	1605	tags=22%, list=11%, signal=25%
GO_NEURAL_PRECURSOR_CELL_PROLIFERATION	GO_NEURAL_PRECURSOR_CELL_PROLIFERATION		105	0.53809	1.36411	0.0349794	0.290377	1	1906	tags=29%, list=13%, signal=33%
GO_CELLULAR_MODIFIED_AMINO_ACID_METABOLIC_PROCESS	GO_CELLULAR_MODIFIED_AMINO_ACID_METABOLIC_PROCESS		23	0.621133	1.36366	0.0969697	0.290919	1	2115	tags=17%, list=15%, signal=20%
GO_NEGATIVE_REGULATION_OF_TRANSPORTER_ACTIVITY	GO_NEGATIVE_REGULATION_OF_TRANSPORTER_ACTIVITY		54	0.564615	1.36338	0.0502674	0.290967	1	1620	tags=28%, list=11%, signal=31%
GO_GLOMERULAR_EPITHELIUM_DEVELOPMENT	GO_GLOMERULAR_EPITHELIUM_DEVELOPMENT		15	0.679897	1.36337	0.0906667	0.290353	1	1549	tags=40%, list=11%, signal=45%
GO_CELLULAR_RESPONSE_TO_RETINOIC_ACID	GO_CELLULAR_RESPONSE_TO_RETINOIC_ACID		48	0.564114	1.36216	0.0646221	0.292851	1	1614	tags=25%, list=11%, signal=28%
GO_ENDOCRINE_PROCESS	GO_ENDOCRINE_PROCESS		44	0.573758	1.36021	0.073991	0.297342	1	999	tags=18%, list=7%, signal=19%
GO_REGULATION_OF_TRANSMEMBRANE_RECEPTOR_PROTEIN_SERINE_THREONINE_KINASE_SIGNALING_PATHWAY	GO_REGULATION_OF_TRANSMEMBRANE_RECEPTOR_PROTEIN_SERINE_THREONINE_KINASE_SIGNALING_PATHWAY		164	0.526969	1.35994	0.0100402	0.297409	1	2458	tags=28%, list=17%, signal=33%
GO_POSITIVE_REGULATION_OF_CYCLASE_ACTIVITY	GO_POSITIVE_REGULATION_OF_CYCLASE_ACTIVITY		15	0.665009	1.35967	0.107612	0.297416	1	1529	tags=27%, list=11%, signal=30%
GO_RESPONSE_TO_CORTICOSTEROID	GO_RESPONSE_TO_CORTICOSTEROID		114	0.537329	1.35964	0.0246154	0.296855	1	1777	tags=26%, list=12%, signal=30%
GO_ORGANIC_ACID_CATABOLIC_PROCESS	GO_ORGANIC_ACID_CATABOLIC_PROCESS		189	0.522356	1.35906	0.00301508	0.297715	1	3232	tags=34%, list=22%, signal=44%
GO_ARTERY_DEVELOPMENT	GO_ARTERY_DEVELOPMENT		68	0.552581	1.35831	0.0458811	0.298943	1	2480	tags=37%, list=17%, signal=44%
GO_RETINA_MORPHOGENESIS_IN_CAMERA_TYPE_EYE	GO_RETINA_MORPHOGENESIS_IN_CAMERA_TYPE_EYE		26	0.612102	1.35828	0.091018	0.298384	1	1798	tags=35%, list=12%, signal=39%
GO_PLACENTA_BLOOD_VESSEL_DEVELOPMENT	GO_PLACENTA_BLOOD_VESSEL_DEVELOPMENT		25	0.611975	1.35806	0.0862471	0.298363	1	1526	tags=20%, list=11%, signal=22%
GO_PYRUVATE_METABOLIC_PROCESS	GO_PYRUVATE_METABOLIC_PROCESS		20	0.648083	1.35683	0.100124	0.300927	1	1199	tags=30%, list=8%, signal=33%
GO_NEGATIVE_REGULATION_OF_SYNAPSE_ORGANIZATION	GO_NEGATIVE_REGULATION_OF_SYNAPSE_ORGANIZATION		18	0.647245	1.35662	0.0917085	0.30083	1	2243	tags=56%, list=16%, signal=66%
GO_REGULATION_OF_RESPONSE_TO_DRUG	GO_REGULATION_OF_RESPONSE_TO_DRUG		51	0.56496	1.35605	0.0565832	0.301601	1	2128	tags=22%, list=15%, signal=25%
GO_CRISTAE_FORMATION	GO_CRISTAE_FORMATION		16	0.665985	1.35578	0.0897269	0.301681	1	4389	tags=75%, list=30%, signal=108%
GO_REGULATION_OF_SYNAPTIC_VESICLE_RECYCLING	GO_REGULATION_OF_SYNAPTIC_VESICLE_RECYCLING		23	0.622014	1.35531	0.091358	0.302295	1	1151	tags=22%, list=8%, signal=24%
GO_EAR_MORPHOGENESIS	GO_EAR_MORPHOGENESIS		71	0.553261	1.35445	0.0414453	0.304001	1	1753	tags=30%, list=12%, signal=33%
GO_AORTIC_VALVE_DEVELOPMENT	GO_AORTIC_VALVE_DEVELOPMENT		25	0.609947	1.35406	0.0917993	0.304395	1	2367	tags=44%, list=16%, signal=53%
GO_REGULATION_OF_CELLULAR_RESPIRATION	GO_REGULATION_OF_CELLULAR_RESPIRATION		27	0.604978	1.35386	0.0803357	0.304215	1	2203	tags=37%, list=15%, signal=44%
GO_DIGESTIVE_SYSTEM_DEVELOPMENT	GO_DIGESTIVE_SYSTEM_DEVELOPMENT		92	0.537728	1.35349	0.0392562	0.304514	1	2751	tags=40%, list=19%, signal=49%
GO_EXTRACELLULAR_MATRIX_ASSEMBLY	GO_EXTRACELLULAR_MATRIX_ASSEMBLY		21	0.626141	1.35309	0.106926	0.304964	1	1210	tags=29%, list=8%, signal=31%
GO_NEUROBLAST_PROLIFERATION	GO_NEUROBLAST_PROLIFERATION		44	0.569712	1.35271	0.0813187	0.305367	1	2089	tags=32%, list=14%, signal=37%
GO_REGULATION_OF_SYNAPTIC_TRANSMISSION_GLUTAMATERGIC	GO_REGULATION_OF_SYNAPTIC_TRANSMISSION_GLUTAMATERGIC		35	0.579074	1.35263	0.0892449	0.304878	1	2269	tags=37%, list=16%, signal=44%
GO_NAD_BIOSYNTHETIC_PROCESS	GO_NAD_BIOSYNTHETIC_PROCESS		23	0.622861	1.35222	0.110159	0.305338	1	2420	tags=26%, list=17%, signal=31%
GO_REGULATION_OF_CALCIUM_ION_IMPORT	GO_REGULATION_OF_CALCIUM_ION_IMPORT		22	0.626875	1.3508	0.108404	0.308492	1	1526	tags=36%, list=11%, signal=41%
GO_SEMI_LUNAR_VALVE_DEVELOPMENT	GO_SEMI_LUNAR_VALVE_DEVELOPMENT		32	0.593219	1.35012	0.094579	0.309635	1	2367	tags=41%, list=16%, signal=48%
GO_CELL_CELL_ADHESION_VIA_PLASMA_MEMBRANE_ADHESION_MOLECULES	GO_CELL_CELL_ADHESION_VIA_PLASMA_MEMBRANE_ADHESION_MOLECULES		138	0.529109	1.35009	0.0171891	0.309072	1	2938	tags=33%, list=20%, signal=41%
GO_BONE_GROWTH	GO_BONE_GROWTH		36	0.580819	1.34878	0.0770089	0.312057	1	2372	tags=42%, list=16%, signal=50%
GO_REGULATION_OF_ANIMAL_ORGAN_MORPHOGENESIS	GO_REGULATION_OF_ANIMAL_ORGAN_MORPHOGENESIS		203	0.522821	1.3486	0.006	0.311901	1	1965	tags=24%, list=14%, signal=27%
GO_PEPTIDYL_TYROSINE_DEPHOSPHORYLATION	GO_PEPTIDYL_TYROSINE_DEPHOSPHORYLATION		87	0.535294	1.3484	0.0354536	0.311786	1	2530	tags=30%, list=17%, signal=36%
GO_KETONE_BIOSYNTHETIC_PROCESS	GO_KETONE_BIOSYNTHETIC_PROCESS		32	0.588474	1.34824	0.099422	0.311551	1	1754	tags=28%, list=12%, signal=32%
GO_NEUTRAL_LIPID_BIOSYNTHETIC_PROCESS	GO_NEUTRAL_LIPID_BIOSYNTHETIC_PROCESS		34	0.591815	1.34754	0.0948478	0.312791	1	1404	tags=26%, list=10%, signal=29%
GO_MICROTUBULE_POLYMERIZATION_OR_DEPOLYMERIZATION	GO_MICROTUBULE_POLYMERIZATION_OR_DEPOLYMERIZATION		93	0.538332	1.34648	0.0400822	0.315065	1	1735	tags=15%, list=12%, signal=17%
GO_PIGMENT_CELL_DIFFERENTIATION	GO_PIGMENT_CELL_DIFFERENTIATION		28	0.606061	1.34543	0.0927467	0.317202	1	1452	tags=25%, list=10%, signal=28%
GO_PROTEIN_MANNOSYLATION	GO_PROTEIN_MANNOSYLATION		21	0.635161	1.34525	0.109223	0.317087	1	2931	tags=43%, list=20%, signal=54%
GO_SPECIFICATION_OF_SYMMETRY	GO_SPECIFICATION_OF_SYMMETRY		77	0.537367	1.34523	0.0522466	0.316463	1	3308	tags=39%, list=23%, signal=50%
GO_POTASSIUM_ION_HOMEOSTASIS	GO_POTASSIUM_ION_HOMEOSTASIS		18	0.636086	1.34516	0.117647	0.315992	1	112	tags=17%, list=1%, signal=17%
GO_NEGATIVE_REGULATION_OF_BMP_SIGNALING_PATHWAY	GO_NEGATIVE_REGULATION_OF_BMP_SIGNALING_PATHWAY		35	0.584548	1.34514	0.0967742	0.31539	1	2407	tags=31%, list=17%, signal=38%
GO_CARBOHYDRATE_HOMEOSTASIS	GO_CARBOHYDRATE_HOMEOSTASIS		171	0.523419	1.34511	0.00904523	0.314823	1	1668	tags=20%, list=12%, signal=22%
GO_ORGAN_GROWTH	GO_ORGAN_GROWTH		130	0.529343	1.3449	0.0162107	0.314703	1	1614	tags=24%, list=11%, signal=27%
GO_NEGATIVE_REGULATION_OF_TRANSMEMBRANE_TRANSPORT	GO_NEGATIVE_REGULATION_OF_TRANSMEMBRANE_TRANSPORT		84	0.534489	1.34379	0.033195	0.317057	1	1620	tags=23%, list=11%, signal=25%
GO_RESPONSE_TO_TRANSFORMING_GROWTH_FACTOR_BETA	GO_RESPONSE_TO_TRANSFORMING_GROWTH_FACTOR_BETA		196	0.514206	1.34348	0.012012	0.317245	1	1906	tags=23%, list=13%, signal=27%
GO_LYMPH_VESSEL_MORPHOGENESIS	GO_LYMPH_VESSEL_MORPHOGENESIS		18	0.628294	1.34244	0.119171	0.319307	1	1141	tags=22%, list=8%, signal=24%
GO_REGULATION_OF_CALCINEURIN_MEDIATED_SIGNALING	GO_REGULATION_OF_CALCINEURIN_MEDIATED_SIGNALING		33	0.587936	1.34218	0.090389	0.319387	1	1128	tags=21%, list=8%, signal=23%
GO_LYMPHANGIOGENESIS	GO_LYMPHANGIOGENESIS		15	0.653127	1.34217	0.120419	0.318759	1	790	tags=20%, list=5%, signal=21%
GO_REGULATION_OF_PEPTIDE_HORMONE_SECRETION	GO_REGULATION_OF_PEPTIDE_HORMONE_SECRETION		140	0.515997	1.34151	0.0131446	0.319834	1	1891	tags=21%, list=13%, signal=24%
GO_OSTEOBLAST_PROLIFERATION	GO_OSTEOBLAST_PROLIFERATION		22	0.620632	1.34105	0.110036	0.320466	1	1754	tags=32%, list=12%, signal=36%
GO_CELLULAR_CARBOHYDRATE_BIOSYNTHETIC_PROCESS	GO_CELLULAR_CARBOHYDRATE_BIOSYNTHETIC_PROCESS		64	0.549491	1.33954	0.0563231	0.324014	1	1919	tags=25%, list=13%, signal=29%
GO_NEURON_CELLULAR_HOMEOSTASIS	GO_NEURON_CELLULAR_HOMEOSTASIS		23	0.622794	1.33952	0.100998	0.32344	1	2309	tags=35%, list=16%, signal=41%
GO_INSULIN_SECRETION	GO_INSULIN_SECRETION		144	0.520433	1.3386	0.0121212	0.325278	1	1891	tags=23%, list=13%, signal=26%
GO_CENTRAL_NERVOUS_SYSTEM_NEURON_DIFFERENTIATION	GO_CENTRAL_NERVOUS_SYSTEM_NEURON_DIFFERENTIATION		104	0.5255	1.33845	0.0390545	0.325062	1	2458	tags=30%, list=17%, signal=36%
GO_RETINAL_GANGLION_CELL_AXON_GUIDANCE	GO_RETINAL_GANGLION_CELL_AXON_GUIDANCE		15	0.653592	1.33759	0.131898	0.326834	1	1777	tags=33%, list=12%, signal=38%
GO_REGULATION_OF_KIDNEY_DEVELOPMENT	GO_REGULATION_OF_KIDNEY_DEVELOPMENT		38	0.573629	1.33715	0.0925307	0.327354	1	1786	tags=37%, list=12%, signal=42%
GO_SMOOTH_MUSCLE_CELL_MIGRATION	GO_SMOOTH_MUSCLE_CELL_MIGRATION		64	0.548606	1.33714	0.0700837	0.326734	1	1836	tags=25%, list=13%, signal=29%
GO_NEGATIVE_REGULATION_OF_EMBRYONIC_DEVELOPMENT	GO_NEGATIVE_REGULATION_OF_EMBRYONIC_DEVELOPMENT		24	0.607223	1.33697	0.0996441	0.326558	1	2243	tags=38%, list=16%, signal=44%
GO_REGULATION_OF_TUBE_SIZE	GO_REGULATION_OF_TUBE_SIZE		82	0.533689	1.33612	0.0453608	0.328367	1	2391	tags=29%, list=17%, signal=35%
GO_FATTY_ACID_METABOLIC_PROCESS	GO_FATTY_ACID_METABOLIC_PROCESS		188	0.51296	1.33598	0.0160643	0.328078	1	2708	tags=29%, list=19%, signal=35%
GO_PEPTIDYL_PROLINE_MODIFICATION	GO_PEPTIDYL_PROLINE_MODIFICATION		44	0.555761	1.33589	0.0886918	0.327689	1	2115	tags=27%, list=15%, signal=32%
GO_BONE_DEVELOPMENT	GO_BONE_DEVELOPMENT		173	0.512967	1.33526	0.0180723	0.328788	1	2143	tags=30%, list=15%, signal=35%
GO_ACTIN_FILAMENT_DEPOLYMERIZATION	GO_ACTIN_FILAMENT_DEPOLYMERIZATION		47	0.561977	1.3344	0.073743	0.330394	1	1512	tags=21%, list=10%, signal=24%
GO_POSITIVE_REGULATION_OF_PATHWAY_RESTRICTED_SMAD_PROTEIN_PHOSPHORYLATION	GO_POSITIVE_REGULATION_OF_PATHWAY_RESTRICTED_SMAD_PROTEIN_PHOSPHORYLATION		35	0.582676	1.33418	0.0840046	0.330363	1	1754	tags=29%, list=12%, signal=32%
GO_FATTY_ACID_BETA_OXIDATION	GO_FATTY_ACID_BETA_OXIDATION		64	0.542814	1.33356	0.0681576	0.331497	1	1974	tags=27%, list=14%, signal=31%
GO_RESPIRATORY_SYSTEM_DEVELOPMENT	GO_RESPIRATORY_SYSTEM_DEVELOPMENT		144	0.524189	1.33344	0.0191726	0.331127	1	1798	tags=25%, list=12%, signal=28%
GO_SCHWANN_CELL_DEVELOPMENT	GO_SCHWANN_CELL_DEVELOPMENT		25	0.60462	1.33304	0.119458	0.33158	1	1856	tags=24%, list=13%, signal=27%
GO_RESPONSE_TO_GLUCAGON	GO_RESPONSE_TO_GLUCAGON		24	0.610593	1.33303	0.109223	0.330993	1	1577	tags=29%, list=11%, signal=33%
GO_BRANCHED_CHAIN_AMINO_ACID_CATABOLIC_PROCESS	GO_BRANCHED_CHAIN_AMINO_ACID_CATABOLIC_PROCESS		19	0.629461	1.33247	0.124216	0.331821	1	3628	tags=47%, list=25%, signal=63%
GO_CELLULAR_CARBOHYDRATE_METABOLIC_PROCESS	GO_CELLULAR_CARBOHYDRATE_METABOLIC_PROCESS		204	0.512757	1.3322	0.011022	0.331924	1	1919	tags=21%, list=13%, signal=24%
GO_REGULATION_OF_CYTOSOLIC_CALCIUM_ION_CONCENTRATION	GO_REGULATION_OF_CYTOSOLIC_CALCIUM_ION_CONCENTRATION		231	0.506971	1.33171	0.00400802	0.332602	1	1900	tags=23%, list=13%, signal=26%
GO_POSITIVE_REGULATION_OF_NEUROTRANSMITTER_TRANSPORT	GO_POSITIVE_REGULATION_OF_NEUROTRANSMITTER_TRANSPORT		29	0.597759	1.33155	0.0893921	0.332425	1	1605	tags=24%, list=11%, signal=27%
GO_REGULATION_OF_INSULIN_SECRETION	GO_REGULATION_OF_INSULIN_SECRETION		125	0.519751	1.33079	0.0223577	0.33389	1	1891	tags=23%, list=13%, signal=26%
GO_BONE_MATURATION	GO_BONE_MATURATION		18	0.631919	1.32997	0.125641	0.335544	1	2077	tags=39%, list=14%, signal=45%
GO_SYNAPSE_MATURATION	GO_SYNAPSE_MATURATION		18	0.638401	1.32992	0.129117	0.335043	1	1162	tags=28%, list=8%, signal=30%
GO_CARDIAC_EPITHELIAL_TO_MESENCHYMAL_TRANSITION	GO_CARDIAC_EPITHELIAL_TO_MESENCHYMAL_TRANSITION		25	0.603806	1.32987	0.112048	0.334509	1	2581	tags=48%, list=18%, signal=58%
GO_REGULATION_OF_CARDIAC_MUSCLE_TISSUE_DEVELOPMENT	GO_REGULATION_OF_CARDIAC_MUSCLE_TISSUE_DEVELOPMENT		59	0.539054	1.32972	0.0653105	0.3343	1	1943	tags=24%, list=13%, signal=27%
GO_POTASSIUM_ION_IMPORT_ACROSS_PLASMA_MEMBRANE	GO_POTASSIUM_ION_IMPORT_ACROSS_PLASMA_MEMBRANE		29	0.595207	1.32947	0.104019	0.334366	1	889	tags=21%, list=6%, signal=22%
GO_PHOSPHATIDYLCHOLINE_METABOLIC_PROCESS	GO_PHOSPHATIDYLCHOLINE_METABOLIC_PROCESS		22	0.612632	1.32822	0.126659	0.337157	1	823	tags=14%, list=6%, signal=14%
GO_POSITIVE_REGULATION_OF_CARDIAC_MUSCLE_TISSUE_DEVELOPMENT	GO_POSITIVE_REGULATION_OF_CARDIAC_MUSCLE_TISSUE_DEVELOPMENT		32	0.581767	1.32818	0.105446	0.33664	1	1879	tags=25%, list=13%, signal=29%
GO_UROGENITAL_SYSTEM_DEVELOPMENT	GO_UROGENITAL_SYSTEM_DEVELOPMENT		250	0.508994	1.32815	0.003	0.33609	1	1996	tags=27%, list=14%, signal=31%
GO_CARBOHYDRATE_CATABOLIC_PROCESS	GO_CARBOHYDRATE_CATABOLIC_PROCESS		151	0.51552	1.32769	0.0252525	0.336688	1	1281	tags=16%, list=9%, signal=17%
GO_RESPONSE_TO_COLD	GO_RESPONSE_TO_COLD		38	0.566478	1.32702	0.0856164	0.337999	1	1926	tags=29%, list=13%, signal=33%
GO_BRANCH_ELONGATION_OF_AN_EPITHELIUM	GO_BRANCH_ELONGATION_OF_AN_EPITHELIUM		15	0.648407	1.32687	0.14071	0.337773	1	1210	tags=33%, list=8%, signal=36%
GO_SENSORY_PERCEPTION_OF_MECHANICAL_STIMULUS	GO_SENSORY_PERCEPTION_OF_MECHANICAL_STIMULUS		89	0.521253	1.32596	0.0548654	0.33963	1	1348	tags=22%, list=9%, signal=25%
GO_RESPONSE_TO_NICOTINE	GO_RESPONSE_TO_NICOTINE		25	0.598092	1.32474	0.110437	0.342365	1	979	tags=28%, list=7%, signal=30%
GO_POSITIVE_REGULATION_OF_COLLAGEN_BIOSYNTHETIC_PROCESS	GO_POSITIVE_REGULATION_OF_COLLAGEN_BIOSYNTHETIC_PROCESS		19	0.630863	1.32462	0.133085	0.342062	1	1615	tags=26%, list=11%, signal=30%
GO_REGULATION_OF_SMAD_PROTEIN_SIGNAL_TRANSDUCTION	GO_REGULATION_OF_SMAD_PROTEIN_SIGNAL_TRANSDUCTION		16	0.6422	1.32367	0.127714	0.344056	1	994	tags=31%, list=7%, signal=34%
GO_NEGATIVE_REGULATION_OF_VASCULAR_SMOOTH_MUSCLE_CELL_PROLIFERATION	GO_NEGATIVE_REGULATION_OF_VASCULAR_SMOOTH_MUSCLE_CELL_PROLIFERATION		15	0.643895	1.32363	0.136247	0.343532	1	2538	tags=53%, list=18%, signal=65%
GO_INNER_MITOCHONDRIAL_MEMBRANE_ORGANIZATION	GO_INNER_MITOCHONDRIAL_MEMBRANE_ORGANIZATION		29	0.587147	1.32339	0.114889	0.343589	1	4389	tags=55%, list=30%, signal=79%
GO_MUSCLE_CELL_PROLIFERATION	GO_MUSCLE_CELL_PROLIFERATION		153	0.515811	1.32288	0.0211694	0.344348	1	1817	tags=21%, list=13%, signal=24%
GO_REGULATION_OF_HORMONE_SECRETION	GO_REGULATION_OF_HORMONE_SECRETION		171	0.512456	1.32254	0.0160804	0.344676	1	1891	tags=21%, list=13%, signal=24%
GO_TRICARBOXYLIC_ACID_CYCLE	GO_TRICARBOXYLIC_ACID_CYCLE		30	0.594507	1.32133	0.105263	0.347402	1	3342	tags=47%, list=23%, signal=61%
GO_SYNAPSE_ORGANIZATION	GO_SYNAPSE_ORGANIZATION		271	0.505545	1.3212	0.003	0.347098	1	2419	tags=30%, list=17%, signal=36%
GO_NUCLEUS_LOCALIZATION	GO_NUCLEUS_LOCALIZATION		23	0.597683	1.32103	0.130112	0.346898	1	466	tags=13%, list=3%, signal=13%
GO_CAMERA_TYPE_EYE_DEVELOPMENT	GO_CAMERA_TYPE_EYE_DEVELOPMENT		202	0.509414	1.32	0.0110553	0.349131	1	1659	tags=20%, list=11%, signal=23%
GO_NEGATIVE_REGULATION_OF_CELL_MORPHOGENESIS_INVOLVED_IN_DIFFERENTIATION	GO_NEGATIVE_REGULATION_OF_CELL_MORPHOGENESIS_INVOLVED_IN_DIFFERENTIATION		78	0.529052	1.31984	0.0595611	0.348948	1	1451	tags=23%, list=10%, signal=26%
GO_TRANSFORMING_GROWTH_FACTOR_BETA_RECEPTOR_SIGNALING_PATHWAY	GO_TRANSFORMING_GROWTH_FACTOR_BETA_RECEPTOR_SIGNALING_PATHWAY		150	0.512212	1.31974	0.0191726	0.348568	1	1746	tags=21%, list=12%, signal=24%
GO_REGULATION_OF_NUCLEOTIDE_BIOSYNTHETIC_PROCESS	GO_REGULATION_OF_NUCLEOTIDE_BIOSYNTHETIC_PROCESS		29	0.584307	1.31907	0.124253	0.349816	1	2390	tags=34%, list=17%, signal=41%
GO_DIVALENT_INORGANIC_CATION_TRANSPORT	GO_DIVALENT_INORGANIC_CATION_TRANSPORT		327	0.506206	1.31892	0.002	0.349616	1	1613	tags=19%, list=11%, signal=21%
GO_FOREBRAIN_NEURON_DIFFERENTIATION	GO_FOREBRAIN_NEURON_DIFFERENTIATION		27	0.601519	1.3186	0.116608	0.349896	1	2735	tags=44%, list=19%, signal=55%
GO_CELL_FATE_COMMITMENT	GO_CELL_FATE_COMMITMENT		144	0.51862	1.31821	0.0222222	0.350358	1	1965	tags=29%, list=14%, signal=33%
GO_POSITIVE_REGULATION_OF_CHONDROCYTE_DIFFERENTIATION	GO_POSITIVE_REGULATION_OF_CHONDROCYTE_DIFFERENTIATION		15	0.654919	1.31799	0.121294	0.350369	1	1965	tags=40%, list=14%, signal=46%
GO_NEGATIVE_REGULATION_OF_AXONOGENESIS	GO_NEGATIVE_REGULATION_OF_AXONOGENESIS		56	0.545259	1.31732	0.0821622	0.351694	1	1451	tags=25%, list=10%, signal=28%
GO_SENSORY_ORGAN_DEVELOPMENT	GO_SENSORY_ORGAN_DEVELOPMENT		343	0.504476	1.31693	0.001001	0.352123	1	1798	tags=22%, list=12%, signal=25%
GO_AORTA_DEVELOPMENT	GO_AORTA_DEVELOPMENT		46	0.554505	1.31653	0.0958286	0.352676	1	2480	tags=39%, list=17%, signal=47%
GO_CELLULAR_RESPONSE_TO_GAMMA_RADIATION	GO_CELLULAR_RESPONSE_TO_GAMMA_RADIATION		25	0.594845	1.3165	0.120048	0.352132	1	1490	tags=20%, list=10%, signal=22%
GO_SPINAL_CORD_MOTOR_NEURON_DIFFERENTIATION	GO_SPINAL_CORD_MOTOR_NEURON_DIFFERENTIATION		15	0.637616	1.316	0.155468	0.352972	1	1908	tags=33%, list=13%, signal=38%
GO_CELLULAR_KETONE_METABOLIC_PROCESS	GO_CELLULAR_KETONE_METABOLIC_PROCESS		151	0.505618	1.31573	0.0222672	0.353156	1	1754	tags=18%, list=12%, signal=20%
GO_AXIS_ELONGATION	GO_AXIS_ELONGATION		24	0.589546	1.31557	0.121891	0.352944	1	1726	tags=33%, list=12%, signal=38%
GO_NEGATIVE_REGULATION_OF_COLD_INDUCED_THERMOGENESIS	GO_NEGATIVE_REGULATION_OF_COLD_INDUCED_THERMOGENESIS		43	0.558983	1.31522	0.111864	0.353268	1	2003	tags=26%, list=14%, signal=30%
GO_NEGATIVE_REGULATION_OF_CELL_PROJECTION_ORGANIZATION	GO_NEGATIVE_REGULATION_OF_CELL_PROJECTION_ORGANIZATION		147	0.512974	1.31478	0.0261833	0.353896	1	2386	tags=28%, list=17%, signal=33%
GO_REGULATION_OF_LIPASE_ACTIVITY	GO_REGULATION_OF_LIPASE_ACTIVITY		69	0.53713	1.3144	0.0724029	0.354266	1	1587	tags=25%, list=11%, signal=28%
GO_EMBRYONIC_DIGIT_MORPHOGENESIS	GO_EMBRYONIC_DIGIT_MORPHOGENESIS		47	0.549299	1.31404	0.0962199	0.354645	1	2640	tags=36%, list=18%, signal=44%
GO_AUTONOMIC_NERVOUS_SYSTEM_DEVELOPMENT	GO_AUTONOMIC_NERVOUS_SYSTEM_DEVELOPMENT		29	0.584848	1.31378	0.12605	0.354723	1	1656	tags=38%, list=11%, signal=43%
GO_ORGANIC_ACID_TRANSMEMBRANE_TRANSPORT	GO_ORGANIC_ACID_TRANSMEMBRANE_TRANSPORT		94	0.520315	1.31311	0.0500511	0.356089	1	1793	tags=19%, list=12%, signal=22%
GO_CARBOHYDRATE_TRANSMEMBRANE_TRANSPORT	GO_CARBOHYDRATE_TRANSMEMBRANE_TRANSPORT		80	0.518577	1.313	0.0659686	0.355743	1	1919	tags=20%, list=13%, signal=23%
GO_SPINAL_CORD_DEVELOPMENT	GO_SPINAL_CORD_DEVELOPMENT		59	0.538659	1.31299	0.092091	0.355149	1	2428	tags=32%, list=17%, signal=39%
GO_GLUTATHIONE_METABOLIC_PROCESS	GO_GLUTATHIONE_METABOLIC_PROCESS		31	0.575072	1.31232	0.120567	0.356393	1	3085	tags=42%, list=21%, signal=53%
GO_NITRIC_OXIDE_MEDIATED_SIGNAL_TRANSDUCTION	GO_NITRIC_OXIDE_MEDIATED_SIGNAL_TRANSDUCTION		19	0.623254	1.31175	0.140306	0.357385	1	2839	tags=47%, list=20%, signal=59%
GO_REGULATION_OF_SENSORY_PERCEPTION	GO_REGULATION_OF_SENSORY_PERCEPTION		19	0.622934	1.31106	0.138501	0.358743	1	851	tags=32%, list=6%, signal=34%
GO_POSITIVE_REGULATION_OF_CALCIUM_ION_TRANSPORT_INTO_CYTOSOL	GO_POSITIVE_REGULATION_OF_CALCIUM_ION_TRANSPORT_INTO_CYTOSOL		42	0.563947	1.31104	0.0949227	0.358182	1	2082	tags=31%, list=14%, signal=36%
GO_VASCULAR_ENDOTHELIAL_CELL_PROLIFERATION	GO_VASCULAR_ENDOTHELIAL_CELL_PROLIFERATION		15	0.634998	1.31093	0.146438	0.357853	1	1382	tags=33%, list=10%, signal=37%
GO_LONG_CHAIN_FATTY_ACID_TRANSPORT	GO_LONG_CHAIN_FATTY_ACID_TRANSPORT		43	0.550564	1.3109	0.102564	0.357317	1	1278	tags=21%, list=9%, signal=23%
GO_NEGATIVE_REGULATION_OF_INSULIN_SECRETION	GO_NEGATIVE_REGULATION_OF_INSULIN_SECRETION		29	0.573941	1.31046	0.144048	0.357941	1	1891	tags=31%, list=13%, signal=36%
GO_FAT_CELL_DIFFERENTIATION	GO_FAT_CELL_DIFFERENTIATION		180	0.505827	1.30852	0.0241449	0.362806	1	2371	tags=27%, list=16%, signal=31%
GO_FAT_SOLUBLE_VITAMIN_METABOLIC_PROCESS	GO_FAT_SOLUBLE_VITAMIN_METABOLIC_PROCESS		22	0.607061	1.30847	0.125155	0.362309	1	1931	tags=23%, list=13%, signal=26%
GO_ODONTOGENESIS_OF_DENTIN_CONTAINING_TOOTH	GO_ODONTOGENESIS_OF_DENTIN_CONTAINING_TOOTH		54	0.537843	1.30832	0.0833333	0.362117	1	2435	tags=39%, list=17%, signal=47%
GO_REGULATION_OF_MICROTUBULE_POLYMERIZATION_OR_DEPOLYMERIZATION	GO_REGULATION_OF_MICROTUBULE_POLYMERIZATION_OR_DEPOLYMERIZATION		66	0.526317	1.30829	0.0839532	0.361583	1	1735	tags=18%, list=12%, signal=21%
GO_RESPONSE_TO_AMINO_ACID	GO_RESPONSE_TO_AMINO_ACID		93	0.512326	1.308	0.0683938	0.361765	1	2121	tags=22%, list=15%, signal=25%
GO_CALCINEURIN_MEDIATED_SIGNALING	GO_CALCINEURIN_MEDIATED_SIGNALING		41	0.558585	1.30798	0.0950276	0.361184	1	2739	tags=34%, list=19%, signal=42%
GO_MITOCHONDRIAL_GENOME_MAINTENANCE	GO_MITOCHONDRIAL_GENOME_MAINTENANCE		19	0.620833	1.30792	0.138191	0.360725	1	240	tags=11%, list=2%, signal=11%
GO_NEURAL_RETINA_DEVELOPMENT	GO_NEURAL_RETINA_DEVELOPMENT		31	0.584005	1.30776	0.130282	0.360536	1	1798	tags=32%, list=12%, signal=37%
GO_RESPONSE_TO_RETINOIC_ACID	GO_RESPONSE_TO_RETINOIC_ACID		74	0.521277	1.30646	0.0797024	0.363437	1	3257	tags=39%, list=23%, signal=50%
GO_MICROTUBULE_DEPOLYMERIZATION	GO_MICROTUBULE_DEPOLYMERIZATION		35	0.572737	1.30613	0.128293	0.363744	1	1356	tags=17%, list=9%, signal=19%
GO_CARDIAC_SEPTUM_DEVELOPMENT	GO_CARDIAC_SEPTUM_DEVELOPMENT		88	0.518259	1.30547	0.0660475	0.364957	1	2480	tags=32%, list=17%, signal=38%
GO_TRIGLYCERIDE_METABOLIC_PROCESS	GO_TRIGLYCERIDE_METABOLIC_PROCESS		26	0.598319	1.30525	0.124551	0.364973	1	1753	tags=27%, list=12%, signal=31%
GO_MAINTENANCE_OF_LOCATION	GO_MAINTENANCE_OF_LOCATION		261	0.496699	1.30443	0.006	0.366774	1	1605	tags=17%, list=11%, signal=19%
GO_NEGATIVE_REGULATION_OF_NEURON_PROJECTION_DEVELOPMENT	GO_NEGATIVE_REGULATION_OF_NEURON_PROJECTION_DEVELOPMENT		124	0.507733	1.30399	0.0427699	0.36742	1	2040	tags=25%, list=14%, signal=29%
GO_REGULATION_OF_NON_CANONICAL_WNT_SIGNALING_PATHWAY	GO_REGULATION_OF_NON_CANONICAL_WNT_SIGNALING_PATHWAY		21	0.607171	1.30388	0.152898	0.367124	1	3071	tags=62%, list=21%, signal=78%
GO_REGULATION_OF_PHOSPHOLIPASE_ACTIVITY	GO_REGULATION_OF_PHOSPHOLIPASE_ACTIVITY		52	0.547421	1.30301	0.0939597	0.369141	1	1587	tags=23%, list=11%, signal=26%
GO_POSITIVE_REGULATION_OF_HORMONE_SECRETION	GO_POSITIVE_REGULATION_OF_HORMONE_SECRETION		79	0.522403	1.30278	0.0609244	0.369167	1	1068	tags=14%, list=7%, signal=15%
GO_POSITIVE_REGULATION_OF_LIPID_BIOSYNTHETIC_PROCESS	GO_POSITIVE_REGULATION_OF_LIPID_BIOSYNTHETIC_PROCESS		58	0.529718	1.30273	0.0803965	0.36869	1	2269	tags=26%, list=16%, signal=31%
GO_NEGATIVE_REGULATION_OF_MYOBLAST_DIFFERENTIATION	GO_NEGATIVE_REGULATION_OF_MYOBLAST_DIFFERENTIATION		21	0.611651	1.30231	0.135429	0.369234	1	1952	tags=29%, list=13%, signal=33%
GO_NEUROMUSCULAR_SYNAPTIC_TRANSMISSION	GO_NEUROMUSCULAR_SYNAPTIC_TRANSMISSION		17	0.642695	1.30218	0.124339	0.368981	1	2159	tags=47%, list=15%, signal=55%
GO_THIOESTER_BIOSYNTHETIC_PROCESS	GO_THIOESTER_BIOSYNTHETIC_PROCESS		44	0.546562	1.30214	0.090604	0.368487	1	3357	tags=41%, list=23%, signal=53%
GO_CELL_CELL_ADHESION_MEDIATED_BY_CADHERIN	GO_CELL_CELL_ADHESION_MEDIATED_BY_CADHERIN		20	0.62239	1.30177	0.125475	0.368936	1	2409	tags=35%, list=17%, signal=42%
GO_NEGATIVE_REGULATION_OF_ACTIN_FILAMENT_POLYMERIZATION	GO_NEGATIVE_REGULATION_OF_ACTIN_FILAMENT_POLYMERIZATION		47	0.540922	1.30145	0.115044	0.369223	1	940	tags=17%, list=7%, signal=18%
GO_CELLULAR_RESPONSE_TO_STEROL	GO_CELLULAR_RESPONSE_TO_STEROL		17	0.63283	1.30131	0.148052	0.369013	1	2428	tags=29%, list=17%, signal=35%
GO_RENAL_SYSTEM_PROCESS	GO_RENAL_SYSTEM_PROCESS		70	0.5231	1.30082	0.0708245	0.369773	1	1577	tags=19%, list=11%, signal=21%
GO_UTERUS_DEVELOPMENT	GO_UTERUS_DEVELOPMENT		16	0.640371	1.30046	0.15276	0.370179	1	792	tags=25%, list=5%, signal=26%
GO_ARTERY_MORPHOGENESIS	GO_ARTERY_MORPHOGENESIS		47	0.542416	1.30004	0.107338	0.37083	1	2458	tags=38%, list=17%, signal=46%
GO_POSITIVE_REGULATION_OF_NEUROTRANSMITTER_SECRETION	GO_POSITIVE_REGULATION_OF_NEUROTRANSMITTER_SECRETION		19	0.622477	1.29956	0.132754	0.371595	1	1605	tags=26%, list=11%, signal=30%
GO_ORGANIC_ACID_BIOSYNTHETIC_PROCESS	GO_ORGANIC_ACID_BIOSYNTHETIC_PROCESS		199	0.501872	1.29946	0.0220884	0.371266	1	1895	tags=20%, list=13%, signal=23%
GO_NEGATIVE_REGULATION_OF_EPITHELIAL_CELL_MIGRATION	GO_NEGATIVE_REGULATION_OF_EPITHELIAL_CELL_MIGRATION		55	0.53719	1.2985	0.0830637	0.373377	1	1777	tags=29%, list=12%, signal=33%
GO_POSITIVE_REGULATION_OF_NEURAL_PRECURSOR_CELL_PROLIFERATION	GO_POSITIVE_REGULATION_OF_NEURAL_PRECURSOR_CELL_PROLIFERATION		33	0.574558	1.29814	0.106852	0.373808	1	1550	tags=33%, list=11%, signal=37%
GO_LONG_TERM_SYNAPTIC_POTENTIATION	GO_LONG_TERM_SYNAPTIC_POTENTIATION		53	0.534189	1.29694	0.118093	0.37668	1	2296	tags=28%, list=16%, signal=34%
GO_SECOND_MESSENGER_MEDIATED_SIGNALING	GO_SECOND_MESSENGER_MEDIATED_SIGNALING		291	0.495556	1.29665	0.005	0.376876	1	1884	tags=22%, list=13%, signal=25%
GO_REGULATION_OF_FATTY_ACID_BETA_OXIDATION	GO_REGULATION_OF_FATTY_ACID_BETA_OXIDATION		16	0.633988	1.29493	0.150754	0.381293	1	1440	tags=38%, list=10%, signal=42%
GO_RESPONSE_TO_ELECTRICAL_STIMULUS	GO_RESPONSE_TO_ELECTRICAL_STIMULUS		27	0.590501	1.29463	0.134058	0.381565	1	916	tags=22%, list=6%, signal=24%
GO_ADAPTIVE_THERMOGENESIS	GO_ADAPTIVE_THERMOGENESIS		120	0.499997	1.29415	0.0621814	0.382345	1	2597	tags=30%, list=18%, signal=36%
GO_COLLATERAL_SPROUTING	GO_COLLATERAL_SPROUTING		19	0.619492	1.2939	0.129771	0.382461	1	2109	tags=26%, list=15%, signal=31%
GO_NEGATIVE_REGULATION_OF_SUPRAMOLECULAR_FIBER_ORGANIZATION	GO_NEGATIVE_REGULATION_OF_SUPRAMOLECULAR_FIBER_ORGANIZATION		111	0.511448	1.29389	0.0491803	0.381855	1	1810	tags=21%, list=13%, signal=24%
GO_ACTIVIN_RECEPTOR_SIGNALING_PATHWAY	GO_ACTIVIN_RECEPTOR_SIGNALING_PATHWAY		27	0.577854	1.29302	0.134132	0.383772	1	1531	tags=22%, list=11%, signal=25%
GO_POSITIVE_REGULATION_OF_NUCLEOTIDE_BIOSYNTHETIC_PROCESS	GO_POSITIVE_REGULATION_OF_NUCLEOTIDE_BIOSYNTHETIC_PROCESS		15	0.631349	1.29277	0.172043	0.383916	1	1793	tags=33%, list=12%, signal=38%
GO_BILE_ACID_BIOSYNTHETIC_PROCESS	GO_BILE_ACID_BIOSYNTHETIC_PROCESS		17	0.628336	1.2927	0.152542	0.383486	1	1535	tags=24%, list=11%, signal=26%
GO_NEGATIVE_REGULATION_OF_LOCOMOTION	GO_NEGATIVE_REGULATION_OF_LOCOMOTION		258	0.494682	1.29249	0.016016	0.383488	1	2502	tags=28%, list=17%, signal=33%
GO_CENTRAL_NERVOUS_SYSTEM_NEURON_DEVELOPMENT	GO_CENTRAL_NERVOUS_SYSTEM_NEURON_DEVELOPMENT		58	0.529177	1.29199	0.0967056	0.384352	1	2243	tags=28%, list=16%, signal=33%
GO_REGULATION_OF_NEUROTRANSMITTER_RECEPTOR_ACTIVITY	GO_REGULATION_OF_NEUROTRANSMITTER_RECEPTOR_ACTIVITY		32	0.565072	1.29174	0.165687	0.384406	1	2029	tags=25%, list=14%, signal=29%
GO_VENTRAL_SPINAL_CORD_DEVELOPMENT	GO_VENTRAL_SPINAL_CORD_DEVELOPMENT		21	0.61186	1.2916	0.163793	0.384183	1	1908	tags=33%, list=13%, signal=38%
GO_POSITIVE_REGULATION_OF_KIDNEY_DEVELOPMENT	GO_POSITIVE_REGULATION_OF_KIDNEY_DEVELOPMENT		28	0.582381	1.2913	0.129762	0.384401	1	1615	tags=36%, list=11%, signal=40%
GO_ANIMAL_ORGAN_MATURATION	GO_ANIMAL_ORGAN_MATURATION		21	0.613206	1.29125	0.152201	0.383909	1	2077	tags=33%, list=14%, signal=39%
GO_MONOCARBOXYLIC_ACID_CATABOLIC_PROCESS	GO_MONOCARBOXYLIC_ACID_CATABOLIC_PROCESS		100	0.51033	1.29112	0.0651731	0.383668	1	3232	tags=35%, list=22%, signal=45%
GO_ALPHA_AMINO_ACID_METABOLIC_PROCESS	GO_ALPHA_AMINO_ACID_METABOLIC_PROCESS		123	0.50882	1.29107	0.0447154	0.383174	1	2255	tags=22%, list=16%, signal=26%
GO_REGULATION_OF_CELLULAR_RESPONSE_TO_GROWTH_FACTOR_STIMULUS	GO_REGULATION_OF_CELLULAR_RESPONSE_TO_GROWTH_FACTOR_STIMULUS		204	0.498535	1.29095	0.0220884	0.382888	1	2143	tags=25%, list=15%, signal=28%
GO_BRANCHING_MORPHOGENESIS_OF_AN_EPITHELIAL_TUBE	GO_BRANCHING_MORPHOGENESIS_OF_AN_EPITHELIAL_TUBE		109	0.506896	1.29085	0.0558943	0.382556	1	1980	tags=30%, list=14%, signal=35%
GO_PROTEIN_LOCALIZATION_TO_SYNAPSE	GO_PROTEIN_LOCALIZATION_TO_SYNAPSE		52	0.532726	1.28933	0.114967	0.386356	1	2333	tags=31%, list=16%, signal=37%
GO_NEGATIVE_REGULATION_OF_GROWTH	GO_NEGATIVE_REGULATION_OF_GROWTH		198	0.493173	1.2892	0.0210421	0.386127	1	1918	tags=21%, list=13%, signal=24%
GO_PHOSPHATIDYLCHOLINE_BIOSYNTHETIC_PROCESS	GO_PHOSPHATIDYLCHOLINE_BIOSYNTHETIC_PROCESS		30	0.569608	1.28898	0.134415	0.386172	1	2441	tags=30%, list=17%, signal=36%
GO_POSITIVE_REGULATION_OF_PHOSPHOLIPASE_ACTIVITY	GO_POSITIVE_REGULATION_OF_PHOSPHOLIPASE_ACTIVITY		43	0.54302	1.28871	0.130337	0.386346	1	1587	tags=23%, list=11%, signal=26%
GO_ATRIOVENTRICULAR_VALVE_DEVELOPMENT	GO_ATRIOVENTRICULAR_VALVE_DEVELOPMENT		21	0.604008	1.28845	0.156328	0.386505	1	2315	tags=43%, list=16%, signal=51%
GO_REGULATION_OF_ACTIN_FILAMENT_BUNDLE_ASSEMBLY	GO_REGULATION_OF_ACTIN_FILAMENT_BUNDLE_ASSEMBLY		82	0.515203	1.28822	0.0857438	0.386606	1	2029	tags=24%, list=14%, signal=28%
GO_REGULATION_OF_GENERATION_OF_PRECURSOR_METABOLITES_AND_ENERGY	GO_REGULATION_OF_GENERATION_OF_PRECURSOR_METABOLITES_AND_ENERGY		125	0.501506	1.28742	0.0447609	0.388456	1	2047	tags=22%, list=14%, signal=26%
GO_REGULATION_OF_GLUCOSE_TRANSMEMBRANE_TRANSPORT	GO_REGULATION_OF_GLUCOSE_TRANSMEMBRANE_TRANSPORT		58	0.533373	1.28704	0.106593	0.389002	1	1919	tags=21%, list=13%, signal=24%
GO_EMBRYONIC_EYE_MORPHOGENESIS	GO_EMBRYONIC_EYE_MORPHOGENESIS		22	0.596847	1.28673	0.150966	0.389298	1	2243	tags=32%, list=16%, signal=38%
GO_NEGATIVE_REGULATION_OF_CELL_CYCLE_ARREST	GO_NEGATIVE_REGULATION_OF_CELL_CYCLE_ARREST		17	0.624235	1.28652	0.149235	0.389276	1	31	tags=6%, list=0%, signal=6%
GO_REGULATION_OF_MITOCHONDRIAL_MEMBRANE_POTENTIAL	GO_REGULATION_OF_MITOCHONDRIAL_MEMBRANE_POTENTIAL		60	0.524113	1.28478	0.115834	0.393685	1	1472	tags=18%, list=10%, signal=20%
GO_DIVALENT_INORGANIC_CATION_HOMEOSTASIS	GO_DIVALENT_INORGANIC_CATION_HOMEOSTASIS		335	0.491758	1.28475	0.004	0.393158	1	1900	tags=23%, list=13%, signal=26%
GO_CELL_DIFFERENTIATION_INVOLVED_IN_KIDNEY_DEVELOPMENT	GO_CELL_DIFFERENTIATION_INVOLVED_IN_KIDNEY_DEVELOPMENT		39	0.54985	1.28459	0.137079	0.393022	1	2458	tags=44%, list=17%, signal=52%
GO_NEGATIVE_REGULATION_OF_RESPONSE_TO_WOUNDING	GO_NEGATIVE_REGULATION_OF_RESPONSE_TO_WOUNDING		63	0.525793	1.28434	0.118268	0.39314	1	2538	tags=29%, list=18%, signal=35%
GO_MITOTIC_CHROMOSOME_CONDENSATION	GO_MITOTIC_CHROMOSOME_CONDENSATION		17	0.618524	1.28419	0.162371	0.392999	1	1072	tags=12%, list=7%, signal=13%
GO_CELLULAR_GLUCOSE_HOMEOSTASIS	GO_CELLULAR_GLUCOSE_HOMEOSTASIS		110	0.5086	1.28386	0.0685072	0.393366	1	1605	tags=17%, list=11%, signal=19%
GO_REGULATION_OF_DENDRITIC_SPINE_MORPHOGENESIS	GO_REGULATION_OF_DENDRITIC_SPINE_MORPHOGENESIS		33	0.558843	1.2833	0.144522	0.3944	1	2296	tags=36%, list=16%, signal=43%
GO_SYNAPTIC_SIGNALING	GO_SYNAPTIC_SIGNALING		394	0.486477	1.28315	0.001	0.394204	1	2347	tags=26%, list=16%, signal=30%
GO_GASTRULATION	GO_GASTRULATION		133	0.502971	1.28306	0.0485339	0.393842	1	1965	tags=23%, list=14%, signal=26%
GO_NEGATIVE_REGULATION_OF_HORMONE_SECRETION	GO_NEGATIVE_REGULATION_OF_HORMONE_SECRETION		45	0.542092	1.28281	0.130191	0.393975	1	1891	tags=29%, list=13%, signal=33%
GO_EMBRYONIC_PATTERN_SPECIFICATION	GO_EMBRYONIC_PATTERN_SPECIFICATION		42	0.550212	1.2828	0.129754	0.393374	1	1881	tags=26%, list=13%, signal=30%
GO_PROTEIN_HOMOTETRAMERIZATION	GO_PROTEIN_HOMOTETRAMERIZATION		61	0.528605	1.28275	0.0976395	0.392906	1	2816	tags=31%, list=19%, signal=39%
GO_REGULATION_OF_FATTY_ACID_BIOSYNTHETIC_PROCESS	GO_REGULATION_OF_FATTY_ACID_BIOSYNTHETIC_PROCESS		32	0.562484	1.28151	0.144019	0.396025	1	1753	tags=22%, list=12%, signal=25%
GO_PRESYNAPSE_ORGANIZATION	GO_PRESYNAPSE_ORGANIZATION		27	0.573943	1.28119	0.152381	0.396404	1	2738	tags=44%, list=19%, signal=55%
GO_NEGATIVE_REGULATION_OF_PEPTIDE_HORMONE_SECRETION	GO_NEGATIVE_REGULATION_OF_PEPTIDE_HORMONE_SECRETION		32	0.565475	1.28058	0.140351	0.397675	1	1891	tags=28%, list=13%, signal=32%
GO_FIBROBLAST_GROWTH_FACTOR_RECEPTOR_SIGNALING_PATHWAY	GO_FIBROBLAST_GROWTH_FACTOR_RECEPTOR_SIGNALING_PATHWAY		80	0.507299	1.27982	0.091858	0.399349	1	997	tags=15%, list=7%, signal=16%
GO_FATTY_ACID_CATABOLIC_PROCESS	GO_FATTY_ACID_CATABOLIC_PROCESS		89	0.508075	1.27974	0.0880829	0.398963	1	3232	tags=36%, list=22%, signal=46%
GO_REGULATION_OF_LYASE_ACTIVITY	GO_REGULATION_OF_LYASE_ACTIVITY		28	0.571638	1.27964	0.155294	0.398628	1	1529	tags=21%, list=11%, signal=24%
GO_ACTIN_FILAMENT_ORGANIZATION	GO_ACTIN_FILAMENT_ORGANIZATION		334	0.48722	1.27956	0.007	0.398264	1	1919	tags=19%, list=13%, signal=22%
GO_GASTRULATION_WITH_MOUTH_FORMING_SECOND	GO_GASTRULATION_WITH_MOUTH_FORMING_SECOND		21	0.605617	1.27932	0.158093	0.398327	1	2243	tags=33%, list=16%, signal=39%
GO_MESODERM_MORPHOGENESIS	GO_MESODERM_MORPHOGENESIS		50	0.534486	1.27912	0.125275	0.398346	1	2243	tags=28%, list=16%, signal=33%
GO_NEGATIVE_REGULATION_OF_REPRODUCTIVE_PROCESS	GO_NEGATIVE_REGULATION_OF_REPRODUCTIVE_PROCESS		30	0.564119	1.27842	0.151972	0.399813	1	2502	tags=27%, list=17%, signal=32%
GO_CELLULAR_RESPONSE_TO_CARBOHYDRATE_STIMULUS	GO_CELLULAR_RESPONSE_TO_CARBOHYDRATE_STIMULUS		109	0.506963	1.27814	0.0560081	0.400085	1	1605	tags=17%, list=11%, signal=18%
GO_NEUTRAL_AMINO_ACID_TRANSPORT	GO_NEUTRAL_AMINO_ACID_TRANSPORT		26	0.569534	1.27813	0.154878	0.399489	1	457	tags=12%, list=3%, signal=12%
GO_MONOCARBOXYLIC_ACID_METABOLIC_PROCESS	GO_MONOCARBOXYLIC_ACID_METABOLIC_PROCESS		316	0.491633	1.27776	0.008	0.399976	1	2734	tags=26%, list=19%, signal=32%
GO_POSITIVE_REGULATION_OF_STRESS_FIBER_ASSEMBLY	GO_POSITIVE_REGULATION_OF_STRESS_FIBER_ASSEMBLY		46	0.539516	1.27776	0.122247	0.399385	1	1883	tags=26%, list=13%, signal=30%
GO_SMOOTH_MUSCLE_CELL_PROLIFERATION	GO_SMOOTH_MUSCLE_CELL_PROLIFERATION		113	0.49818	1.27718	0.0681587	0.400543	1	1817	tags=20%, list=13%, signal=23%
GO_REGULATION_OF_CELLULAR_CARBOHYDRATE_METABOLIC_PROCESS	GO_REGULATION_OF_CELLULAR_CARBOHYDRATE_METABOLIC_PROCESS		90	0.507785	1.27632	0.0695742	0.402572	1	1919	tags=24%, list=13%, signal=28%
GO_RESPONSE_TO_DIETARY_EXCESS	GO_RESPONSE_TO_DIETARY_EXCESS		16	0.622274	1.27587	0.178065	0.403326	1	1441	tags=25%, list=10%, signal=28%
GO_PHYSIOLOGICAL_CARDIAC_MUSCLE_HYPERTROPHY	GO_PHYSIOLOGICAL_CARDIAC_MUSCLE_HYPERTROPHY		19	0.610347	1.27539	0.171206	0.404093	1	923	tags=16%, list=6%, signal=17%
GO_RESPONSE_TO_ORGANOPHOSPHORUS	GO_RESPONSE_TO_ORGANOPHOSPHORUS		104	0.506991	1.27538	0.0681818	0.403496	1	1883	tags=24%, list=13%, signal=27%
GO_EYE_MORPHOGENESIS	GO_EYE_MORPHOGENESIS		95	0.502302	1.27453	0.0847983	0.405405	1	2323	tags=31%, list=16%, signal=36%
GO_INOSITOL_PHOSPHATE_MEDIATED_SIGNALING	GO_INOSITOL_PHOSPHATE_MEDIATED_SIGNALING		45	0.542898	1.27432	0.120977	0.405451	1	1183	tags=20%, list=8%, signal=22%
GO_ASPARTATE_FAMILY_AMINO_ACID_METABOLIC_PROCESS	GO_ASPARTATE_FAMILY_AMINO_ACID_METABOLIC_PROCESS		40	0.538948	1.27426	0.131129	0.404987	1	2255	tags=23%, list=16%, signal=27%
GO_POSITIVE_REGULATION_OF_MICROTUBULE_POLYMERIZATION_OR_DEPOLYMERIZATION	GO_POSITIVE_REGULATION_OF_MICROTUBULE_POLYMERIZATION_OR_DEPOLYMERIZATION		30	0.568543	1.27412	0.146746	0.404773	1	1685	tags=20%, list=12%, signal=23%
GO_NEGATIVE_REGULATION_OF_NEURON_DIFFERENTIATION	GO_NEGATIVE_REGULATION_OF_NEURON_DIFFERENTIATION		164	0.494475	1.27294	0.0313131	0.407643	1	2040	tags=25%, list=14%, signal=29%
GO_COENZYME_BIOSYNTHETIC_PROCESS	GO_COENZYME_BIOSYNTHETIC_PROCESS		124	0.496146	1.27252	0.0640895	0.408289	1	3357	tags=29%, list=23%, signal=37%
GO_CELL_FATE_COMMITMENT_INVOLVED_IN_FORMATION_OF_PRIMARY_GERM_LAYER	GO_CELL_FATE_COMMITMENT_INVOLVED_IN_FORMATION_OF_PRIMARY_GERM_LAYER		20	0.597035	1.27206	0.169788	0.409097	1	1965	tags=30%, list=14%, signal=35%
GO_NEGATIVE_REGULATION_OF_BLOOD_PRESSURE	GO_NEGATIVE_REGULATION_OF_BLOOD_PRESSURE		25	0.582548	1.27192	0.16226	0.408896	1	1549	tags=32%, list=11%, signal=36%
GO_REGULATION_OF_DEVELOPMENTAL_GROWTH	GO_REGULATION_OF_DEVELOPMENTAL_GROWTH		239	0.489357	1.27179	0.014	0.408621	1	1763	tags=21%, list=12%, signal=23%
GO_NEGATIVE_REGULATION_OF_LEUKOCYTE_CHEMOTAXIS	GO_NEGATIVE_REGULATION_OF_LEUKOCYTE_CHEMOTAXIS		15	0.614878	1.2717	0.179183	0.408329	1	2502	tags=40%, list=17%, signal=48%
GO_CELL_SURFACE_RECEPTOR_SIGNALING_PATHWAY_INVOLVED_IN_HEART_DEVELOPMENT	GO_CELL_SURFACE_RECEPTOR_SIGNALING_PATHWAY_INVOLVED_IN_HEART_DEVELOPMENT		20	0.597963	1.27142	0.14944	0.408514	1	2243	tags=50%, list=16%, signal=59%
GO_REGULATION_OF_NEUROTRANSMITTER_TRANSPORT	GO_REGULATION_OF_NEUROTRANSMITTER_TRANSPORT		97	0.501321	1.27118	0.0918473	0.408612	1	2296	tags=24%, list=16%, signal=28%
GO_NEGATIVE_REGULATION_OF_PLASMA_MEMBRANE_BOUNDED_CELL_PROJECTION_ASSEMBLY	GO_NEGATIVE_REGULATION_OF_PLASMA_MEMBRANE_BOUNDED_CELL_PROJECTION_ASSEMBLY		20	0.599353	1.27102	0.175092	0.408502	1	2267	tags=35%, list=16%, signal=41%
GO_PEPTIDE_HORMONE_PROCESSING	GO_PEPTIDE_HORMONE_PROCESSING		17	0.614432	1.27039	0.170573	0.409777	1	2640	tags=47%, list=18%, signal=58%
GO_POSITIVE_REGULATION_OF_LIPASE_ACTIVITY	GO_POSITIVE_REGULATION_OF_LIPASE_ACTIVITY		51	0.524099	1.26983	0.134509	0.410777	1	1858	tags=25%, list=13%, signal=29%
GO_CELLULAR_AMINO_ACID_BIOSYNTHETIC_PROCESS	GO_CELLULAR_AMINO_ACID_BIOSYNTHETIC_PROCESS		47	0.530143	1.26906	0.133333	0.412446	1	2170	tags=26%, list=15%, signal=30%
GO_POSITIVE_REGULATION_OF_CALCIUM_MEDIATED_SIGNALING	GO_POSITIVE_REGULATION_OF_CALCIUM_MEDIATED_SIGNALING		40	0.531082	1.26882	0.140292	0.412577	1	739	tags=15%, list=5%, signal=16%
GO_AMMONIUM_ION_METABOLIC_PROCESS	GO_AMMONIUM_ION_METABOLIC_PROCESS		37	0.55317	1.26863	0.142857	0.412539	1	984	tags=16%, list=7%, signal=17%
GO_SENSORY_SYSTEM_DEVELOPMENT	GO_SENSORY_SYSTEM_DEVELOPMENT		239	0.489404	1.26849	0.024024	0.412342	1	1659	tags=20%, list=11%, signal=22%
GO_BLOOD_VESSEL_MORPHOGENESIS	GO_BLOOD_VESSEL_MORPHOGENESIS		470	0.481234	1.26829	0.003	0.412332	1	2504	tags=28%, list=17%, signal=33%
GO_RESPONSE_TO_CARBOHYDRATE	GO_RESPONSE_TO_CARBOHYDRATE		169	0.491476	1.26619	0.0402414	0.417996	1	1605	tags=18%, list=11%, signal=20%
GO_VASCULAR_ASSOCIATED_SMOOTH_MUSCLE_CELL_MIGRATION	GO_VASCULAR_ASSOCIATED_SMOOTH_MUSCLE_CELL_MIGRATION		21	0.587807	1.2656	0.156716	0.419149	1	1549	tags=24%, list=11%, signal=27%
GO_INTRACELLULAR_LIPID_TRANSPORT	GO_INTRACELLULAR_LIPID_TRANSPORT		35	0.544285	1.26529	0.153934	0.419453	1	942	tags=14%, list=7%, signal=15%
GO_POSITIVE_REGULATION_OF_MUSCLE_CELL_APOPTOTIC_PROCESS	GO_POSITIVE_REGULATION_OF_MUSCLE_CELL_APOPTOTIC_PROCESS		22	0.57977	1.26514	0.178304	0.419273	1	1347	tags=23%, list=9%, signal=25%
GO_REGULATION_OF_FAT_CELL_DIFFERENTIATION	GO_REGULATION_OF_FAT_CELL_DIFFERENTIATION		102	0.506715	1.26503	0.0859775	0.419018	1	2293	tags=29%, list=16%, signal=35%
GO_TEMPERATURE_HOMEOSTASIS	GO_TEMPERATURE_HOMEOSTASIS		136	0.491736	1.26438	0.0595358	0.420335	1	2047	tags=26%, list=14%, signal=31%
GO_BRANCHING_INVOLVED_IN_SALIVARY_GLAND_MORPHOGENESIS	GO_BRANCHING_INVOLVED_IN_SALIVARY_GLAND_MORPHOGENESIS		19	0.612965	1.26417	0.187657	0.420378	1	1696	tags=32%, list=12%, signal=36%
GO_REGULATION_OF_HORMONE_LEVELS	GO_REGULATION_OF_HORMONE_LEVELS		304	0.480427	1.26403	0.013013	0.420205	1	1891	tags=20%, list=13%, signal=22%
GO_TYPE_B_PANCREATIC_CELL_PROLIFERATION	GO_TYPE_B_PANCREATIC_CELL_PROLIFERATION		16	0.619649	1.26395	0.186462	0.419839	1	1944	tags=38%, list=13%, signal=43%
GO_POSITIVE_REGULATION_OF_MUSCLE_CONTRACTION	GO_POSITIVE_REGULATION_OF_MUSCLE_CONTRACTION		24	0.575734	1.26352	0.176039	0.420561	1	803	tags=17%, list=6%, signal=18%
GO_RENAL_SYSTEM_VASCULATURE_DEVELOPMENT	GO_RENAL_SYSTEM_VASCULATURE_DEVELOPMENT		20	0.592454	1.26237	0.191763	0.423369	1	2458	tags=45%, list=17%, signal=54%
GO_DENDRITE_MORPHOGENESIS	GO_DENDRITE_MORPHOGENESIS		109	0.499188	1.26141	0.0767656	0.425686	1	2296	tags=27%, list=16%, signal=31%
GO_DEVELOPMENTAL_GROWTH	GO_DEVELOPMENTAL_GROWTH		478	0.478807	1.26134	0.002	0.425283	1	2109	tags=22%, list=15%, signal=25%
GO_REGULATION_OF_SYNAPTIC_VESICLE_CYCLE	GO_REGULATION_OF_SYNAPTIC_VESICLE_CYCLE		85	0.503179	1.26133	0.104493	0.424708	1	2159	tags=25%, list=15%, signal=29%
GO_NEGATIVE_REGULATION_OF_CELL_DEVELOPMENT	GO_NEGATIVE_REGULATION_OF_CELL_DEVELOPMENT		230	0.486668	1.26103	0.0290873	0.42495	1	2507	tags=27%, list=17%, signal=32%
GO_PURINE_CONTAINING_COMPOUND_METABOLIC_PROCESS	GO_PURINE_CONTAINING_COMPOUND_METABOLIC_PROCESS		122	0.49213	1.26027	0.0750507	0.426623	1	2816	tags=27%, list=19%, signal=33%
GO_PHOSPHATIDIC_ACID_BIOSYNTHETIC_PROCESS	GO_PHOSPHATIDIC_ACID_BIOSYNTHETIC_PROCESS		30	0.564171	1.26027	0.160567	0.426026	1	735	tags=13%, list=5%, signal=14%
GO_POSITIVE_REGULATION_OF_VASCULAR_SMOOTH_MUSCLE_CELL_PROLIFERATION	GO_POSITIVE_REGULATION_OF_VASCULAR_SMOOTH_MUSCLE_CELL_PROLIFERATION		29	0.559038	1.25991	0.173397	0.426427	1	1268	tags=17%, list=9%, signal=19%
GO_PLASMA_MEMBRANE_ORGANIZATION	GO_PLASMA_MEMBRANE_ORGANIZATION		72	0.504558	1.25962	0.11349	0.42671	1	1786	tags=19%, list=12%, signal=22%
GO_NEUTRAL_LIPID_METABOLIC_PROCESS	GO_NEUTRAL_LIPID_METABOLIC_PROCESS		83	0.493988	1.25843	0.120868	0.429726	1	1404	tags=20%, list=10%, signal=23%
GO_PROTEIN_TRIMERIZATION	GO_PROTEIN_TRIMERIZATION		39	0.540751	1.25833	0.145598	0.429442	1	1549	tags=15%, list=11%, signal=17%
GO_APOPTOTIC_PROCESS_INVOLVED_IN_DEVELOPMENT	GO_APOPTOTIC_PROCESS_INVOLVED_IN_DEVELOPMENT		25	0.566366	1.25751	0.173053	0.431304	1	634	tags=20%, list=4%, signal=21%
GO_CELLULAR_RESPONSE_TO_AMINO_ACID_STIMULUS	GO_CELLULAR_RESPONSE_TO_AMINO_ACID_STIMULUS		62	0.508401	1.25718	0.12433	0.431698	1	2121	tags=24%, list=15%, signal=28%
GO_DIGESTIVE_TRACT_MORPHOGENESIS	GO_DIGESTIVE_TRACT_MORPHOGENESIS		33	0.55082	1.25683	0.16763	0.43214	1	2371	tags=39%, list=16%, signal=47%
GO_VASCULAR_ENDOTHELIAL_GROWTH_FACTOR_SIGNALING_PATHWAY	GO_VASCULAR_ENDOTHELIAL_GROWTH_FACTOR_SIGNALING_PATHWAY		34	0.546718	1.25661	0.179724	0.43223	1	3139	tags=44%, list=22%, signal=56%
GO_NEGATIVE_REGULATION_OF_BLOOD_VESSEL_DIAMETER	GO_NEGATIVE_REGULATION_OF_BLOOD_VESSEL_DIAMETER		44	0.531229	1.25616	0.153061	0.432955	1	1312	tags=23%, list=9%, signal=25%
GO_REGULATION_OF_BLOOD_PRESSURE	GO_REGULATION_OF_BLOOD_PRESSURE		95	0.496723	1.25611	0.0945529	0.432498	1	2732	tags=29%, list=19%, signal=36%
GO_METANEPHRIC_NEPHRON_DEVELOPMENT	GO_METANEPHRIC_NEPHRON_DEVELOPMENT		24	0.574962	1.25432	0.176895	0.437509	1	2458	tags=42%, list=17%, signal=50%
GO_TETRAPYRROLE_BIOSYNTHETIC_PROCESS	GO_TETRAPYRROLE_BIOSYNTHETIC_PROCESS		27	0.560524	1.25414	0.172005	0.437415	1	3641	tags=33%, list=25%, signal=44%
GO_INOSITOL_TRISPHOSPHATE_BIOSYNTHETIC_PROCESS	GO_INOSITOL_TRISPHOSPHATE_BIOSYNTHETIC_PROCESS		17	0.600311	1.25292	0.201299	0.440643	1	1605	tags=29%, list=11%, signal=33%
GO_NUCLEOSIDE_BISPHOSPHATE_METABOLIC_PROCESS	GO_NUCLEOSIDE_BISPHOSPHATE_METABOLIC_PROCESS		49	0.529328	1.25279	0.149007	0.44045	1	2799	tags=29%, list=19%, signal=35%
GO_REGULATION_OF_PROTEIN_TARGETING_TO_MITOCHONDRION	GO_REGULATION_OF_PROTEIN_TARGETING_TO_MITOCHONDRION		40	0.534908	1.25279	0.16	0.439836	1	1530	tags=13%, list=11%, signal=14%
GO_EMBRYO_DEVELOPMENT_ENDING_IN_BIRTH_OR_EGG_HATCHING	GO_EMBRYO_DEVELOPMENT_ENDING_IN_BIRTH_OR_EGG_HATCHING		474	0.474973	1.25269	0.005	0.439496	1	2153	tags=22%, list=15%, signal=25%
GO_FACE_MORPHOGENESIS	GO_FACE_MORPHOGENESIS		29	0.550138	1.25154	0.171913	0.442392	1	2027	tags=41%, list=14%, signal=48%
GO_NEGATIVE_REGULATION_OF_NERVOUS_SYSTEM_DEVELOPMENT	GO_NEGATIVE_REGULATION_OF_NERVOUS_SYSTEM_DEVELOPMENT		217	0.481896	1.2506	0.0310933	0.444756	1	2040	tags=24%, list=14%, signal=27%
GO_GLYCOSYL_COMPOUND_CATABOLIC_PROCESS	GO_GLYCOSYL_COMPOUND_CATABOLIC_PROCESS		25	0.566668	1.24998	0.177479	0.446087	1	801	tags=12%, list=6%, signal=13%
GO_REGULATION_OF_EPITHELIAL_TO_MESENCHYMAL_TRANSITION	GO_REGULATION_OF_EPITHELIAL_TO_MESENCHYMAL_TRANSITION		69	0.508115	1.24966	0.146341	0.446489	1	1931	tags=28%, list=13%, signal=32%
GO_NEGATIVE_REGULATION_OF_PROTEIN_POLYMERIZATION	GO_NEGATIVE_REGULATION_OF_PROTEIN_POLYMERIZATION		58	0.514964	1.24963	0.152339	0.44594	1	1460	tags=19%, list=10%, signal=21%
GO_DRUG_TRANSMEMBRANE_TRANSPORT	GO_DRUG_TRANSMEMBRANE_TRANSPORT		55	0.510604	1.24961	0.151351	0.445404	1	1793	tags=16%, list=12%, signal=19%
GO_POSITIVE_REGULATION_OF_CALCIUM_ION_TRANSPORT	GO_POSITIVE_REGULATION_OF_CALCIUM_ION_TRANSPORT		85	0.499812	1.24887	0.121775	0.447074	1	1094	tags=19%, list=8%, signal=20%
GO_REGULATION_OF_CIRCADIAN_RHYTHM	GO_REGULATION_OF_CIRCADIAN_RHYTHM		69	0.503326	1.24875	0.133475	0.446832	1	1668	tags=17%, list=12%, signal=20%
GO_MEMBRANE_BIOGENESIS	GO_MEMBRANE_BIOGENESIS		29	0.55117	1.24866	0.190476	0.446472	1	1815	tags=34%, list=13%, signal=39%
GO_REGULATION_OF_POSTSYNAPSE_ORGANIZATION	GO_REGULATION_OF_POSTSYNAPSE_ORGANIZATION		72	0.505093	1.24859	0.14	0.446069	1	2296	tags=33%, list=16%, signal=39%
GO_REGULATION_OF_EPITHELIAL_TUBE_FORMATION	GO_REGULATION_OF_EPITHELIAL_TUBE_FORMATION		16	0.608273	1.24856	0.203085	0.445548	1	2657	tags=38%, list=18%, signal=46%
GO_PULMONARY_VALVE_DEVELOPMENT	GO_PULMONARY_VALVE_DEVELOPMENT		17	0.613543	1.2482	0.185897	0.446058	1	2315	tags=41%, list=16%, signal=49%
GO_SEGMENTATION	GO_SEGMENTATION		69	0.506864	1.24796	0.136268	0.446219	1	2628	tags=32%, list=18%, signal=39%
GO_NEGATIVE_REGULATION_OF_CELLULAR_RESPONSE_TO_GROWTH_FACTOR_STIMULUS	GO_NEGATIVE_REGULATION_OF_CELLULAR_RESPONSE_TO_GROWTH_FACTOR_STIMULUS		115	0.494135	1.24762	0.0786517	0.446628	1	2243	tags=25%, list=16%, signal=30%
GO_PROTEIN_TRANSPORT_WITHIN_PLASMA_MEMBRANE	GO_PROTEIN_TRANSPORT_WITHIN_PLASMA_MEMBRANE		28	0.552754	1.2476	0.186916	0.446046	1	2369	tags=32%, list=16%, signal=38%
GO_NEGATIVE_REGULATION_OF_BLOOD_CIRCULATION	GO_NEGATIVE_REGULATION_OF_BLOOD_CIRCULATION		25	0.558879	1.24752	0.206561	0.445693	1	2205	tags=28%, list=15%, signal=33%
GO_CELLULAR_RESPONSE_TO_CAMP	GO_CELLULAR_RESPONSE_TO_CAMP		39	0.529112	1.24728	0.185185	0.445784	1	2189	tags=26%, list=15%, signal=30%
GO_REGULATION_OF_ENDOTHELIAL_CELL_CHEMOTAXIS	GO_REGULATION_OF_ENDOTHELIAL_CELL_CHEMOTAXIS		17	0.603953	1.24691	0.197165	0.446241	1	1291	tags=41%, list=9%, signal=45%
GO_REGULATION_OF_NMDA_RECEPTOR_ACTIVITY	GO_REGULATION_OF_NMDA_RECEPTOR_ACTIVITY		16	0.610193	1.24686	0.216945	0.445793	1	1382	tags=19%, list=10%, signal=21%
GO_POSITIVE_REGULATION_OF_ORGAN_GROWTH	GO_POSITIVE_REGULATION_OF_ORGAN_GROWTH		33	0.541731	1.24645	0.186801	0.446439	1	1382	tags=27%, list=10%, signal=30%
GO_CATECHOLAMINE_SECRETION	GO_CATECHOLAMINE_SECRETION		29	0.552586	1.2463	0.163855	0.446323	1	796	tags=17%, list=6%, signal=18%
GO_POSITIVE_REGULATION_OF_CALCIUM_ION_DEPENDENT_EXOCYTOSIS	GO_POSITIVE_REGULATION_OF_CALCIUM_ION_DEPENDENT_EXOCYTOSIS		17	0.588996	1.24551	0.212082	0.4481	1	1279	tags=24%, list=9%, signal=26%
GO_POSITIVE_REGULATION_OF_EPITHELIAL_TO_MESENCHYMAL_TRANSITION	GO_POSITIVE_REGULATION_OF_EPITHELIAL_TO_MESENCHYMAL_TRANSITION		41	0.531317	1.24533	0.153422	0.44803	1	1931	tags=32%, list=13%, signal=36%
GO_BODY_MORPHOGENESIS	GO_BODY_MORPHOGENESIS		44	0.525627	1.24487	0.171271	0.448858	1	2027	tags=34%, list=14%, signal=40%
GO_NEGATIVE_REGULATION_OF_MICROTUBULE_DEPOLYMERIZATION	GO_NEGATIVE_REGULATION_OF_MICROTUBULE_DEPOLYMERIZATION		21	0.590422	1.24481	0.191195	0.448422	1	1356	tags=19%, list=9%, signal=21%
GO_SIGNAL_RELEASE	GO_SIGNAL_RELEASE		301	0.475241	1.24434	0.016016	0.449252	1	1905	tags=20%, list=13%, signal=22%
GO_EAR_DEVELOPMENT	GO_EAR_DEVELOPMENT		135	0.48129	1.24325	0.0921986	0.452081	1	1786	tags=24%, list=12%, signal=27%
GO_RESPONSE_TO_STEROID_HORMONE	GO_RESPONSE_TO_STEROID_HORMONE		281	0.47619	1.24257	0.0280561	0.453699	1	1798	tags=22%, list=12%, signal=24%
GO_MONOCARBOXYLIC_ACID_BIOSYNTHETIC_PROCESS	GO_MONOCARBOXYLIC_ACID_BIOSYNTHETIC_PROCESS		125	0.487533	1.2423	0.0741117	0.453914	1	1839	tags=18%, list=13%, signal=21%
GO_SIALYLATION	GO_SIALYLATION		17	0.592921	1.24229	0.208226	0.453327	1	1595	tags=35%, list=11%, signal=40%
GO_MALE_MEIOTIC_NUCLEAR_DIVISION	GO_MALE_MEIOTIC_NUCLEAR_DIVISION		27	0.557199	1.24205	0.199766	0.453514	1	2582	tags=22%, list=18%, signal=27%
GO_MORPHOGENESIS_OF_A_BRANCHING_STRUCTURE	GO_MORPHOGENESIS_OF_A_BRANCHING_STRUCTURE		141	0.481617	1.24144	0.0822335	0.454704	1	1980	tags=28%, list=14%, signal=33%
GO_MEMORY	GO_MEMORY		70	0.507302	1.2414	0.12038	0.454207	1	2048	tags=23%, list=14%, signal=26%
GO_REGULATION_OF_SYNAPTIC_PLASTICITY	GO_REGULATION_OF_SYNAPTIC_PLASTICITY		116	0.486351	1.24028	0.100508	0.457076	1	2296	tags=26%, list=16%, signal=30%
GO_THIOESTER_METABOLIC_PROCESS	GO_THIOESTER_METABOLIC_PROCESS		37	0.524786	1.24008	0.187135	0.457104	1	2799	tags=27%, list=19%, signal=33%
GO_ENDOTHELIUM_DEVELOPMENT	GO_ENDOTHELIUM_DEVELOPMENT		102	0.490219	1.23989	0.113706	0.457115	1	1938	tags=24%, list=13%, signal=27%
GO_REGULATION_OF_ORGANIC_ACID_TRANSPORT	GO_REGULATION_OF_ORGANIC_ACID_TRANSPORT		36	0.539102	1.23925	0.183486	0.45851	1	851	tags=14%, list=6%, signal=15%
GO_POSITIVE_REGULATION_OF_PEPTIDE_HORMONE_SECRETION	GO_POSITIVE_REGULATION_OF_PEPTIDE_HORMONE_SECRETION		58	0.507567	1.23909	0.163399	0.458371	1	1605	tags=17%, list=11%, signal=19%
GO_SMOOTH_MUSCLE_CONTRACTION	GO_SMOOTH_MUSCLE_CONTRACTION		65	0.505562	1.23856	0.147524	0.459352	1	2476	tags=28%, list=17%, signal=33%
GO_CELLULAR_RESPONSE_TO_ACID_CHEMICAL	GO_CELLULAR_RESPONSE_TO_ACID_CHEMICAL		157	0.479339	1.23852	0.0775428	0.458862	1	1808	tags=20%, list=13%, signal=23%
GO_REGULATION_OF_CELLULAR_KETONE_METABOLIC_PROCESS	GO_REGULATION_OF_CELLULAR_KETONE_METABOLIC_PROCESS		113	0.485793	1.23791	0.0993915	0.460157	1	1908	tags=19%, list=13%, signal=21%
GO_REGULATION_OF_TRIGLYCERIDE_BIOSYNTHETIC_PROCESS	GO_REGULATION_OF_TRIGLYCERIDE_BIOSYNTHETIC_PROCESS		16	0.608035	1.23763	0.201072	0.46042	1	1404	tags=31%, list=10%, signal=35%
GO_REGULATION_OF_EXTENT_OF_CELL_GROWTH	GO_REGULATION_OF_EXTENT_OF_CELL_GROWTH		87	0.489871	1.23696	0.126951	0.461909	1	1692	tags=21%, list=12%, signal=23%
GO_POSITIVE_REGULATION_OF_TRANSMEMBRANE_RECEPTOR_PROTEIN_SERINE_THREONINE_KINASE_SIGNALING_PATHWAY	GO_POSITIVE_REGULATION_OF_TRANSMEMBRANE_RECEPTOR_PROTEIN_SERINE_THREONINE_KINASE_SIGNALING_PATHWAY		76	0.495286	1.23683	0.135983	0.461682	1	1754	tags=21%, list=12%, signal=24%
GO_BINDING_OF_SPERM_TO_ZONA_PELLUCIDA	GO_BINDING_OF_SPERM_TO_ZONA_PELLUCIDA		16	0.609988	1.23646	0.205426	0.462275	1	3069	tags=38%, list=21%, signal=48%
GO_AXON_EXTENSION	GO_AXON_EXTENSION		101	0.489505	1.23627	0.110996	0.462346	1	1777	tags=21%, list=12%, signal=24%
GO_MESODERM_DEVELOPMENT	GO_MESODERM_DEVELOPMENT		86	0.491348	1.23586	0.144191	0.462995	1	2501	tags=28%, list=17%, signal=34%
GO_CARDIAC_ATRIUM_DEVELOPMENT	GO_CARDIAC_ATRIUM_DEVELOPMENT		22	0.567437	1.23529	0.201722	0.464202	1	2877	tags=50%, list=20%, signal=62%
GO_SCHWANN_CELL_DIFFERENTIATION	GO_SCHWANN_CELL_DIFFERENTIATION		33	0.53898	1.23484	0.183935	0.465016	1	2125	tags=24%, list=15%, signal=28%
GO_CARBOHYDRATE_METABOLIC_PROCESS	GO_CARBOHYDRATE_METABOLIC_PROCESS		427	0.468754	1.23442	0.007	0.4657	1	1919	tags=17%, list=13%, signal=19%
GO_REGULATION_OF_CELLULAR_RESPONSE_TO_VASCULAR_ENDOTHELIAL_GROWTH_FACTOR_STIMULUS	GO_REGULATION_OF_CELLULAR_RESPONSE_TO_VASCULAR_ENDOTHELIAL_GROWTH_FACTOR_STIMULUS		16	0.60179	1.23422	0.229677	0.465747	1	1057	tags=25%, list=7%, signal=27%
GO_DENDRITIC_SPINE_MORPHOGENESIS	GO_DENDRITIC_SPINE_MORPHOGENESIS		44	0.520945	1.23308	0.173526	0.468654	1	2296	tags=34%, list=16%, signal=40%
GO_NEURON_PROJECTION_GUIDANCE	GO_NEURON_PROJECTION_GUIDANCE		198	0.473462	1.23296	0.0601202	0.468421	1	2243	tags=26%, list=16%, signal=31%
GO_REGULATION_OF_PHOSPHOPROTEIN_PHOSPHATASE_ACTIVITY	GO_REGULATION_OF_PHOSPHOPROTEIN_PHOSPHATASE_ACTIVITY		93	0.487305	1.23258	0.127329	0.468997	1	1798	tags=16%, list=12%, signal=18%
GO_REGULATION_OF_TRANS_SYNAPTIC_SIGNALING	GO_REGULATION_OF_TRANS_SYNAPTIC_SIGNALING		278	0.47206	1.23248	0.028	0.468717	1	2347	tags=25%, list=16%, signal=29%
GO_CHONDROCYTE_DEVELOPMENT	GO_CHONDROCYTE_DEVELOPMENT		36	0.535289	1.23151	0.177215	0.471161	1	2614	tags=39%, list=18%, signal=47%
GO_COCHLEA_DEVELOPMENT	GO_COCHLEA_DEVELOPMENT		33	0.548386	1.22948	0.182783	0.47694	1	2689	tags=39%, list=19%, signal=48%
GO_REGULATION_OF_RHO_PROTEIN_SIGNAL_TRANSDUCTION	GO_REGULATION_OF_RHO_PROTEIN_SIGNAL_TRANSDUCTION		120	0.479297	1.22929	0.0932377	0.476932	1	2491	tags=28%, list=17%, signal=33%
GO_CAMERA_TYPE_EYE_MORPHOGENESIS	GO_CAMERA_TYPE_EYE_MORPHOGENESIS		72	0.497508	1.22926	0.159115	0.476412	1	2323	tags=29%, list=16%, signal=35%
GO_POSITIVE_REGULATION_OF_LIPID_METABOLIC_PROCESS	GO_POSITIVE_REGULATION_OF_LIPID_METABOLIC_PROCESS		101	0.487075	1.22908	0.123077	0.476397	1	1615	tags=22%, list=11%, signal=24%
GO_NUCLEOSIDE_BISPHOSPHATE_BIOSYNTHETIC_PROCESS	GO_NUCLEOSIDE_BISPHOSPHATE_BIOSYNTHETIC_PROCESS		59	0.497871	1.22877	0.171521	0.476731	1	3357	tags=34%, list=23%, signal=44%
GO_POLYSACCHARIDE_BIOSYNTHETIC_PROCESS	GO_POLYSACCHARIDE_BIOSYNTHETIC_PROCESS		58	0.503463	1.22829	0.168285	0.477632	1	1919	tags=26%, list=13%, signal=30%
GO_PURINE_NUCLEOSIDE_MONOPHOSPHATE_METABOLIC_PROCESS	GO_PURINE_NUCLEOSIDE_MONOPHOSPHATE_METABOLIC_PROCESS		19	0.582887	1.22713	0.233962	0.480731	1	909	tags=16%, list=6%, signal=17%
GO_NEGATIVE_REGULATION_OF_PROTEIN_COMPLEX_ASSEMBLY	GO_NEGATIVE_REGULATION_OF_PROTEIN_COMPLEX_ASSEMBLY		107	0.478555	1.22692	0.119711	0.480777	1	1943	tags=18%, list=13%, signal=20%
GO_LYMPH_VESSEL_DEVELOPMENT	GO_LYMPH_VESSEL_DEVELOPMENT		24	0.559839	1.22674	0.210526	0.480743	1	3451	tags=50%, list=24%, signal=66%
GO_AMINO_ACID_TRANSMEMBRANE_TRANSPORT	GO_AMINO_ACID_TRANSMEMBRANE_TRANSPORT		56	0.510237	1.22669	0.172638	0.480287	1	457	tags=11%, list=3%, signal=11%
GO_CHLORIDE_TRANSPORT	GO_CHLORIDE_TRANSPORT		43	0.519428	1.2262	0.18722	0.481236	1	1909	tags=23%, list=13%, signal=27%
GO_CHONDROCYTE_DIFFERENTIATION_INVOLVED_IN_ENDOCHONDRAL_BONE_MORPHOGENESIS	GO_CHONDROCYTE_DIFFERENTIATION_INVOLVED_IN_ENDOCHONDRAL_BONE_MORPHOGENESIS		22	0.568792	1.22549	0.212766	0.48285	1	2372	tags=41%, list=16%, signal=49%
GO_POSITIVE_REGULATION_OF_SYNAPTIC_TRANSMISSION_GLUTAMATERGIC	GO_POSITIVE_REGULATION_OF_SYNAPTIC_TRANSMISSION_GLUTAMATERGIC		17	0.587825	1.22533	0.211068	0.482752	1	2628	tags=41%, list=18%, signal=50%
GO_SMALL_MOLECULE_CATABOLIC_PROCESS	GO_SMALL_MOLECULE_CATABOLIC_PROCESS		289	0.469682	1.22492	0.028	0.483441	1	2708	tags=25%, list=19%, signal=30%
GO_POSITIVE_REGULATION_OF_SMALL_MOLECULE_METABOLIC_PROCESS	GO_POSITIVE_REGULATION_OF_SMALL_MOLECULE_METABOLIC_PROCESS		69	0.49162	1.2242	0.160714	0.485182	1	1919	tags=26%, list=13%, signal=30%
GO_GLUTAMATE_SECRETION	GO_GLUTAMATE_SECRETION		23	0.563586	1.22387	0.191439	0.485609	1	2294	tags=35%, list=16%, signal=41%
GO_CERAMIDE_BIOSYNTHETIC_PROCESS	GO_CERAMIDE_BIOSYNTHETIC_PROCESS		49	0.513853	1.22374	0.183425	0.485371	1	835	tags=10%, list=6%, signal=11%
GO_EXCITATORY_SYNAPSE_ASSEMBLY	GO_EXCITATORY_SYNAPSE_ASSEMBLY		16	0.583075	1.22365	0.241514	0.485028	1	2738	tags=44%, list=19%, signal=54%
GO_SULFUR_COMPOUND_METABOLIC_PROCESS	GO_SULFUR_COMPOUND_METABOLIC_PROCESS		145	0.469085	1.22334	0.0939394	0.485444	1	3085	tags=28%, list=21%, signal=35%
GO_SMALL_MOLECULE_BIOSYNTHETIC_PROCESS	GO_SMALL_MOLECULE_BIOSYNTHETIC_PROCESS		490	0.463543	1.22324	0.008	0.485145	1	1931	tags=17%, list=13%, signal=19%
GO_REGULATION_OF_ANION_TRANSPORT	GO_REGULATION_OF_ANION_TRANSPORT		62	0.510602	1.22323	0.143915	0.484538	1	1668	tags=21%, list=12%, signal=24%
GO_REGULATION_OF_REPRODUCTIVE_PROCESS	GO_REGULATION_OF_REPRODUCTIVE_PROCESS		88	0.491214	1.22281	0.13299	0.485264	1	2502	tags=22%, list=17%, signal=26%
GO_POSITIVE_REGULATION_OF_BLOOD_PRESSURE	GO_POSITIVE_REGULATION_OF_BLOOD_PRESSURE		18	0.587897	1.22279	0.215909	0.484697	1	2205	tags=33%, list=15%, signal=39%
GO_RESPONSE_TO_ETHANOL	GO_RESPONSE_TO_ETHANOL		87	0.486188	1.22272	0.143302	0.484305	1	979	tags=11%, list=7%, signal=12%
GO_REGULATION_OF_CARDIOCYTE_DIFFERENTIATION	GO_REGULATION_OF_CARDIOCYTE_DIFFERENTIATION		37	0.523366	1.2224	0.201622	0.484664	1	2369	tags=30%, list=16%, signal=35%
GO_HEAD_MORPHOGENESIS	GO_HEAD_MORPHOGENESIS		33	0.536989	1.22221	0.1854	0.484641	1	2027	tags=36%, list=14%, signal=42%
GO_REGULATION_OF_PROTEIN_DEPHOSPHORYLATION	GO_REGULATION_OF_PROTEIN_DEPHOSPHORYLATION		113	0.480737	1.22194	0.124872	0.484936	1	1798	tags=16%, list=12%, signal=18%
GO_REGULATION_OF_PROTEIN_SUMOYLATION	GO_REGULATION_OF_PROTEIN_SUMOYLATION		19	0.577155	1.22144	0.236057	0.48591	1	1636	tags=26%, list=11%, signal=30%
GO_MICROTUBULE_POLYMERIZATION	GO_MICROTUBULE_POLYMERIZATION		64	0.498533	1.22111	0.173262	0.486348	1	1735	tags=16%, list=12%, signal=18%
GO_NEGATIVE_REGULATION_OF_PROTEIN_DEPHOSPHORYLATION	GO_NEGATIVE_REGULATION_OF_PROTEIN_DEPHOSPHORYLATION		49	0.510859	1.22014	0.173436	0.488881	1	1027	tags=12%, list=7%, signal=13%
GO_DEVELOPMENT_OF_PRIMARY_FEMALE_SEXUAL_CHARACTERISTICS	GO_DEVELOPMENT_OF_PRIMARY_FEMALE_SEXUAL_CHARACTERISTICS		73	0.489489	1.21914	0.169615	0.491484	1	1956	tags=19%, list=14%, signal=22%
GO_RESPONSE_TO_CALCIUM_ION	GO_RESPONSE_TO_CALCIUM_ION		101	0.481303	1.21874	0.148871	0.492142	1	2661	tags=28%, list=18%, signal=34%
GO_EPITHELIAL_CELL_PROLIFERATION	GO_EPITHELIAL_CELL_PROLIFERATION		284	0.465006	1.21855	0.03	0.492118	1	1814	tags=21%, list=13%, signal=23%
GO_NEURON_PROJECTION_REGENERATION	GO_NEURON_PROJECTION_REGENERATION		44	0.5097	1.21826	0.203178	0.49245	1	1239	tags=18%, list=9%, signal=20%
GO_NEGATIVE_REGULATION_OF_PROTEIN_COMPLEX_DISASSEMBLY	GO_NEGATIVE_REGULATION_OF_PROTEIN_COMPLEX_DISASSEMBLY		62	0.502663	1.2173	0.174705	0.49488	1	1460	tags=16%, list=10%, signal=18%
GO_ESTABLISHMENT_OF_MITOCHONDRION_LOCALIZATION	GO_ESTABLISHMENT_OF_MITOCHONDRION_LOCALIZATION		20	0.574321	1.21651	0.236041	0.496854	1	1510	tags=20%, list=10%, signal=22%
GO_ANION_TRANSMEMBRANE_TRANSPORT	GO_ANION_TRANSMEMBRANE_TRANSPORT		163	0.474804	1.21532	0.0959596	0.500047	1	1920	tags=20%, list=13%, signal=23%
GO_FATTY_ACID_BIOSYNTHETIC_PROCESS	GO_FATTY_ACID_BIOSYNTHETIC_PROCESS		101	0.477796	1.21476	0.125385	0.501221	1	1821	tags=17%, list=13%, signal=19%
GO_COGNITION	GO_COGNITION		185	0.467755	1.21443	0.0892678	0.501633	1	2085	tags=22%, list=14%, signal=25%
GO_NEGATIVE_REGULATION_OF_CELL_MOTILITY	GO_NEGATIVE_REGULATION_OF_CELL_MOTILITY		218	0.468886	1.21436	0.0571715	0.501234	1	2502	tags=27%, list=17%, signal=32%
GO_BILE_ACID_METABOLIC_PROCESS	GO_BILE_ACID_METABOLIC_PROCESS		24	0.55652	1.21389	0.220463	0.50215	1	1535	tags=21%, list=11%, signal=23%
GO_POSITIVE_REGULATION_OF_ORGANIC_ACID_TRANSPORT	GO_POSITIVE_REGULATION_OF_ORGANIC_ACID_TRANSPORT		20	0.576097	1.21332	0.221951	0.503331	1	1430	tags=20%, list=10%, signal=22%
GO_RESPONSE_TO_FIBROBLAST_GROWTH_FACTOR	GO_RESPONSE_TO_FIBROBLAST_GROWTH_FACTOR		108	0.468804	1.21236	0.141982	0.505782	1	2243	tags=22%, list=16%, signal=26%
GO_POSTSYNAPTIC_MEMBRANE_ORGANIZATION	GO_POSTSYNAPTIC_MEMBRANE_ORGANIZATION		29	0.543412	1.21232	0.205189	0.505311	1	2109	tags=34%, list=15%, signal=40%
GO_TRANSCRIPTION_INITIATION_FROM_RNA_POLYMERASE_II_PROMOTER	GO_TRANSCRIPTION_INITIATION_FROM_RNA_POLYMERASE_II_PROMOTER		158	0.470133	1.21214	0.0969697	0.505277	1	1730	tags=15%, list=12%, signal=16%
GO_FOREBRAIN_GENERATION_OF_NEURONS	GO_FOREBRAIN_GENERATION_OF_NEURONS		36	0.521335	1.21156	0.209224	0.506512	1	2458	tags=39%, list=17%, signal=47%
GO_NEGATIVE_REGULATION_OF_NEUROTRANSMITTER_TRANSPORT	GO_NEGATIVE_REGULATION_OF_NEUROTRANSMITTER_TRANSPORT		18	0.578339	1.21116	0.241645	0.50723	1	2589	tags=33%, list=18%, signal=41%
GO_DOPAMINE_METABOLIC_PROCESS	GO_DOPAMINE_METABOLIC_PROCESS		15	0.59924	1.2104	0.245431	0.509052	1	3142	tags=47%, list=22%, signal=60%
GO_METANEPHROS_MORPHOGENESIS	GO_METANEPHROS_MORPHOGENESIS		19	0.577194	1.21026	0.217899	0.508891	1	2458	tags=37%, list=17%, signal=44%
GO_PATHWAY_RESTRICTED_SMAD_PROTEIN_PHOSPHORYLATION	GO_PATHWAY_RESTRICTED_SMAD_PROTEIN_PHOSPHORYLATION		49	0.506183	1.20947	0.194719	0.510888	1	1943	tags=24%, list=13%, signal=28%
GO_POSITIVE_REGULATION_OF_REPRODUCTIVE_PROCESS	GO_POSITIVE_REGULATION_OF_REPRODUCTIVE_PROCESS		41	0.52428	1.20885	0.17284	0.512269	1	2381	tags=24%, list=16%, signal=29%
GO_ENDOTHELIAL_CELL_CHEMOTAXIS	GO_ENDOTHELIAL_CELL_CHEMOTAXIS		24	0.549958	1.20777	0.227217	0.515247	1	1291	tags=33%, list=9%, signal=37%
GO_NEGATIVE_REGULATION_OF_RESPONSE_TO_EXTERNAL_STIMULUS	GO_NEGATIVE_REGULATION_OF_RESPONSE_TO_EXTERNAL_STIMULUS		245	0.463344	1.20735	0.0571142	0.516012	1	2768	tags=27%, list=19%, signal=32%
GO_POSITIVE_REGULATION_OF_NEUROBLAST_PROLIFERATION	GO_POSITIVE_REGULATION_OF_NEUROBLAST_PROLIFERATION		15	0.600295	1.20704	0.250328	0.516378	1	1417	tags=27%, list=10%, signal=30%
GO_MITOCHONDRION_LOCALIZATION	GO_MITOCHONDRION_LOCALIZATION		37	0.509176	1.20704	0.21709	0.515781	1	1510	tags=19%, list=10%, signal=21%
GO_FATTY_ACID_TRANSPORT	GO_FATTY_ACID_TRANSPORT		61	0.494173	1.20687	0.187768	0.515685	1	1529	tags=20%, list=11%, signal=22%
GO_PROTEIN_HOMOTRIMERIZATION	GO_PROTEIN_HOMOTRIMERIZATION		24	0.556985	1.20647	0.238452	0.51641	1	733	tags=8%, list=5%, signal=9%
GO_NEGATIVE_REGULATION_OF_TRANSMEMBRANE_RECEPTOR_PROTEIN_SERINE_THREONINE_KINASE_SIGNALING_PATHWAY	GO_NEGATIVE_REGULATION_OF_TRANSMEMBRANE_RECEPTOR_PROTEIN_SERINE_THREONINE_KINASE_SIGNALING_PATHWAY		86	0.4842	1.20453	0.17364	0.522106	1	2243	tags=24%, list=16%, signal=29%
GO_DEVELOPMENTAL_GROWTH_INVOLVED_IN_MORPHOGENESIS	GO_DEVELOPMENTAL_GROWTH_INVOLVED_IN_MORPHOGENESIS		179	0.466279	1.20391	0.0946626	0.523557	1	1814	tags=22%, list=13%, signal=25%
GO_POSITIVE_REGULATION_OF_CARDIOCYTE_DIFFERENTIATION	GO_POSITIVE_REGULATION_OF_CARDIOCYTE_DIFFERENTIATION		20	0.562066	1.20341	0.254364	0.524545	1	2369	tags=35%, list=16%, signal=42%
GO_REGULATION_OF_SYNAPTIC_VESICLE_TRANSPORT	GO_REGULATION_OF_SYNAPTIC_VESICLE_TRANSPORT		59	0.493645	1.20309	0.191239	0.524958	1	2159	tags=24%, list=15%, signal=28%
GO_ENDOPLASMIC_RETICULUM_ORGANIZATION	GO_ENDOPLASMIC_RETICULUM_ORGANIZATION		50	0.499597	1.20292	0.205495	0.524874	1	722	tags=10%, list=5%, signal=10%
GO_NEGATIVE_REGULATION_OF_PEPTIDYL_SERINE_PHOSPHORYLATION	GO_NEGATIVE_REGULATION_OF_PEPTIDYL_SERINE_PHOSPHORYLATION		24	0.56394	1.20237	0.251219	0.526054	1	2205	tags=25%, list=15%, signal=29%
GO_EMBRYONIC_AXIS_SPECIFICATION	GO_EMBRYONIC_AXIS_SPECIFICATION		23	0.548276	1.20219	0.241206	0.526039	1	2243	tags=26%, list=16%, signal=31%
GO_LIVER_REGENERATION	GO_LIVER_REGENERATION		27	0.535792	1.20147	0.226601	0.527781	1	1417	tags=22%, list=10%, signal=25%
GO_POSITIVE_REGULATION_OF_STEM_CELL_PROLIFERATION	GO_POSITIVE_REGULATION_OF_STEM_CELL_PROLIFERATION		24	0.553195	1.20061	0.229665	0.529984	1	2428	tags=29%, list=17%, signal=35%
GO_CALCIUM_DEPENDENT_CELL_CELL_ADHESION_VIA_PLASMA_MEMBRANE_CELL_ADHESION_MOLECULES	GO_CALCIUM_DEPENDENT_CELL_CELL_ADHESION_VIA_PLASMA_MEMBRANE_CELL_ADHESION_MOLECULES		21	0.56669	1.20003	0.230392	0.53132	1	3414	tags=43%, list=24%, signal=56%
GO_NEGATIVE_REGULATION_OF_EPITHELIAL_CELL_DIFFERENTIATION	GO_NEGATIVE_REGULATION_OF_EPITHELIAL_CELL_DIFFERENTIATION		27	0.545717	1.19995	0.225806	0.530973	1	2458	tags=37%, list=17%, signal=45%
GO_MONOAMINE_TRANSPORT	GO_MONOAMINE_TRANSPORT		43	0.510189	1.1996	0.216155	0.531487	1	2128	tags=26%, list=15%, signal=30%
GO_GLYCEROLIPID_CATABOLIC_PROCESS	GO_GLYCEROLIPID_CATABOLIC_PROCESS		39	0.513669	1.19955	0.222477	0.531006	1	1278	tags=23%, list=9%, signal=25%
GO_REGULATION_OF_LIPID_BIOSYNTHETIC_PROCESS	GO_REGULATION_OF_LIPID_BIOSYNTHETIC_PROCESS		147	0.46673	1.19939	0.123858	0.530921	1	1931	tags=19%, list=13%, signal=22%
GO_POSITIVE_REGULATION_OF_INSULIN_SECRETION	GO_POSITIVE_REGULATION_OF_INSULIN_SECRETION		49	0.50662	1.19868	0.195364	0.532598	1	1605	tags=18%, list=11%, signal=21%
GO_PROTEIN_TETRAMERIZATION	GO_PROTEIN_TETRAMERIZATION		101	0.468217	1.1978	0.168898	0.534921	1	2482	tags=22%, list=17%, signal=26%
GO_REGULATION_OF_NEURONAL_SYNAPTIC_PLASTICITY	GO_REGULATION_OF_NEURONAL_SYNAPTIC_PLASTICITY		33	0.517473	1.19764	0.220957	0.534772	1	2159	tags=24%, list=15%, signal=28%
GO_PEPTIDE_METABOLIC_PROCESS	GO_PEPTIDE_METABOLIC_PROCESS		91	0.471829	1.19743	0.158927	0.534886	1	3085	tags=27%, list=21%, signal=35%
GO_REGULATION_OF_ACTOMYOSIN_STRUCTURE_ORGANIZATION	GO_REGULATION_OF_ACTOMYOSIN_STRUCTURE_ORGANIZATION		77	0.481595	1.19672	0.181628	0.536659	1	1883	tags=22%, list=13%, signal=25%
GO_MITOCHONDRIAL_FUSION	GO_MITOCHONDRIAL_FUSION		21	0.560982	1.1963	0.254753	0.537435	1	1268	tags=24%, list=9%, signal=26%
GO_REGULATION_OF_CAMP_MEDIATED_SIGNALING	GO_REGULATION_OF_CAMP_MEDIATED_SIGNALING		29	0.536904	1.19613	0.248499	0.53735	1	3383	tags=45%, list=23%, signal=58%
GO_SOMITOGENESIS	GO_SOMITOGENESIS		49	0.495678	1.19538	0.204698	0.539263	1	2628	tags=31%, list=18%, signal=37%
GO_CELL_DIFFERENTIATION_IN_SPINAL_CORD	GO_CELL_DIFFERENTIATION_IN_SPINAL_CORD		22	0.549956	1.19499	0.238554	0.539847	1	1908	tags=27%, list=13%, signal=31%
GO_REGULATION_OF_VASOCONSTRICTION	GO_REGULATION_OF_VASOCONSTRICTION		30	0.528492	1.19462	0.236811	0.540413	1	1094	tags=17%, list=8%, signal=18%
GO_FACE_DEVELOPMENT	GO_FACE_DEVELOPMENT		45	0.498635	1.19419	0.212458	0.541241	1	2243	tags=31%, list=16%, signal=37%
GO_VISUAL_BEHAVIOR	GO_VISUAL_BEHAVIOR		35	0.519749	1.19384	0.225995	0.541796	1	1345	tags=14%, list=9%, signal=16%
GO_MOLTING_CYCLE_PROCESS	GO_MOLTING_CYCLE_PROCESS		66	0.482901	1.19205	0.204038	0.547002	1	1294	tags=18%, list=9%, signal=20%
GO_MUSCLE_CELL_APOPTOTIC_PROCESS	GO_MUSCLE_CELL_APOPTOTIC_PROCESS		52	0.495895	1.19196	0.209378	0.546658	1	1747	tags=19%, list=12%, signal=22%
GO_POSITIVE_REGULATION_OF_LIPID_STORAGE	GO_POSITIVE_REGULATION_OF_LIPID_STORAGE		17	0.580495	1.19135	0.274172	0.548099	1	1022	tags=24%, list=7%, signal=25%
GO_PROTEIN_TARGETING_TO_MITOCHONDRION	GO_PROTEIN_TARGETING_TO_MITOCHONDRION		92	0.472396	1.19027	0.182952	0.551024	1	3322	tags=23%, list=23%, signal=29%
GO_NEGATIVE_REGULATION_OF_OXIDOREDUCTASE_ACTIVITY	GO_NEGATIVE_REGULATION_OF_OXIDOREDUCTASE_ACTIVITY		19	0.561644	1.18988	0.267339	0.55171	1	1094	tags=26%, list=8%, signal=28%
GO_POSITIVE_REGULATION_OF_SYNAPSE_ASSEMBLY	GO_POSITIVE_REGULATION_OF_SYNAPSE_ASSEMBLY		36	0.516997	1.18948	0.244851	0.552373	1	2419	tags=33%, list=17%, signal=40%
GO_NEGATIVE_REGULATION_OF_OXIDATIVE_STRESS_INDUCED_INTRINSIC_APOPTOTIC_SIGNALING_PATHWAY	GO_NEGATIVE_REGULATION_OF_OXIDATIVE_STRESS_INDUCED_INTRINSIC_APOPTOTIC_SIGNALING_PATHWAY		15	0.581166	1.18942	0.276903	0.551968	1	1383	tags=27%, list=10%, signal=29%
GO_NEGATIVE_REGULATION_OF_WNT_SIGNALING_PATHWAY	GO_NEGATIVE_REGULATION_OF_WNT_SIGNALING_PATHWAY		174	0.459449	1.1893	0.108761	0.551744	1	2885	tags=29%, list=20%, signal=36%
GO_EMBRYONIC_HEART_TUBE_DEVELOPMENT	GO_EMBRYONIC_HEART_TUBE_DEVELOPMENT		50	0.499291	1.18929	0.218922	0.551135	1	2657	tags=34%, list=18%, signal=42%
GO_AMINO_ACID_TRANSPORT	GO_AMINO_ACID_TRANSPORT		89	0.472842	1.18883	0.170656	0.552082	1	2294	tags=21%, list=16%, signal=25%
GO_REGULATION_OF_CHEMOTAXIS	GO_REGULATION_OF_CHEMOTAXIS		163	0.460803	1.18765	0.128902	0.555483	1	2502	tags=28%, list=17%, signal=33%
GO_NEURAL_NUCLEUS_DEVELOPMENT	GO_NEURAL_NUCLEUS_DEVELOPMENT		41	0.494893	1.18716	0.240267	0.556457	1	1846	tags=22%, list=13%, signal=25%
GO_OLFACTORY_LOBE_DEVELOPMENT	GO_OLFACTORY_LOBE_DEVELOPMENT		23	0.543418	1.1869	0.266667	0.556711	1	2243	tags=30%, list=16%, signal=36%
GO_APOPTOTIC_PROCESS_INVOLVED_IN_MORPHOGENESIS	GO_APOPTOTIC_PROCESS_INVOLVED_IN_MORPHOGENESIS		19	0.568094	1.18684	0.254088	0.556236	1	634	tags=21%, list=4%, signal=22%
GO_PROTEIN_IMPORT_INTO_MITOCHONDRIAL_MATRIX	GO_PROTEIN_IMPORT_INTO_MITOCHONDRIAL_MATRIX		17	0.571492	1.18682	0.266067	0.555659	1	2055	tags=24%, list=14%, signal=27%
GO_POSITIVE_REGULATION_OF_MACROAUTOPHAGY	GO_POSITIVE_REGULATION_OF_MACROAUTOPHAGY		60	0.490164	1.18661	0.198711	0.555739	1	775	tags=13%, list=5%, signal=14%
GO_CYTOCHROME_COMPLEX_ASSEMBLY	GO_CYTOCHROME_COMPLEX_ASSEMBLY		31	0.523012	1.18658	0.241706	0.555191	1	3298	tags=42%, list=23%, signal=54%
GO_RESPONSE_TO_ISCHEMIA	GO_RESPONSE_TO_ISCHEMIA		37	0.516874	1.18641	0.229714	0.555192	1	1440	tags=22%, list=10%, signal=24%
GO_MATING	GO_MATING		20	0.568048	1.18617	0.236181	0.555409	1	1730	tags=30%, list=12%, signal=34%
GO_METAL_ION_HOMEOSTASIS	GO_METAL_ION_HOMEOSTASIS		445	0.452635	1.18506	0.027	0.558445	1	1900	tags=19%, list=13%, signal=22%
GO_REGULATION_OF_ORGAN_GROWTH	GO_REGULATION_OF_ORGAN_GROWTH		66	0.479692	1.18506	0.208154	0.557845	1	1382	tags=18%, list=10%, signal=20%
GO_GLUTATHIONE_DERIVATIVE_BIOSYNTHETIC_PROCESS	GO_GLUTATHIONE_DERIVATIVE_BIOSYNTHETIC_PROCESS		16	0.584754	1.18474	0.264782	0.558232	1	3597	tags=50%, list=25%, signal=66%
GO_GLUTAMINE_FAMILY_AMINO_ACID_CATABOLIC_PROCESS	GO_GLUTAMINE_FAMILY_AMINO_ACID_CATABOLIC_PROCESS		20	0.559204	1.18468	0.247205	0.557824	1	3412	tags=50%, list=24%, signal=65%
GO_NEGATIVE_REGULATION_OF_CYTOSKELETON_ORGANIZATION	GO_NEGATIVE_REGULATION_OF_CYTOSKELETON_ORGANIZATION		119	0.464478	1.18453	0.154872	0.557722	1	1810	tags=18%, list=13%, signal=20%
GO_MALE_SEX_DIFFERENTIATION	GO_MALE_SEX_DIFFERENTIATION		107	0.468668	1.18353	0.175153	0.56048	1	2680	tags=26%, list=19%, signal=32%
GO_EPITHELIAL_TUBE_BRANCHING_INVOLVED_IN_LUNG_MORPHOGENESIS	GO_EPITHELIAL_TUBE_BRANCHING_INVOLVED_IN_LUNG_MORPHOGENESIS		21	0.556813	1.18328	0.254386	0.560706	1	1210	tags=19%, list=8%, signal=21%
GO_NUCLEOSIDE_CATABOLIC_PROCESS	GO_NUCLEOSIDE_CATABOLIC_PROCESS		16	0.575749	1.1828	0.300771	0.56167	1	801	tags=13%, list=6%, signal=13%
GO_CHONDROCYTE_DEVELOPMENT_INVOLVED_IN_ENDOCHONDRAL_BONE_MORPHOGENESIS	GO_CHONDROCYTE_DEVELOPMENT_INVOLVED_IN_ENDOCHONDRAL_BONE_MORPHOGENESIS		18	0.565678	1.18268	0.251289	0.561436	1	2372	tags=44%, list=16%, signal=53%
GO_FEMALE_SEX_DIFFERENTIATION	GO_FEMALE_SEX_DIFFERENTIATION		84	0.474367	1.18249	0.204617	0.561426	1	1956	tags=20%, list=14%, signal=23%
GO_RHYTHMIC_PROCESS	GO_RHYTHMIC_PROCESS		200	0.457477	1.18232	0.111558	0.561403	1	1841	tags=19%, list=13%, signal=21%
GO_REGULATION_OF_CARBOHYDRATE_METABOLIC_PROCESS	GO_REGULATION_OF_CARBOHYDRATE_METABOLIC_PROCESS		162	0.459525	1.18206	0.127895	0.561603	1	2047	tags=20%, list=14%, signal=23%
GO_REGULATION_OF_LIPID_CATABOLIC_PROCESS	GO_REGULATION_OF_LIPID_CATABOLIC_PROCESS		39	0.506036	1.18199	0.233184	0.561264	1	1835	tags=28%, list=13%, signal=32%
GO_RESPONSE_TO_METAL_ION	GO_RESPONSE_TO_METAL_ION		263	0.451806	1.18189	0.084	0.560965	1	1526	tags=17%, list=11%, signal=19%
GO_PURINE_CONTAINING_COMPOUND_BIOSYNTHETIC_PROCESS	GO_PURINE_CONTAINING_COMPOUND_BIOSYNTHETIC_PROCESS		145	0.458573	1.18188	0.16448	0.560391	1	3375	tags=32%, list=23%, signal=41%
GO_REGULATION_OF_NEURAL_PRECURSOR_CELL_PROLIFERATION	GO_REGULATION_OF_NEURAL_PRECURSOR_CELL_PROLIFERATION		58	0.486111	1.18143	0.213275	0.561204	1	1815	tags=28%, list=13%, signal=31%
GO_PEROXISOMAL_TRANSPORT	GO_PEROXISOMAL_TRANSPORT		58	0.487252	1.18138	0.223301	0.560747	1	3232	tags=31%, list=22%, signal=40%
GO_SYNAPTIC_VESICLE_LOCALIZATION	GO_SYNAPTIC_VESICLE_LOCALIZATION		111	0.464591	1.18114	0.165298	0.560887	1	2294	tags=23%, list=16%, signal=28%
GO_DETERMINATION_OF_HEART_LEFT_RIGHT_ASYMMETRY	GO_DETERMINATION_OF_HEART_LEFT_RIGHT_ASYMMETRY		40	0.50173	1.18078	0.238418	0.561477	1	2930	tags=40%, list=20%, signal=50%
GO_MONOCARBOXYLIC_ACID_TRANSPORT	GO_MONOCARBOXYLIC_ACID_TRANSPORT		95	0.466385	1.18013	0.197544	0.563031	1	1533	tags=17%, list=11%, signal=19%
GO_RESPONSE_TO_PH	GO_RESPONSE_TO_PH		24	0.539894	1.18001	0.264524	0.562789	1	331	tags=13%, list=2%, signal=13%
GO_VASCULOGENESIS	GO_VASCULOGENESIS		60	0.484931	1.17944	0.222937	0.564022	1	2636	tags=35%, list=18%, signal=43%
GO_REGULATION_OF_MICROTUBULE_POLYMERIZATION	GO_REGULATION_OF_MICROTUBULE_POLYMERIZATION		41	0.49785	1.17929	0.25	0.56395	1	1735	tags=17%, list=12%, signal=19%
GO_REGULATION_OF_AUTOPHAGY_OF_MITOCHONDRION	GO_REGULATION_OF_AUTOPHAGY_OF_MITOCHONDRION		38	0.50708	1.17893	0.234357	0.5645	1	1404	tags=18%, list=10%, signal=20%
GO_SEX_DIFFERENTIATION	GO_SEX_DIFFERENTIATION		182	0.457014	1.17876	0.130391	0.564487	1	1965	tags=19%, list=14%, signal=21%
GO_NEURON_MATURATION	GO_NEURON_MATURATION		33	0.517179	1.17844	0.242105	0.564907	1	1810	tags=24%, list=13%, signal=28%
GO_REGULATION_OF_NEUROTRANSMITTER_SECRETION	GO_REGULATION_OF_NEUROTRANSMITTER_SECRETION		75	0.473429	1.17801	0.206897	0.565755	1	2296	tags=24%, list=16%, signal=28%
GO_PLASMA_MEMBRANE_TUBULATION	GO_PLASMA_MEMBRANE_TUBULATION		20	0.553917	1.1779	0.256824	0.565531	1	56	tags=5%, list=0%, signal=5%
GO_CHAPERONE_MEDIATED_AUTOPHAGY	GO_CHAPERONE_MEDIATED_AUTOPHAGY		16	0.574879	1.17738	0.259974	0.566627	1	188	tags=13%, list=1%, signal=13%
GO_CHEMICAL_SYNAPTIC_TRANSMISSION_POSTSYNAPTIC	GO_CHEMICAL_SYNAPTIC_TRANSMISSION_POSTSYNAPTIC		58	0.485121	1.17708	0.219149	0.56704	1	2296	tags=31%, list=16%, signal=37%
GO_RESPONSE_TO_OXYGEN_LEVELS	GO_RESPONSE_TO_OXYGEN_LEVELS		330	0.448913	1.17703	0.07	0.566589	1	1812	tags=17%, list=13%, signal=19%
GO_REGULATION_OF_MUSCLE_HYPERTROPHY	GO_REGULATION_OF_MUSCLE_HYPERTROPHY		50	0.493897	1.17651	0.237687	0.567679	1	622	tags=10%, list=4%, signal=10%
GO_NEGATIVE_REGULATION_OF_MUSCLE_CELL_DIFFERENTIATION	GO_NEGATIVE_REGULATION_OF_MUSCLE_CELL_DIFFERENTIATION		40	0.501215	1.17626	0.253136	0.567871	1	1943	tags=23%, list=13%, signal=26%
GO_PERIPHERAL_NERVOUS_SYSTEM_DEVELOPMENT	GO_PERIPHERAL_NERVOUS_SYSTEM_DEVELOPMENT		49	0.496794	1.17588	0.256891	0.568543	1	2125	tags=24%, list=15%, signal=29%
GO_NEGATIVE_REGULATION_OF_SYNAPTIC_TRANSMISSION	GO_NEGATIVE_REGULATION_OF_SYNAPTIC_TRANSMISSION		44	0.497285	1.17559	0.248889	0.56883	1	2490	tags=32%, list=17%, signal=38%
GO_REGULATION_OF_STEM_CELL_PROLIFERATION	GO_REGULATION_OF_STEM_CELL_PROLIFERATION		40	0.501448	1.17553	0.260135	0.568423	1	2428	tags=25%, list=17%, signal=30%
GO_LONG_TERM_SYNAPTIC_DEPRESSION	GO_LONG_TERM_SYNAPTIC_DEPRESSION		18	0.564028	1.17544	0.283355	0.568103	1	2296	tags=39%, list=16%, signal=46%
GO_COFACTOR_BIOSYNTHETIC_PROCESS	GO_COFACTOR_BIOSYNTHETIC_PROCESS		176	0.455341	1.17503	0.155622	0.568865	1	3357	tags=27%, list=23%, signal=35%
GO_RESPONSE_TO_LEAD_ION	GO_RESPONSE_TO_LEAD_ION		20	0.560753	1.17418	0.264669	0.571123	1	842	tags=15%, list=6%, signal=16%
GO_REGULATION_OF_POSTSYNAPTIC_MEMBRANE_POTENTIAL	GO_REGULATION_OF_POSTSYNAPTIC_MEMBRANE_POTENTIAL		65	0.472672	1.17343	0.229099	0.572957	1	2109	tags=28%, list=15%, signal=32%
GO_REGULATION_OF_BEHAVIOR	GO_REGULATION_OF_BEHAVIOR		32	0.509389	1.17325	0.260669	0.573	1	2189	tags=25%, list=15%, signal=29%
GO_STEM_CELL_DIFFERENTIATION	GO_STEM_CELL_DIFFERENTIATION		193	0.455005	1.1731	0.115462	0.572914	1	1594	tags=17%, list=11%, signal=19%
GO_PYRIMIDINE_CONTAINING_COMPOUND_METABOLIC_PROCESS	GO_PYRIMIDINE_CONTAINING_COMPOUND_METABOLIC_PROCESS		18	0.561376	1.17247	0.285533	0.574389	1	566	tags=11%, list=4%, signal=12%
GO_NUCLEOTIDE_TRANSPORT	GO_NUCLEOTIDE_TRANSPORT		16	0.574435	1.17167	0.306983	0.576489	1	2171	tags=25%, list=15%, signal=29%
GO_EPITHELIAL_TUBE_MORPHOGENESIS	GO_EPITHELIAL_TUBE_MORPHOGENESIS		238	0.452968	1.17156	0.0971944	0.576305	1	2670	tags=29%, list=18%, signal=35%
GO_CENTRAL_NERVOUS_SYSTEM_NEURON_AXONOGENESIS	GO_CENTRAL_NERVOUS_SYSTEM_NEURON_AXONOGENESIS		30	0.525796	1.17155	0.279762	0.5757	1	1777	tags=27%, list=12%, signal=30%
GO_NEGATIVE_REGULATION_OF_CARTILAGE_DEVELOPMENT	GO_NEGATIVE_REGULATION_OF_CARTILAGE_DEVELOPMENT		19	0.545888	1.17069	0.289575	0.578015	1	1614	tags=37%, list=11%, signal=41%
GO_REGULATION_OF_DENDRITIC_SPINE_DEVELOPMENT	GO_REGULATION_OF_DENDRITIC_SPINE_DEVELOPMENT		53	0.487202	1.17012	0.233042	0.579297	1	2296	tags=30%, list=16%, signal=36%
GO_REGULATION_OF_CYCLASE_ACTIVITY	GO_REGULATION_OF_CYCLASE_ACTIVITY		27	0.517715	1.17011	0.283619	0.578717	1	1529	tags=19%, list=11%, signal=21%
GO_PEROXISOME_ORGANIZATION	GO_PEROXISOME_ORGANIZATION		67	0.477196	1.17009	0.230606	0.578144	1	3232	tags=31%, list=22%, signal=40%
GO_REGULATION_OF_NEURON_PROJECTION_DEVELOPMENT	GO_REGULATION_OF_NEURON_PROJECTION_DEVELOPMENT		381	0.446646	1.16987	0.062	0.578265	1	2393	tags=24%, list=17%, signal=28%
GO_RESPONSE_TO_ACID_CHEMICAL	GO_RESPONSE_TO_ACID_CHEMICAL		245	0.444587	1.16853	0.109	0.582065	1	2546	tags=23%, list=18%, signal=27%
GO_STRIATED_MUSCLE_CELL_APOPTOTIC_PROCESS	GO_STRIATED_MUSCLE_CELL_APOPTOTIC_PROCESS		28	0.521166	1.16766	0.258741	0.584314	1	1726	tags=21%, list=12%, signal=24%
GO_CELLULAR_ION_HOMEOSTASIS	GO_CELLULAR_ION_HOMEOSTASIS		446	0.443679	1.16739	0.051	0.584627	1	1918	tags=18%, list=13%, signal=21%
GO_DEVELOPMENTAL_CELL_GROWTH	GO_DEVELOPMENTAL_CELL_GROWTH		167	0.455497	1.16733	0.162626	0.584195	1	1777	tags=20%, list=12%, signal=22%
GO_MULTICELLULAR_ORGANISMAL_HOMEOSTASIS	GO_MULTICELLULAR_ORGANISMAL_HOMEOSTASIS		335	0.448029	1.16702	0.072	0.584575	1	2003	tags=20%, list=14%, signal=22%
GO_POSITIVE_REGULATION_OF_PROTEIN_TARGETING_TO_MITOCHONDRION	GO_POSITIVE_REGULATION_OF_PROTEIN_TARGETING_TO_MITOCHONDRION		30	0.520731	1.1663	0.259861	0.586377	1	1530	tags=10%, list=11%, signal=11%
GO_ATP_METABOLIC_PROCESS	GO_ATP_METABOLIC_PROCESS		35	0.505992	1.16514	0.272933	0.58973	1	2308	tags=29%, list=16%, signal=34%
GO_NEGATIVE_REGULATION_OF_CELL_DIFFERENTIATION	GO_NEGATIVE_REGULATION_OF_CELL_DIFFERENTIATION		495	0.443215	1.16418	0.057	0.592394	1	1952	tags=20%, list=13%, signal=23%
GO_REGULATION_OF_CARBOHYDRATE_CATABOLIC_PROCESS	GO_REGULATION_OF_CARBOHYDRATE_CATABOLIC_PROCESS		70	0.473935	1.16388	0.228033	0.592773	1	1281	tags=13%, list=9%, signal=14%
GO_CELLULAR_RESPONSE_TO_DEXAMETHASONE_STIMULUS	GO_CELLULAR_RESPONSE_TO_DEXAMETHASONE_STIMULUS		27	0.532538	1.16306	0.277311	0.595029	1	1547	tags=22%, list=11%, signal=25%
GO_MORPHOGENESIS_OF_AN_EPITHELIUM	GO_MORPHOGENESIS_OF_AN_EPITHELIUM		406	0.442877	1.16305	0.039	0.594425	1	1980	tags=20%, list=14%, signal=23%
GO_NEGATIVE_REGULATION_OF_HEART_CONTRACTION	GO_NEGATIVE_REGULATION_OF_HEART_CONTRACTION		17	0.566019	1.16285	0.294889	0.594457	1	2205	tags=29%, list=15%, signal=35%
GO_CELL_CELL_ADHESION_MEDIATED_BY_INTEGRIN	GO_CELL_CELL_ADHESION_MEDIATED_BY_INTEGRIN		16	0.561423	1.16259	0.284967	0.594703	1	901	tags=13%, list=6%, signal=13%
GO_TRIGLYCERIDE_CATABOLIC_PROCESS	GO_TRIGLYCERIDE_CATABOLIC_PROCESS		16	0.565407	1.16252	0.313253	0.5943	1	2459	tags=44%, list=17%, signal=53%
GO_CELLULAR_DETOXIFICATION	GO_CELLULAR_DETOXIFICATION		75	0.463507	1.16212	0.240799	0.594986	1	1467	tags=19%, list=10%, signal=21%
GO_ADIPOSE_TISSUE_DEVELOPMENT	GO_ADIPOSE_TISSUE_DEVELOPMENT		32	0.506963	1.16166	0.284543	0.595991	1	784	tags=9%, list=5%, signal=10%
GO_INORGANIC_ANION_TRANSPORT	GO_INORGANIC_ANION_TRANSPORT		81	0.470905	1.16158	0.219207	0.595653	1	2085	tags=25%, list=14%, signal=29%
GO_REGULATION_OF_MITOPHAGY	GO_REGULATION_OF_MITOPHAGY		16	0.566167	1.16157	0.315789	0.595053	1	2937	tags=31%, list=20%, signal=39%
GO_DEVELOPMENT_OF_PRIMARY_SEXUAL_CHARACTERISTICS	GO_DEVELOPMENT_OF_PRIMARY_SEXUAL_CHARACTERISTICS		151	0.451945	1.16094	0.158376	0.596573	1	1965	tags=19%, list=14%, signal=21%
GO_CELLULAR_RESPONSE_TO_THYROID_HORMONE_STIMULUS	GO_CELLULAR_RESPONSE_TO_THYROID_HORMONE_STIMULUS		15	0.567237	1.15954	0.318362	0.600769	1	1014	tags=20%, list=7%, signal=21%
GO_RESPONSE_TO_VITAMIN	GO_RESPONSE_TO_VITAMIN		68	0.465077	1.15898	0.239451	0.602046	1	1798	tags=16%, list=12%, signal=18%
GO_NEGATIVE_REGULATION_OF_MICROTUBULE_POLYMERIZATION_OR_DEPOLYMERIZATION	GO_NEGATIVE_REGULATION_OF_MICROTUBULE_POLYMERIZATION_OR_DEPOLYMERIZATION		30	0.511278	1.15849	0.280142	0.603028	1	1361	tags=17%, list=9%, signal=18%
GO_REGULATION_OF_PROTEIN_LOCALIZATION_TO_SYNAPSE	GO_REGULATION_OF_PROTEIN_LOCALIZATION_TO_SYNAPSE		20	0.550381	1.15726	0.307107	0.606665	1	3758	tags=55%, list=26%, signal=74%
GO_LEARNING	GO_LEARNING		88	0.463924	1.15684	0.230367	0.607456	1	2085	tags=24%, list=14%, signal=28%
GO_PROTEIN_DEPHOSPHORYLATION	GO_PROTEIN_DEPHOSPHORYLATION		269	0.443884	1.15505	0.10521	0.613019	1	2530	tags=21%, list=17%, signal=25%
GO_REGULATION_OF_CELLULAR_RESPONSE_TO_TRANSFORMING_GROWTH_FACTOR_BETA_STIMULUS	GO_REGULATION_OF_CELLULAR_RESPONSE_TO_TRANSFORMING_GROWTH_FACTOR_BETA_STIMULUS		89	0.454743	1.1543	0.231328	0.614878	1	1400	tags=16%, list=10%, signal=17%
GO_INTERMEDIATE_FILAMENT_BASED_PROCESS	GO_INTERMEDIATE_FILAMENT_BASED_PROCESS		31	0.516037	1.15413	0.286722	0.614829	1	718	tags=16%, list=5%, signal=17%
GO_NEGATIVE_REGULATION_OF_MUSCLE_TISSUE_DEVELOPMENT	GO_NEGATIVE_REGULATION_OF_MUSCLE_TISSUE_DEVELOPMENT		41	0.493354	1.15368	0.277397	0.615725	1	1943	tags=22%, list=13%, signal=25%
GO_MORPHOGENESIS_OF_AN_EPITHELIAL_SHEET	GO_MORPHOGENESIS_OF_AN_EPITHELIAL_SHEET		48	0.48204	1.15343	0.266444	0.615888	1	2243	tags=29%, list=16%, signal=34%
GO_AXIS_SPECIFICATION	GO_AXIS_SPECIFICATION		52	0.474781	1.1531	0.286805	0.616441	1	2453	tags=21%, list=17%, signal=25%
GO_REGULATION_OF_PHOSPHATASE_ACTIVITY	GO_REGULATION_OF_PHOSPHATASE_ACTIVITY		139	0.447401	1.153	0.192464	0.616142	1	1798	tags=15%, list=12%, signal=17%
GO_MONOSACCHARIDE_CATABOLIC_PROCESS	GO_MONOSACCHARIDE_CATABOLIC_PROCESS		32	0.504754	1.1528	0.27305	0.616188	1	902	tags=16%, list=6%, signal=17%
GO_DENDRITE_DEVELOPMENT	GO_DENDRITE_DEVELOPMENT		170	0.44171	1.15278	0.167002	0.615602	1	2296	tags=22%, list=16%, signal=26%
GO_STEROID_METABOLIC_PROCESS	GO_STEROID_METABOLIC_PROCESS		185	0.448989	1.15183	0.160121	0.618355	1	1992	tags=17%, list=14%, signal=20%
GO_REGULATION_OF_PROTEIN_HOMOOLIGOMERIZATION	GO_REGULATION_OF_PROTEIN_HOMOOLIGOMERIZATION		16	0.574276	1.15162	0.32199	0.618454	1	1858	tags=19%, list=13%, signal=21%
GO_AXON_REGENERATION	GO_AXON_REGENERATION		37	0.49965	1.15148	0.294185	0.61833	1	1239	tags=19%, list=9%, signal=21%
GO_NEGATIVE_REGULATION_OF_EPITHELIAL_TO_MESENCHYMAL_TRANSITION	GO_NEGATIVE_REGULATION_OF_EPITHELIAL_TO_MESENCHYMAL_TRANSITION		20	0.540365	1.15056	0.300251	0.620934	1	1886	tags=25%, list=13%, signal=29%
GO_NEGATIVE_REGULATION_OF_MITOCHONDRION_ORGANIZATION	GO_NEGATIVE_REGULATION_OF_MITOCHONDRION_ORGANIZATION		46	0.487046	1.15003	0.285873	0.622086	1	3001	tags=24%, list=21%, signal=30%
GO_CELL_SUBSTRATE_ADHESION	GO_CELL_SUBSTRATE_ADHESION		282	0.439195	1.14943	0.125125	0.623571	1	1927	tags=21%, list=13%, signal=23%
GO_NEGATIVE_REGULATION_OF_DENDRITE_DEVELOPMENT	GO_NEGATIVE_REGULATION_OF_DENDRITE_DEVELOPMENT		18	0.545407	1.14889	0.315232	0.624843	1	866	tags=22%, list=6%, signal=24%
GO_REGULATION_OF_MORPHOGENESIS_OF_AN_EPITHELIUM	GO_REGULATION_OF_MORPHOGENESIS_OF_AN_EPITHELIUM		153	0.4485	1.1481	0.204431	0.626966	1	2657	tags=22%, list=18%, signal=27%
GO_REGULATION_OF_STEROID_METABOLIC_PROCESS	GO_REGULATION_OF_STEROID_METABOLIC_PROCESS		88	0.456685	1.14808	0.243271	0.626392	1	1931	tags=18%, list=13%, signal=21%
GO_NEGATIVE_REGULATION_OF_RHO_PROTEIN_SIGNAL_TRANSDUCTION	GO_NEGATIVE_REGULATION_OF_RHO_PROTEIN_SIGNAL_TRANSDUCTION		21	0.527846	1.14729	0.318124	0.628429	1	2491	tags=33%, list=17%, signal=40%
GO_RESPONSE_TO_ESTRADIOL	GO_RESPONSE_TO_ESTRADIOL		89	0.453774	1.14651	0.23323	0.630449	1	1798	tags=16%, list=12%, signal=18%
GO_REGULATION_OF_WOUND_HEALING	GO_REGULATION_OF_WOUND_HEALING		98	0.454719	1.14605	0.250515	0.631406	1	2575	tags=28%, list=18%, signal=33%
GO_REGULATION_OF_SYSTEMIC_ARTERIAL_BLOOD_PRESSURE_MEDIATED_BY_A_CHEMICAL_SIGNAL	GO_REGULATION_OF_SYSTEMIC_ARTERIAL_BLOOD_PRESSURE_MEDIATED_BY_A_CHEMICAL_SIGNAL		24	0.519956	1.14565	0.304511	0.632161	1	2205	tags=29%, list=15%, signal=34%
GO_NEGATIVE_REGULATION_OF_ACTIN_FILAMENT_DEPOLYMERIZATION	GO_NEGATIVE_REGULATION_OF_ACTIN_FILAMENT_DEPOLYMERIZATION		35	0.498396	1.14525	0.292398	0.632911	1	1460	tags=17%, list=10%, signal=19%
GO_RETINA_VASCULATURE_DEVELOPMENT_IN_CAMERA_TYPE_EYE	GO_RETINA_VASCULATURE_DEVELOPMENT_IN_CAMERA_TYPE_EYE		16	0.560992	1.1447	0.31979	0.63423	1	4262	tags=69%, list=29%, signal=97%
GO_POSITIVE_REGULATION_OF_PEPTIDYL_LYSINE_ACETYLATION	GO_POSITIVE_REGULATION_OF_PEPTIDYL_LYSINE_ACETYLATION		30	0.508226	1.14462	0.307323	0.633841	1	1507	tags=17%, list=10%, signal=19%
GO_ANATOMICAL_STRUCTURE_MATURATION	GO_ANATOMICAL_STRUCTURE_MATURATION		118	0.452094	1.14452	0.229826	0.633556	1	2243	tags=20%, list=16%, signal=24%
GO_MODIFICATION_OF_SYNAPTIC_STRUCTURE	GO_MODIFICATION_OF_SYNAPTIC_STRUCTURE		16	0.565117	1.14412	0.332471	0.634311	1	1832	tags=31%, list=13%, signal=36%
GO_REGULATION_OF_NEUROLOGICAL_SYSTEM_PROCESS	GO_REGULATION_OF_NEUROLOGICAL_SYSTEM_PROCESS		72	0.462868	1.14366	0.262605	0.635253	1	2109	tags=25%, list=15%, signal=29%
GO_RETINOL_METABOLIC_PROCESS	GO_RETINOL_METABOLIC_PROCESS		17	0.551441	1.14355	0.322377	0.634985	1	138	tags=6%, list=1%, signal=6%
GO_MONOVALENT_INORGANIC_CATION_HOMEOSTASIS	GO_MONOVALENT_INORGANIC_CATION_HOMEOSTASIS		97	0.450623	1.14329	0.241736	0.635268	1	851	tags=10%, list=6%, signal=11%
GO_INOSITOL_PHOSPHATE_BIOSYNTHETIC_PROCESS	GO_INOSITOL_PHOSPHATE_BIOSYNTHETIC_PROCESS		31	0.501995	1.14322	0.307068	0.634882	1	2760	tags=35%, list=19%, signal=44%
GO_RESPONSE_TO_TOXIC_SUBSTANCE	GO_RESPONSE_TO_TOXIC_SUBSTANCE		355	0.434798	1.14206	0.126	0.638404	1	1594	tags=15%, list=11%, signal=17%
GO_NEGATIVE_REGULATION_OF_SMOOTHENED_SIGNALING_PATHWAY	GO_NEGATIVE_REGULATION_OF_SMOOTHENED_SIGNALING_PATHWAY		26	0.513214	1.14192	0.315852	0.638232	1	2776	tags=27%, list=19%, signal=33%
GO_STORE_OPERATED_CALCIUM_ENTRY	GO_STORE_OPERATED_CALCIUM_ENTRY		15	0.565545	1.14165	0.343324	0.638557	1	2933	tags=33%, list=20%, signal=42%
GO_PROTEIN_TRANSPORT_ALONG_MICROTUBULE	GO_PROTEIN_TRANSPORT_ALONG_MICROTUBULE		61	0.46961	1.14114	0.272532	0.639702	1	3684	tags=38%, list=25%, signal=50%
GO_NEGATIVE_REGULATION_OF_FAT_CELL_DIFFERENTIATION	GO_NEGATIVE_REGULATION_OF_FAT_CELL_DIFFERENTIATION		39	0.490984	1.14114	0.309195	0.639085	1	2293	tags=33%, list=16%, signal=40%
GO_SULFUR_COMPOUND_BIOSYNTHETIC_PROCESS	GO_SULFUR_COMPOUND_BIOSYNTHETIC_PROCESS		140	0.444246	1.14096	0.214358	0.639024	1	2194	tags=21%, list=15%, signal=24%
GO_POSITIVE_REGULATION_OF_NEUROLOGICAL_SYSTEM_PROCESS	GO_POSITIVE_REGULATION_OF_NEUROLOGICAL_SYSTEM_PROCESS		33	0.497662	1.14032	0.306264	0.640578	1	2350	tags=33%, list=16%, signal=40%
GO_REGULATION_OF_NEURON_DIFFERENTIATION	GO_REGULATION_OF_NEURON_DIFFERENTIATION		477	0.434416	1.13958	0.078	0.642463	1	2393	tags=23%, list=17%, signal=27%
GO_POSITIVE_REGULATION_OF_EXCITATORY_POSTSYNAPTIC_POTENTIAL	GO_POSITIVE_REGULATION_OF_EXCITATORY_POSTSYNAPTIC_POTENTIAL		15	0.558899	1.13948	0.333768	0.642173	1	2109	tags=40%, list=15%, signal=47%
GO_AXONAL_FASCICULATION	GO_AXONAL_FASCICULATION		19	0.536634	1.13935	0.311054	0.641982	1	4184	tags=63%, list=29%, signal=89%
GO_PROTEIN_KINASE_A_SIGNALING	GO_PROTEIN_KINASE_A_SIGNALING		21	0.537297	1.13931	0.31769	0.641487	1	2147	tags=29%, list=15%, signal=34%
GO_NEGATIVE_REGULATION_OF_SMALL_GTPASE_MEDIATED_SIGNAL_TRANSDUCTION	GO_NEGATIVE_REGULATION_OF_SMALL_GTPASE_MEDIATED_SIGNAL_TRANSDUCTION		52	0.470258	1.13894	0.280874	0.642123	1	2581	tags=29%, list=18%, signal=35%
GO_REGULATION_OF_AXONOGENESIS	GO_REGULATION_OF_AXONOGENESIS		147	0.445376	1.13884	0.21206	0.641813	1	1886	tags=22%, list=13%, signal=25%
GO_NEGATIVE_REGULATION_OF_CELLULAR_RESPONSE_TO_INSULIN_STIMULUS	GO_NEGATIVE_REGULATION_OF_CELLULAR_RESPONSE_TO_INSULIN_STIMULUS		31	0.5081	1.13797	0.302217	0.644155	1	2675	tags=32%, list=18%, signal=39%
GO_AXONAL_TRANSPORT	GO_AXONAL_TRANSPORT		47	0.477493	1.13757	0.291391	0.644962	1	2020	tags=23%, list=14%, signal=27%
GO_RESPONSE_TO_DEXAMETHASONE	GO_RESPONSE_TO_DEXAMETHASONE		33	0.499917	1.13672	0.31954	0.647345	1	1547	tags=21%, list=11%, signal=24%
GO_CARBOHYDRATE_TRANSPORT	GO_CARBOHYDRATE_TRANSPORT		106	0.445935	1.13564	0.240286	0.650468	1	1919	tags=18%, list=13%, signal=21%
GO_REGULATION_OF_RELEASE_OF_CYTOCHROME_C_FROM_MITOCHONDRIA	GO_REGULATION_OF_RELEASE_OF_CYTOCHROME_C_FROM_MITOCHONDRIA		42	0.483158	1.13551	0.28781	0.650275	1	2269	tags=24%, list=16%, signal=28%
GO_DETOXIFICATION	GO_DETOXIFICATION		76	0.457031	1.13483	0.261506	0.652083	1	1467	tags=18%, list=10%, signal=20%
GO_GLAND_MORPHOGENESIS	GO_GLAND_MORPHOGENESIS		90	0.445267	1.13475	0.253653	0.651707	1	1881	tags=24%, list=13%, signal=28%
GO_NEGATIVE_REGULATION_OF_NUCLEOCYTOPLASMIC_TRANSPORT	GO_NEGATIVE_REGULATION_OF_NUCLEOCYTOPLASMIC_TRANSPORT		17	0.544416	1.13423	0.342377	0.652947	1	1383	tags=18%, list=10%, signal=19%
GO_TUBE_FORMATION	GO_TUBE_FORMATION		114	0.445058	1.13338	0.24617	0.65534	1	1726	tags=18%, list=12%, signal=20%
GO_EPITHELIAL_CELL_DIFFERENTIATION_INVOLVED_IN_KIDNEY_DEVELOPMENT	GO_EPITHELIAL_CELL_DIFFERENTIATION_INVOLVED_IN_KIDNEY_DEVELOPMENT		32	0.495928	1.13282	0.308153	0.65671	1	2428	tags=38%, list=17%, signal=45%
GO_RESPONSE_TO_REACTIVE_OXYGEN_SPECIES	GO_RESPONSE_TO_REACTIVE_OXYGEN_SPECIES		187	0.436579	1.13094	0.189569	0.662675	1	1587	tags=14%, list=11%, signal=16%
GO_REGULATION_OF_VASCULATURE_DEVELOPMENT	GO_REGULATION_OF_VASCULATURE_DEVELOPMENT		256	0.43574	1.13089	0.166166	0.662198	1	2670	tags=26%, list=18%, signal=32%
GO_EPITHELIAL_CELL_MORPHOGENESIS	GO_EPITHELIAL_CELL_MORPHOGENESIS		27	0.503005	1.13033	0.33848	0.66355	1	1384	tags=22%, list=10%, signal=25%
GO_VASCULAR_PROCESS_IN_CIRCULATORY_SYSTEM	GO_VASCULAR_PROCESS_IN_CIRCULATORY_SYSTEM		102	0.447493	1.12929	0.255385	0.666619	1	2391	tags=25%, list=17%, signal=30%
GO_NEGATIVE_REGULATION_OF_CYTOKINE_PRODUCTION_INVOLVED_IN_IMMUNE_RESPONSE	GO_NEGATIVE_REGULATION_OF_CYTOKINE_PRODUCTION_INVOLVED_IN_IMMUNE_RESPONSE		17	0.537086	1.12899	0.330311	0.667003	1	570	tags=12%, list=4%, signal=12%
GO_ECTODERM_DEVELOPMENT	GO_ECTODERM_DEVELOPMENT		16	0.54399	1.12872	0.339402	0.667268	1	1338	tags=13%, list=9%, signal=14%
GO_GLYCEROPHOSPHOLIPID_CATABOLIC_PROCESS	GO_GLYCEROPHOSPHOLIPID_CATABOLIC_PROCESS		19	0.533723	1.12848	0.344784	0.667383	1	1236	tags=21%, list=9%, signal=23%
GO_NEUROPEPTIDE_SIGNALING_PATHWAY	GO_NEUROPEPTIDE_SIGNALING_PATHWAY		16	0.548993	1.12832	0.34902	0.66734	1	2189	tags=31%, list=15%, signal=37%
GO_NUCLEOSIDE_PHOSPHATE_BIOSYNTHETIC_PROCESS	GO_NUCLEOSIDE_PHOSPHATE_BIOSYNTHETIC_PROCESS		211	0.429514	1.12744	0.208835	0.66974	1	2652	tags=20%, list=18%, signal=24%
GO_CELLULAR_RESPONSE_TO_CALCIUM_ION	GO_CELLULAR_RESPONSE_TO_CALCIUM_ION		56	0.464877	1.12721	0.304995	0.669909	1	1526	tags=20%, list=11%, signal=22%
GO_HINDBRAIN_DEVELOPMENT	GO_HINDBRAIN_DEVELOPMENT		106	0.445355	1.12719	0.262245	0.669343	1	2458	tags=25%, list=17%, signal=30%
GO_POSITIVE_REGULATION_OF_AUTOPHAGY_OF_MITOCHONDRION	GO_POSITIVE_REGULATION_OF_AUTOPHAGY_OF_MITOCHONDRION		19	0.543649	1.12664	0.339196	0.670634	1	1383	tags=21%, list=10%, signal=23%
GO_NEGATIVE_REGULATION_OF_DNA_BIOSYNTHETIC_PROCESS	GO_NEGATIVE_REGULATION_OF_DNA_BIOSYNTHETIC_PROCESS		31	0.498299	1.12651	0.314554	0.670422	1	1549	tags=16%, list=11%, signal=18%
GO_REGULATION_OF_LIPID_METABOLIC_PROCESS	GO_REGULATION_OF_LIPID_METABOLIC_PROCESS		309	0.43206	1.12607	0.161	0.671297	1	2269	tags=20%, list=16%, signal=23%
GO_REGULATION_OF_SMALL_MOLECULE_METABOLIC_PROCESS	GO_REGULATION_OF_SMALL_MOLECULE_METABOLIC_PROCESS		271	0.430772	1.12531	0.154154	0.673319	1	1931	tags=17%, list=13%, signal=19%
GO_RESPONSE_TO_UV_B	GO_RESPONSE_TO_UV_B		16	0.548707	1.12513	0.340314	0.673318	1	150	tags=6%, list=1%, signal=6%
GO_HORMONE_MEDIATED_SIGNALING_PATHWAY	GO_HORMONE_MEDIATED_SIGNALING_PATHWAY		160	0.435458	1.12476	0.240722	0.67395	1	1771	tags=19%, list=12%, signal=21%
GO_NEGATIVE_REGULATION_OF_CARBOHYDRATE_METABOLIC_PROCESS	GO_NEGATIVE_REGULATION_OF_CARBOHYDRATE_METABOLIC_PROCESS		37	0.487848	1.1245	0.322248	0.674218	1	902	tags=16%, list=6%, signal=17%
GO_REGULATION_OF_DENDRITE_DEVELOPMENT	GO_REGULATION_OF_DENDRITE_DEVELOPMENT		110	0.43639	1.12367	0.270298	0.676434	1	2296	tags=23%, list=16%, signal=27%
GO_RESPONSE_TO_TESTOSTERONE	GO_RESPONSE_TO_TESTOSTERONE		33	0.49545	1.12341	0.332943	0.676748	1	2502	tags=21%, list=17%, signal=26%
GO_L_AMINO_ACID_TRANSPORT	GO_L_AMINO_ACID_TRANSPORT		44	0.47542	1.12285	0.313466	0.678083	1	1793	tags=18%, list=12%, signal=21%
GO_RESPONSE_TO_THYROID_HORMONE	GO_RESPONSE_TO_THYROID_HORMONE		21	0.513564	1.12246	0.337871	0.678854	1	1014	tags=14%, list=7%, signal=15%
GO_RESPONSE_TO_INORGANIC_SUBSTANCE	GO_RESPONSE_TO_INORGANIC_SUBSTANCE		408	0.427451	1.12241	0.115	0.678348	1	1526	tags=14%, list=11%, signal=16%
GO_NUCLEOSIDE_TRIPHOSPHATE_METABOLIC_PROCESS	GO_NUCLEOSIDE_TRIPHOSPHATE_METABOLIC_PROCESS		49	0.464292	1.12187	0.322368	0.679633	1	2308	tags=24%, list=16%, signal=29%
GO_LUNG_ALVEOLUS_DEVELOPMENT	GO_LUNG_ALVEOLUS_DEVELOPMENT		29	0.489488	1.12113	0.327791	0.681633	1	1547	tags=17%, list=11%, signal=19%
GO_DENDRITIC_SPINE_DEVELOPMENT	GO_DENDRITIC_SPINE_DEVELOPMENT		73	0.448847	1.12111	0.308013	0.681036	1	2296	tags=26%, list=16%, signal=31%
GO_RESPONSE_TO_LITHIUM_ION	GO_RESPONSE_TO_LITHIUM_ION		16	0.540986	1.12068	0.341656	0.681954	1	1688	tags=25%, list=12%, signal=28%
GO_DEPHOSPHORYLATION	GO_DEPHOSPHORYLATION		393	0.426468	1.12057	0.145	0.681682	1	2530	tags=20%, list=17%, signal=23%
GO_ENDOTHELIAL_CELL_PROLIFERATION	GO_ENDOTHELIAL_CELL_PROLIFERATION		115	0.44055	1.12051	0.271805	0.681204	1	2243	tags=23%, list=16%, signal=28%
GO_CANONICAL_WNT_SIGNALING_PATHWAY	GO_CANONICAL_WNT_SIGNALING_PATHWAY		271	0.426128	1.12045	0.197	0.680745	1	2243	tags=22%, list=16%, signal=26%
GO_RESPONSE_TO_TEMPERATURE_STIMULUS	GO_RESPONSE_TO_TEMPERATURE_STIMULUS		191	0.43107	1.12001	0.224674	0.681692	1	1441	tags=13%, list=10%, signal=14%
GO_CELL_MATRIX_ADHESION	GO_CELL_MATRIX_ADHESION		184	0.43504	1.11965	0.225904	0.682279	1	1927	tags=20%, list=13%, signal=23%
GO_NEGATIVE_REGULATION_OF_SPROUTING_ANGIOGENESIS	GO_NEGATIVE_REGULATION_OF_SPROUTING_ANGIOGENESIS		24	0.504706	1.11962	0.317013	0.681707	1	1501	tags=29%, list=10%, signal=32%
GO_RESPONSE_TO_PEPTIDE_HORMONE	GO_RESPONSE_TO_PEPTIDE_HORMONE		322	0.427617	1.11951	0.158	0.681436	1	1944	tags=18%, list=13%, signal=20%
GO_POSITIVE_REGULATION_OF_DEPHOSPHORYLATION	GO_POSITIVE_REGULATION_OF_DEPHOSPHORYLATION		49	0.462794	1.11828	0.30786	0.68515	1	2121	tags=18%, list=15%, signal=21%
GO_ACYLGLYCEROL_METABOLIC_PROCESS	GO_ACYLGLYCEROL_METABOLIC_PROCESS		42	0.467698	1.11823	0.326901	0.684643	1	2734	tags=24%, list=19%, signal=29%
GO_REGULATION_OF_SUPRAMOLECULAR_FIBER_ORGANIZATION	GO_REGULATION_OF_SUPRAMOLECULAR_FIBER_ORGANIZATION		289	0.428548	1.11707	0.181	0.688203	1	1883	tags=17%, list=13%, signal=19%
GO_REGULATION_OF_RESPONSE_TO_WOUNDING	GO_REGULATION_OF_RESPONSE_TO_WOUNDING		120	0.443765	1.11668	0.280364	0.688931	1	1615	tags=18%, list=11%, signal=20%
GO_ASSOCIATIVE_LEARNING	GO_ASSOCIATIVE_LEARNING		48	0.474008	1.11606	0.336667	0.690482	1	1345	tags=17%, list=9%, signal=18%
GO_MIDBRAIN_DEVELOPMENT	GO_MIDBRAIN_DEVELOPMENT		61	0.456961	1.11574	0.31291	0.69098	1	2243	tags=25%, list=16%, signal=29%
GO_INTRASPECIES_INTERACTION_BETWEEN_ORGANISMS	GO_INTRASPECIES_INTERACTION_BETWEEN_ORGANISMS		29	0.491968	1.11562	0.333333	0.690775	1	2786	tags=28%, list=19%, signal=34%
GO_CHAPERONE_MEDIATED_PROTEIN_FOLDING	GO_CHAPERONE_MEDIATED_PROTEIN_FOLDING		53	0.462775	1.11537	0.309131	0.691004	1	1059	tags=11%, list=7%, signal=12%
GO_MITOCHONDRION_ORGANIZATION	GO_MITOCHONDRION_ORGANIZATION		454	0.423533	1.11533	0.131	0.690477	1	3467	tags=29%, list=24%, signal=37%
GO_ASYMMETRIC_CELL_DIVISION	GO_ASYMMETRIC_CELL_DIVISION		16	0.552602	1.11519	0.371162	0.690332	1	1906	tags=31%, list=13%, signal=36%
GO_CELL_MORPHOGENESIS_INVOLVED_IN_NEURON_DIFFERENTIATION	GO_CELL_MORPHOGENESIS_INVOLVED_IN_NEURON_DIFFERENTIATION		432	0.424206	1.11513	0.138	0.689916	1	2243	tags=23%, list=16%, signal=26%
GO_REGULATION_OF_DEPHOSPHORYLATION	GO_REGULATION_OF_DEPHOSPHORYLATION		169	0.433235	1.1151	0.252769	0.689342	1	1798	tags=14%, list=12%, signal=16%
GO_REGULATION_OF_PEPTIDYL_SERINE_PHOSPHORYLATION	GO_REGULATION_OF_PEPTIDYL_SERINE_PHOSPHORYLATION		96	0.439549	1.11446	0.29089	0.690985	1	2243	tags=20%, list=16%, signal=23%
GO_REGULATION_OF_EXTRINSIC_APOPTOTIC_SIGNALING_PATHWAY_IN_ABSENCE_OF_LIGAND	GO_REGULATION_OF_EXTRINSIC_APOPTOTIC_SIGNALING_PATHWAY_IN_ABSENCE_OF_LIGAND		41	0.474709	1.11413	0.325893	0.691518	1	794	tags=10%, list=5%, signal=10%
GO_MORPHOGENESIS_OF_EMBRYONIC_EPITHELIUM	GO_MORPHOGENESIS_OF_EMBRYONIC_EPITHELIUM		111	0.438381	1.1139	0.284842	0.691647	1	1726	tags=18%, list=12%, signal=20%
GO_NEGATIVE_REGULATION_OF_LIPID_CATABOLIC_PROCESS	GO_NEGATIVE_REGULATION_OF_LIPID_CATABOLIC_PROCESS		17	0.537216	1.11346	0.358876	0.692515	1	1022	tags=24%, list=7%, signal=25%
GO_CATECHOLAMINE_METABOLIC_PROCESS	GO_CATECHOLAMINE_METABOLIC_PROCESS		20	0.519818	1.11342	0.360349	0.692004	1	3142	tags=45%, list=22%, signal=57%
GO_NEURON_PROJECTION_ORGANIZATION	GO_NEURON_PROJECTION_ORGANIZATION		69	0.449381	1.1131	0.315514	0.69239	1	2937	tags=33%, list=20%, signal=42%
GO_C21_STEROID_HORMONE_BIOSYNTHETIC_PROCESS	GO_C21_STEROID_HORMONE_BIOSYNTHETIC_PROCESS		19	0.515313	1.11281	0.351282	0.69277	1	1754	tags=26%, list=12%, signal=30%
GO_CELLULAR_RESPONSE_TO_OSMOTIC_STRESS	GO_CELLULAR_RESPONSE_TO_OSMOTIC_STRESS		27	0.507428	1.11248	0.366337	0.693213	1	1547	tags=26%, list=11%, signal=29%
GO_REGULATION_OF_NITRIC_OXIDE_SYNTHASE_ACTIVITY	GO_REGULATION_OF_NITRIC_OXIDE_SYNTHASE_ACTIVITY		39	0.47757	1.11228	0.343537	0.693276	1	1263	tags=15%, list=9%, signal=17%
GO_PYRIMIDINE_CONTAINING_COMPOUND_CATABOLIC_PROCESS	GO_PYRIMIDINE_CONTAINING_COMPOUND_CATABOLIC_PROCESS		23	0.504309	1.11207	0.355502	0.693354	1	801	tags=13%, list=6%, signal=14%
GO_POSITIVE_REGULATION_OF_LIPID_LOCALIZATION	GO_POSITIVE_REGULATION_OF_LIPID_LOCALIZATION		56	0.463556	1.11139	0.340588	0.695092	1	1549	tags=16%, list=11%, signal=18%
GO_PURINE_CONTAINING_COMPOUND_CATABOLIC_PROCESS	GO_PURINE_CONTAINING_COMPOUND_CATABOLIC_PROCESS		41	0.477987	1.11129	0.332952	0.694799	1	2443	tags=20%, list=17%, signal=23%
GO_EMBRYO_IMPLANTATION	GO_EMBRYO_IMPLANTATION		37	0.478668	1.11097	0.343607	0.695303	1	873	tags=14%, list=6%, signal=14%
GO_CHLORIDE_TRANSMEMBRANE_TRANSPORT	GO_CHLORIDE_TRANSMEMBRANE_TRANSPORT		33	0.486485	1.11073	0.34323	0.695519	1	1560	tags=18%, list=11%, signal=20%
GO_CELLULAR_RESPONSE_TO_VITAMIN	GO_CELLULAR_RESPONSE_TO_VITAMIN		25	0.502976	1.11065	0.339877	0.695176	1	2189	tags=24%, list=15%, signal=28%
GO_ORGANIC_ACID_TRANSPORT	GO_ORGANIC_ACID_TRANSPORT		200	0.425789	1.11047	0.229229	0.695133	1	1793	tags=17%, list=12%, signal=19%
GO_CELLULAR_RESPONSE_TO_CORTICOSTEROID_STIMULUS	GO_CELLULAR_RESPONSE_TO_CORTICOSTEROID_STIMULUS		49	0.466042	1.11003	0.330425	0.696084	1	1605	tags=20%, list=11%, signal=23%
GO_CELLULAR_RESPONSE_TO_VASCULAR_ENDOTHELIAL_GROWTH_FACTOR_STIMULUS	GO_CELLULAR_RESPONSE_TO_VASCULAR_ENDOTHELIAL_GROWTH_FACTOR_STIMULUS		50	0.463212	1.10991	0.364231	0.695884	1	2670	tags=34%, list=18%, signal=42%
GO_CELL_SURFACE_RECEPTOR_SIGNALING_PATHWAY_INVOLVED_IN_CELL_CELL_SIGNALING	GO_CELL_SURFACE_RECEPTOR_SIGNALING_PATHWAY_INVOLVED_IN_CELL_CELL_SIGNALING		483	0.422024	1.10965	0.136	0.69615	1	2029	tags=19%, list=14%, signal=22%
GO_POST_TRANSLATIONAL_PROTEIN_MODIFICATION	GO_POST_TRANSLATIONAL_PROTEIN_MODIFICATION		308	0.425969	1.10949	0.193	0.696065	1	2506	tags=18%, list=17%, signal=21%
GO_POSITIVE_REGULATION_OF_EXTRACELLULAR_MATRIX_ORGANIZATION	GO_POSITIVE_REGULATION_OF_EXTRACELLULAR_MATRIX_ORGANIZATION		19	0.522949	1.10945	0.379826	0.695543	1	2555	tags=37%, list=18%, signal=45%
GO_SECONDARY_PALATE_DEVELOPMENT	GO_SECONDARY_PALATE_DEVELOPMENT		18	0.535937	1.10594	0.371728	0.707193	1	634	tags=22%, list=4%, signal=23%
GO_POSITIVE_REGULATION_OF_FAT_CELL_DIFFERENTIATION	GO_POSITIVE_REGULATION_OF_FAT_CELL_DIFFERENTIATION		51	0.464843	1.10589	0.337705	0.706715	1	2001	tags=24%, list=14%, signal=27%
GO_NEURON_PROJECTION_EXTENSION	GO_NEURON_PROJECTION_EXTENSION		130	0.431848	1.10573	0.275967	0.706676	1	1646	tags=19%, list=11%, signal=22%
GO_PROTEIN_TRANSPORT_WITHIN_LIPID_BILAYER	GO_PROTEIN_TRANSPORT_WITHIN_LIPID_BILAYER		35	0.479275	1.10549	0.351724	0.706859	1	1935	tags=26%, list=13%, signal=30%
GO_VENTRICULAR_SEPTUM_DEVELOPMENT	GO_VENTRICULAR_SEPTUM_DEVELOPMENT		58	0.458663	1.10548	0.334778	0.706256	1	2458	tags=24%, list=17%, signal=29%
GO_POSITIVE_REGULATION_OF_ANION_TRANSPORT	GO_POSITIVE_REGULATION_OF_ANION_TRANSPORT		32	0.487186	1.10352	0.357477	0.712488	1	1430	tags=16%, list=10%, signal=17%
GO_POSITIVE_REGULATION_OF_RELEASE_OF_CYTOCHROME_C_FROM_MITOCHONDRIA	GO_POSITIVE_REGULATION_OF_RELEASE_OF_CYTOCHROME_C_FROM_MITOCHONDRIA		26	0.49869	1.10255	0.368742	0.7153	1	2269	tags=31%, list=16%, signal=36%
GO_MOTOR_NEURON_AXON_GUIDANCE	GO_MOTOR_NEURON_AXON_GUIDANCE		18	0.521175	1.10145	0.360864	0.718522	1	1777	tags=28%, list=12%, signal=32%
GO_REGULATION_OF_DENDRITE_MORPHOGENESIS	GO_REGULATION_OF_DENDRITE_MORPHOGENESIS		70	0.442576	1.10138	0.322614	0.718096	1	2296	tags=24%, list=16%, signal=29%
GO_NEGATIVE_REGULATION_OF_PRODUCTION_OF_MOLECULAR_MEDIATOR_OF_IMMUNE_RESPONSE	GO_NEGATIVE_REGULATION_OF_PRODUCTION_OF_MOLECULAR_MEDIATOR_OF_IMMUNE_RESPONSE		25	0.495243	1.10086	0.349701	0.719275	1	570	tags=12%, list=4%, signal=12%
GO_AXON_DEVELOPMENT	GO_AXON_DEVELOPMENT		379	0.418852	1.10086	0.189	0.718628	1	1815	tags=20%, list=13%, signal=22%
GO_NEGATIVE_REGULATION_OF_NEURON_APOPTOTIC_PROCESS	GO_NEGATIVE_REGULATION_OF_NEURON_APOPTOTIC_PROCESS		111	0.431877	1.10068	0.316057	0.71862	1	1383	tags=16%, list=10%, signal=18%
GO_RESPONSE_TO_OXYGEN_RADICAL	GO_RESPONSE_TO_OXYGEN_RADICAL		27	0.495705	1.10052	0.370732	0.718515	1	1467	tags=22%, list=10%, signal=25%
GO_LONG_CHAIN_FATTY_ACID_METABOLIC_PROCESS	GO_LONG_CHAIN_FATTY_ACID_METABOLIC_PROCESS		51	0.462331	1.10001	0.339934	0.719678	1	1974	tags=20%, list=14%, signal=23%
GO_ISOPRENOID_METABOLIC_PROCESS	GO_ISOPRENOID_METABOLIC_PROCESS		56	0.451352	1.09951	0.347594	0.720768	1	3576	tags=39%, list=25%, signal=52%
GO_POSITIVE_REGULATION_OF_BMP_SIGNALING_PATHWAY	GO_POSITIVE_REGULATION_OF_BMP_SIGNALING_PATHWAY		22	0.507627	1.09921	0.375904	0.721153	1	2458	tags=23%, list=17%, signal=27%
GO_POSITIVE_REGULATION_OF_MITOCHONDRION_ORGANIZATION	GO_POSITIVE_REGULATION_OF_MITOCHONDRION_ORGANIZATION		102	0.436417	1.09879	0.303061	0.721948	1	1732	tags=15%, list=12%, signal=17%
GO_RHO_PROTEIN_SIGNAL_TRANSDUCTION	GO_RHO_PROTEIN_SIGNAL_TRANSDUCTION		178	0.423103	1.09875	0.282129	0.72143	1	2056	tags=20%, list=14%, signal=23%
GO_NEGATIVE_REGULATION_OF_CARDIAC_MUSCLE_TISSUE_GROWTH	GO_NEGATIVE_REGULATION_OF_CARDIAC_MUSCLE_TISSUE_GROWTH		18	0.510028	1.09849	0.371173	0.721672	1	1283	tags=17%, list=9%, signal=18%
GO_NEURONAL_ACTION_POTENTIAL	GO_NEURONAL_ACTION_POTENTIAL		16	0.536908	1.0973	0.373526	0.725273	1	1605	tags=31%, list=11%, signal=35%
GO_NEGATIVE_REGULATION_OF_TRANSPORT	GO_NEGATIVE_REGULATION_OF_TRANSPORT		338	0.419195	1.09703	0.219	0.725523	1	1753	tags=17%, list=12%, signal=18%
GO_REGULATION_OF_PEPTIDYL_LYSINE_ACETYLATION	GO_REGULATION_OF_PEPTIDYL_LYSINE_ACETYLATION		54	0.4553	1.09683	0.351852	0.725561	1	848	tags=11%, list=6%, signal=12%
GO_NEGATIVE_REGULATION_OF_MORPHOGENESIS_OF_AN_EPITHELIUM	GO_NEGATIVE_REGULATION_OF_MORPHOGENESIS_OF_AN_EPITHELIUM		15	0.540361	1.09544	0.365435	0.729851	1	2243	tags=33%, list=16%, signal=39%
GO_REGULATION_OF_DNA_DAMAGE_RESPONSE_SIGNAL_TRANSDUCTION_BY_P53_CLASS_MEDIATOR	GO_REGULATION_OF_DNA_DAMAGE_RESPONSE_SIGNAL_TRANSDUCTION_BY_P53_CLASS_MEDIATOR		29	0.483354	1.09543	0.366705	0.729221	1	1931	tags=21%, list=13%, signal=24%
GO_STEROL_HOMEOSTASIS	GO_STEROL_HOMEOSTASIS		52	0.454544	1.0954	0.357451	0.728659	1	1992	tags=25%, list=14%, signal=29%
GO_RESPONSE_TO_COPPER_ION	GO_RESPONSE_TO_COPPER_ION		26	0.491247	1.09526	0.366748	0.728486	1	1908	tags=27%, list=13%, signal=31%
GO_RESPONSE_TO_PEPTIDE	GO_RESPONSE_TO_PEPTIDE		383	0.420612	1.09522	0.195	0.72796	1	1944	tags=17%, list=13%, signal=20%
GO_ESTABLISHMENT_OF_PROTEIN_LOCALIZATION_TO_PLASMA_MEMBRANE	GO_ESTABLISHMENT_OF_PROTEIN_LOCALIZATION_TO_PLASMA_MEMBRANE		50	0.457133	1.0949	0.353712	0.728454	1	1306	tags=18%, list=9%, signal=20%
GO_MOLTING_CYCLE	GO_MOLTING_CYCLE		75	0.442558	1.09483	0.348421	0.728055	1	1294	tags=16%, list=9%, signal=17%
GO_POLYOL_BIOSYNTHETIC_PROCESS	GO_POLYOL_BIOSYNTHETIC_PROCESS		57	0.451932	1.09393	0.358209	0.730683	1	1884	tags=19%, list=13%, signal=22%
GO_NEGATIVE_REGULATION_OF_SIGNAL_TRANSDUCTION_IN_ABSENCE_OF_LIGAND	GO_NEGATIVE_REGULATION_OF_SIGNAL_TRANSDUCTION_IN_ABSENCE_OF_LIGAND		30	0.481807	1.09302	0.386635	0.733211	1	794	tags=10%, list=5%, signal=11%
GO_EPIBOLY	GO_EPIBOLY		27	0.484213	1.09269	0.383777	0.733756	1	1858	tags=26%, list=13%, signal=30%
GO_PROTEIN_HOMOOLIGOMERIZATION	GO_PROTEIN_HOMOOLIGOMERIZATION		244	0.420294	1.09214	0.255511	0.735047	1	2203	tags=17%, list=15%, signal=19%
GO_NEGATIVE_REGULATION_OF_REACTIVE_OXYGEN_SPECIES_METABOLIC_PROCESS	GO_NEGATIVE_REGULATION_OF_REACTIVE_OXYGEN_SPECIES_METABOLIC_PROCESS		23	0.508124	1.09204	0.368485	0.734737	1	1022	tags=26%, list=7%, signal=28%
GO_CELLULAR_PROTEIN_COMPLEX_DISASSEMBLY	GO_CELLULAR_PROTEIN_COMPLEX_DISASSEMBLY		196	0.421963	1.09096	0.286286	0.73788	1	1512	tags=10%, list=10%, signal=11%
GO_POSITIVE_REGULATION_OF_DEVELOPMENTAL_GROWTH	GO_POSITIVE_REGULATION_OF_DEVELOPMENTAL_GROWTH		118	0.42394	1.0907	0.328921	0.738171	1	1902	tags=21%, list=13%, signal=24%
GO_EPITHELIAL_TO_MESENCHYMAL_TRANSITION	GO_EPITHELIAL_TO_MESENCHYMAL_TRANSITION		106	0.428734	1.09007	0.331627	0.739758	1	2581	tags=26%, list=18%, signal=32%
GO_LUNG_MORPHOGENESIS	GO_LUNG_MORPHOGENESIS		34	0.473994	1.08899	0.365654	0.742955	1	1210	tags=15%, list=8%, signal=16%
GO_POSITIVE_REGULATION_OF_COLD_INDUCED_THERMOGENESIS	GO_POSITIVE_REGULATION_OF_COLD_INDUCED_THERMOGENESIS		73	0.436576	1.08874	0.351637	0.743172	1	2597	tags=30%, list=18%, signal=37%
GO_HINDLIMB_MORPHOGENESIS	GO_HINDLIMB_MORPHOGENESIS		21	0.503826	1.08865	0.387931	0.742857	1	2855	tags=38%, list=20%, signal=47%
GO_REGULATION_OF_EXECUTION_PHASE_OF_APOPTOSIS	GO_REGULATION_OF_EXECUTION_PHASE_OF_APOPTOSIS		20	0.518462	1.08862	0.37831	0.742291	1	3054	tags=35%, list=21%, signal=44%
GO_POSITIVE_REGULATION_OF_SUPRAMOLECULAR_FIBER_ORGANIZATION	GO_POSITIVE_REGULATION_OF_SUPRAMOLECULAR_FIBER_ORGANIZATION		172	0.422699	1.08836	0.309859	0.7426	1	1883	tags=17%, list=13%, signal=19%
GO_CELL_CELL_JUNCTION_ORGANIZATION	GO_CELL_CELL_JUNCTION_ORGANIZATION		113	0.427298	1.0878	0.33095	0.743874	1	1938	tags=23%, list=13%, signal=26%
GO_ANION_TRANSPORT	GO_ANION_TRANSPORT		356	0.414465	1.08727	0.233	0.745152	1	1920	tags=17%, list=13%, signal=19%
GO_DEVELOPMENTAL_MATURATION	GO_DEVELOPMENTAL_MATURATION		191	0.418024	1.08687	0.306613	0.745909	1	2538	tags=23%, list=18%, signal=28%
GO_AMEBOIDAL_TYPE_CELL_MIGRATION	GO_AMEBOIDAL_TYPE_CELL_MIGRATION		314	0.415954	1.08685	0.231231	0.74528	1	1944	tags=19%, list=13%, signal=22%
GO_RESPONSE_TO_HEAT	GO_RESPONSE_TO_HEAT		149	0.422515	1.08649	0.308081	0.745953	1	741	tags=9%, list=5%, signal=9%
GO_DETECTION_OF_STIMULUS	GO_DETECTION_OF_STIMULUS		128	0.425577	1.08639	0.316162	0.745653	1	851	tags=9%, list=6%, signal=9%
GO_RESPONSE_TO_AXON_INJURY	GO_RESPONSE_TO_AXON_INJURY		54	0.451567	1.08608	0.351293	0.746067	1	1283	tags=17%, list=9%, signal=18%
GO_NUCLEOSIDE_PHOSPHATE_METABOLIC_PROCESS	GO_NUCLEOSIDE_PHOSPHATE_METABOLIC_PROCESS		166	0.421332	1.08575	0.306452	0.746536	1	2308	tags=19%, list=16%, signal=22%
GO_METENCEPHALON_DEVELOPMENT	GO_METENCEPHALON_DEVELOPMENT		77	0.435212	1.08535	0.354232	0.747255	1	2428	tags=25%, list=17%, signal=29%
GO_SENSORY_PERCEPTION_OF_PAIN	GO_SENSORY_PERCEPTION_OF_PAIN		55	0.444667	1.08529	0.369936	0.746804	1	973	tags=16%, list=7%, signal=17%
GO_CELLULAR_RESPONSE_TO_NITROGEN_COMPOUND	GO_CELLULAR_RESPONSE_TO_NITROGEN_COMPOUND		493	0.412879	1.08446	0.197	0.749045	1	2294	tags=19%, list=16%, signal=22%
GO_REGULATION_OF_CELL_MORPHOGENESIS_INVOLVED_IN_DIFFERENTIATION	GO_REGULATION_OF_CELL_MORPHOGENESIS_INVOLVED_IN_DIFFERENTIATION		240	0.420893	1.08368	0.276	0.751161	1	2296	tags=22%, list=16%, signal=26%
GO_MULTICELLULAR_ORGANISM_AGING	GO_MULTICELLULAR_ORGANISM_AGING		21	0.501088	1.08333	0.376847	0.751745	1	2373	tags=19%, list=16%, signal=23%
GO_LIPID_LOCALIZATION	GO_LIPID_LOCALIZATION		257	0.414508	1.08288	0.264	0.752628	1	1549	tags=14%, list=11%, signal=15%
GO_REGULATION_OF_CAMP_DEPENDENT_PROTEIN_KINASE_ACTIVITY	GO_REGULATION_OF_CAMP_DEPENDENT_PROTEIN_KINASE_ACTIVITY		15	0.537646	1.08204	0.408912	0.754906	1	1577	tags=20%, list=11%, signal=22%
GO_MITOCHONDRION_MORPHOGENESIS	GO_MITOCHONDRION_MORPHOGENESIS		20	0.505437	1.08187	0.387454	0.754839	1	3655	tags=30%, list=25%, signal=40%
GO_NUCLEOSIDE_MONOPHOSPHATE_METABOLIC_PROCESS	GO_NUCLEOSIDE_MONOPHOSPHATE_METABOLIC_PROCESS		28	0.479652	1.08175	0.388024	0.754569	1	909	tags=11%, list=6%, signal=11%
GO_REGULATION_OF_CELLULAR_RESPONSE_TO_HEAT	GO_REGULATION_OF_CELLULAR_RESPONSE_TO_HEAT		77	0.433983	1.08151	0.359213	0.754751	1	402	tags=8%, list=3%, signal=8%
GO_INORGANIC_ANION_TRANSMEMBRANE_TRANSPORT	GO_INORGANIC_ANION_TRANSMEMBRANE_TRANSPORT		47	0.450474	1.08137	0.363441	0.75454	1	1560	tags=19%, list=11%, signal=21%
GO_CELL_CELL_SIGNALING_BY_WNT	GO_CELL_CELL_SIGNALING_BY_WNT		429	0.409382	1.08111	0.228	0.754765	1	2005	tags=18%, list=14%, signal=20%
GO_HEXOSE_CATABOLIC_PROCESS	GO_HEXOSE_CATABOLIC_PROCESS		27	0.489846	1.08085	0.390887	0.754979	1	902	tags=15%, list=6%, signal=16%
GO_BEHAVIOR	GO_BEHAVIOR		347	0.413005	1.08013	0.264	0.756876	1	2123	tags=21%, list=15%, signal=24%
GO_POSITIVE_REGULATION_OF_DENDRITE_DEVELOPMENT	GO_POSITIVE_REGULATION_OF_DENDRITE_DEVELOPMENT		58	0.44699	1.07766	0.355914	0.764871	1	2296	tags=21%, list=16%, signal=24%
GO_KERATINOCYTE_PROLIFERATION	GO_KERATINOCYTE_PROLIFERATION		24	0.488448	1.07572	0.396614	0.770993	1	1291	tags=21%, list=9%, signal=23%
GO_HINDBRAIN_MORPHOGENESIS	GO_HINDBRAIN_MORPHOGENESIS		29	0.470844	1.0747	0.402339	0.773951	1	2458	tags=31%, list=17%, signal=37%
GO_FERTILIZATION	GO_FERTILIZATION		75	0.431593	1.07446	0.366138	0.774087	1	2411	tags=27%, list=17%, signal=32%
GO_PROTEIN_LOCALIZATION_TO_CELL_PERIPHERY	GO_PROTEIN_LOCALIZATION_TO_CELL_PERIPHERY		254	0.411764	1.07435	0.296	0.77384	1	2389	tags=21%, list=17%, signal=25%
GO_REGULATION_OF_ATPASE_ACTIVITY	GO_REGULATION_OF_ATPASE_ACTIVITY		65	0.430984	1.07399	0.367061	0.774437	1	398	tags=6%, list=3%, signal=6%
GO_SKIN_DEVELOPMENT	GO_SKIN_DEVELOPMENT		168	0.413492	1.07372	0.342714	0.774721	1	1547	tags=17%, list=11%, signal=18%
GO_RELEASE_OF_CYTOCHROME_C_FROM_MITOCHONDRIA	GO_RELEASE_OF_CYTOCHROME_C_FROM_MITOCHONDRIA		51	0.452513	1.07354	0.391965	0.774663	1	2269	tags=22%, list=16%, signal=25%
GO_POSITIVE_REGULATION_OF_WOUND_HEALING	GO_POSITIVE_REGULATION_OF_WOUND_HEALING		39	0.45621	1.07343	0.393701	0.774355	1	2575	tags=28%, list=18%, signal=34%
GO_LONG_CHAIN_FATTY_ACID_BIOSYNTHETIC_PROCESS	GO_LONG_CHAIN_FATTY_ACID_BIOSYNTHETIC_PROCESS		15	0.5294	1.07295	0.415654	0.7754	1	1821	tags=27%, list=13%, signal=30%
GO_RIBOSE_PHOSPHATE_BIOSYNTHETIC_PROCESS	GO_RIBOSE_PHOSPHATE_BIOSYNTHETIC_PROCESS		137	0.422178	1.0726	0.338086	0.775973	1	3375	tags=29%, list=23%, signal=38%
GO_MYOBLAST_FUSION	GO_MYOBLAST_FUSION		25	0.487542	1.07227	0.400488	0.776494	1	1565	tags=20%, list=11%, signal=22%
GO_DEVELOPMENTAL_PIGMENTATION	GO_DEVELOPMENTAL_PIGMENTATION		33	0.475542	1.07225	0.399055	0.775891	1	1452	tags=21%, list=10%, signal=24%
GO_GLAND_DEVELOPMENT	GO_GLAND_DEVELOPMENT		311	0.409733	1.07196	0.281281	0.776277	1	1902	tags=17%, list=13%, signal=20%
GO_REGULATION_OF_EXTRACELLULAR_MATRIX_ORGANIZATION	GO_REGULATION_OF_EXTRACELLULAR_MATRIX_ORGANIZATION		34	0.465106	1.07196	0.403226	0.775609	1	2562	tags=35%, list=18%, signal=43%
GO_CELLULAR_RESPONSE_TO_VITAMIN_D	GO_CELLULAR_RESPONSE_TO_VITAMIN_D		18	0.50797	1.07154	0.417513	0.776421	1	2189	tags=28%, list=15%, signal=33%
GO_COENZYME_METABOLIC_PROCESS	GO_COENZYME_METABOLIC_PROCESS		204	0.412608	1.07138	0.333333	0.776354	1	2820	tags=20%, list=20%, signal=24%
GO_CEREBRAL_CORTEX_DEVELOPMENT	GO_CEREBRAL_CORTEX_DEVELOPMENT		85	0.427487	1.07125	0.385263	0.776142	1	2613	tags=25%, list=18%, signal=30%
GO_DETECTION_OF_STIMULUS_INVOLVED_IN_SENSORY_PERCEPTION	GO_DETECTION_OF_STIMULUS_INVOLVED_IN_SENSORY_PERCEPTION		30	0.468927	1.07112	0.402339	0.775947	1	851	tags=13%, list=6%, signal=14%
GO_CELL_GROWTH	GO_CELL_GROWTH		366	0.407486	1.07111	0.264	0.775311	1	1935	tags=17%, list=13%, signal=19%
GO_RESPONSE_TO_KETONE	GO_RESPONSE_TO_KETONE		142	0.413126	1.06973	0.366397	0.779444	1	1798	tags=19%, list=12%, signal=22%
GO_L_ALPHA_AMINO_ACID_TRANSMEMBRANE_TRANSPORT	GO_L_ALPHA_AMINO_ACID_TRANSMEMBRANE_TRANSPORT		36	0.459946	1.06913	0.396825	0.780897	1	1793	tags=19%, list=12%, signal=22%
GO_NEGATIVE_REGULATION_OF_OSTEOBLAST_DIFFERENTIATION	GO_NEGATIVE_REGULATION_OF_OSTEOBLAST_DIFFERENTIATION		34	0.476497	1.06801	0.408726	0.784176	1	1002	tags=15%, list=7%, signal=16%
GO_REGULATION_OF_AMYLOID_BETA_FORMATION	GO_REGULATION_OF_AMYLOID_BETA_FORMATION		20	0.504851	1.06718	0.401022	0.786475	1	1886	tags=20%, list=13%, signal=23%
GO_REGULATION_OF_NECROTIC_CELL_DEATH	GO_REGULATION_OF_NECROTIC_CELL_DEATH		23	0.487469	1.06691	0.393029	0.786757	1	1322	tags=22%, list=9%, signal=24%
GO_REGULATION_OF_ACTIN_FILAMENT_BASED_PROCESS	GO_REGULATION_OF_ACTIN_FILAMENT_BASED_PROCESS		314	0.408292	1.06657	0.303	0.787315	1	1883	tags=18%, list=13%, signal=20%
GO_POSITIVE_REGULATION_OF_CYTOSKELETON_ORGANIZATION	GO_POSITIVE_REGULATION_OF_CYTOSKELETON_ORGANIZATION		190	0.412551	1.0665	0.338353	0.786885	1	1883	tags=16%, list=13%, signal=18%
GO_NEGATIVE_REGULATION_OF_STRIATED_MUSCLE_CELL_APOPTOTIC_PROCESS	GO_NEGATIVE_REGULATION_OF_STRIATED_MUSCLE_CELL_APOPTOTIC_PROCESS		17	0.514536	1.06631	0.396154	0.786875	1	2991	tags=29%, list=21%, signal=37%
GO_MAINTENANCE_OF_PROTEIN_LOCATION	GO_MAINTENANCE_OF_PROTEIN_LOCATION		88	0.423733	1.06628	0.399791	0.78632	1	2143	tags=18%, list=15%, signal=21%
GO_REGULATION_OF_ACTIVIN_RECEPTOR_SIGNALING_PATHWAY	GO_REGULATION_OF_ACTIVIN_RECEPTOR_SIGNALING_PATHWAY		16	0.519178	1.06627	0.406915	0.785652	1	1531	tags=25%, list=11%, signal=28%
GO_MITOCHONDRIAL_TRANSPORT	GO_MITOCHONDRIAL_TRANSPORT		210	0.411254	1.06609	0.346	0.785638	1	3322	tags=23%, list=23%, signal=30%
GO_UNSATURATED_FATTY_ACID_METABOLIC_PROCESS	GO_UNSATURATED_FATTY_ACID_METABOLIC_PROCESS		43	0.455922	1.0658	0.389075	0.786014	1	911	tags=12%, list=6%, signal=12%
GO_POSITIVE_REGULATION_OF_CELL_CYCLE_G2_M_PHASE_TRANSITION	GO_POSITIVE_REGULATION_OF_CELL_CYCLE_G2_M_PHASE_TRANSITION		28	0.483913	1.06559	0.420988	0.786094	1	502	tags=7%, list=3%, signal=7%
GO_RESPONSE_TO_ANGIOTENSIN	GO_RESPONSE_TO_ANGIOTENSIN		20	0.496352	1.0655	0.424745	0.785739	1	1094	tags=15%, list=8%, signal=16%
GO_POSITIVE_REGULATION_OF_CELL_DIVISION	GO_POSITIVE_REGULATION_OF_CELL_DIVISION		58	0.441631	1.06499	0.415401	0.786819	1	2126	tags=21%, list=15%, signal=24%
GO_REPRODUCTIVE_SYSTEM_DEVELOPMENT	GO_REPRODUCTIVE_SYSTEM_DEVELOPMENT		297	0.404879	1.06391	0.32	0.789957	1	2629	tags=22%, list=18%, signal=27%
GO_APOPTOTIC_MITOCHONDRIAL_CHANGES	GO_APOPTOTIC_MITOCHONDRIAL_CHANGES		101	0.42276	1.06259	0.391304	0.79395	1	1732	tags=15%, list=12%, signal=17%
GO_EPITHELIAL_STRUCTURE_MAINTENANCE	GO_EPITHELIAL_STRUCTURE_MAINTENANCE		16	0.515942	1.06254	0.411528	0.793457	1	1210	tags=19%, list=8%, signal=20%
GO_SENSORY_PERCEPTION	GO_SENSORY_PERCEPTION		241	0.410401	1.06247	0.351351	0.793024	1	2456	tags=24%, list=17%, signal=29%
GO_POSITIVE_REGULATION_OF_VASOCONSTRICTION	GO_POSITIVE_REGULATION_OF_VASOCONSTRICTION		17	0.503722	1.06229	0.40445	0.79298	1	1094	tags=18%, list=8%, signal=19%
GO_HISTONE_PHOSPHORYLATION	GO_HISTONE_PHOSPHORYLATION		34	0.462037	1.06184	0.415313	0.793849	1	1357	tags=12%, list=9%, signal=13%
GO_POSITIVE_REGULATION_OF_CALCINEURIN_MEDIATED_SIGNALING	GO_POSITIVE_REGULATION_OF_CALCINEURIN_MEDIATED_SIGNALING		15	0.524065	1.06132	0.411067	0.795029	1	2585	tags=27%, list=18%, signal=32%
GO_RESPONSE_TO_ESTROGEN	GO_RESPONSE_TO_ESTROGEN		48	0.43997	1.06002	0.381477	0.798831	1	1952	tags=21%, list=13%, signal=24%
GO_REGULATION_OF_SYSTEMIC_ARTERIAL_BLOOD_PRESSURE	GO_REGULATION_OF_SYSTEMIC_ARTERIAL_BLOOD_PRESSURE		46	0.449802	1.05998	0.426193	0.798308	1	1480	tags=20%, list=10%, signal=22%
GO_POSTSYNAPSE_ORGANIZATION	GO_POSTSYNAPSE_ORGANIZATION		122	0.417292	1.05955	0.379065	0.799176	1	2296	tags=28%, list=16%, signal=33%
GO_HORMONE_METABOLIC_PROCESS	GO_HORMONE_METABOLIC_PROCESS		113	0.417046	1.05926	0.40224	0.799477	1	2640	tags=20%, list=18%, signal=25%
GO_NEUROTRANSMITTER_UPTAKE	GO_NEUROTRANSMITTER_UPTAKE		26	0.482899	1.05907	0.438095	0.799438	1	1383	tags=19%, list=10%, signal=21%
GO_DNA_TEMPLATED_TRANSCRIPTION_INITIATION	GO_DNA_TEMPLATED_TRANSCRIPTION_INITIATION		202	0.40474	1.05887	0.371859	0.799526	1	1730	tags=12%, list=12%, signal=13%
GO_SINGLE_FERTILIZATION	GO_SINGLE_FERTILIZATION		59	0.43168	1.05871	0.399781	0.799361	1	2346	tags=27%, list=16%, signal=32%
GO_POSITIVE_REGULATION_OF_PROTEIN_LOCALIZATION_TO_MEMBRANE	GO_POSITIVE_REGULATION_OF_PROTEIN_LOCALIZATION_TO_MEMBRANE		101	0.418398	1.05868	0.384298	0.798804	1	1919	tags=21%, list=13%, signal=24%
GO_POSITIVE_REGULATION_OF_GLUCOSE_TRANSMEMBRANE_TRANSPORT	GO_POSITIVE_REGULATION_OF_GLUCOSE_TRANSMEMBRANE_TRANSPORT		32	0.465249	1.05713	0.416862	0.803563	1	2453	tags=22%, list=17%, signal=26%
GO_NEGATIVE_REGULATION_OF_PROTEASOMAL_UBIQUITIN_DEPENDENT_PROTEIN_CATABOLIC_PROCESS	GO_NEGATIVE_REGULATION_OF_PROTEASOMAL_UBIQUITIN_DEPENDENT_PROTEIN_CATABOLIC_PROCESS		29	0.477217	1.05696	0.418632	0.803498	1	2047	tags=17%, list=14%, signal=20%
GO_NEGATIVE_REGULATION_OF_ANION_TRANSPORT	GO_NEGATIVE_REGULATION_OF_ANION_TRANSPORT		17	0.514262	1.05688	0.426546	0.803092	1	1620	tags=24%, list=11%, signal=26%
GO_PITUITARY_GLAND_DEVELOPMENT	GO_PITUITARY_GLAND_DEVELOPMENT		18	0.516706	1.05662	0.438287	0.803302	1	2855	tags=50%, list=20%, signal=62%
GO_GLYCOSPHINGOLIPID_BIOSYNTHETIC_PROCESS	GO_GLYCOSPHINGOLIPID_BIOSYNTHETIC_PROCESS		18	0.500556	1.05589	0.420213	0.805241	1	1595	tags=17%, list=11%, signal=19%
GO_KILLING_OF_CELLS_OF_OTHER_ORGANISM	GO_KILLING_OF_CELLS_OF_OTHER_ORGANISM		18	0.502926	1.05579	0.43853	0.804948	1	3394	tags=28%, list=23%, signal=36%
GO_REGULATION_OF_NEUROBLAST_PROLIFERATION	GO_REGULATION_OF_NEUROBLAST_PROLIFERATION		20	0.498941	1.05515	0.418458	0.806486	1	1417	tags=20%, list=10%, signal=22%
GO_PRI_MIRNA_TRANSCRIPTION_BY_RNA_POLYMERASE_II	GO_PRI_MIRNA_TRANSCRIPTION_BY_RNA_POLYMERASE_II		38	0.451797	1.05486	0.420455	0.806804	1	1210	tags=18%, list=8%, signal=20%
GO_ENDOPLASMIC_RETICULUM_TUBULAR_NETWORK_ORGANIZATION	GO_ENDOPLASMIC_RETICULUM_TUBULAR_NETWORK_ORGANIZATION		15	0.514929	1.05455	0.445479	0.807241	1	3810	tags=33%, list=26%, signal=45%
GO_NEUTRAL_LIPID_CATABOLIC_PROCESS	GO_NEUTRAL_LIPID_CATABOLIC_PROCESS		22	0.486552	1.05421	0.428928	0.807757	1	1278	tags=27%, list=9%, signal=30%
GO_NAD_METABOLIC_PROCESS	GO_NAD_METABOLIC_PROCESS		21	0.495763	1.05393	0.429274	0.808018	1	2420	tags=24%, list=17%, signal=29%
GO_EXCRETION	GO_EXCRETION		28	0.470389	1.05367	0.416568	0.808276	1	1817	tags=25%, list=13%, signal=29%
GO_NUCLEOTIDE_PHOSPHORYLATION	GO_NUCLEOTIDE_PHOSPHORYLATION		15	0.512247	1.05358	0.434316	0.807923	1	99	tags=7%, list=1%, signal=7%
GO_CELLULAR_RESPONSE_TO_ORGANIC_CYCLIC_COMPOUND	GO_CELLULAR_RESPONSE_TO_ORGANIC_CYCLIC_COMPOUND		418	0.400328	1.05197	0.306	0.812818	1	1944	tags=16%, list=13%, signal=18%
GO_PLATELET_DEGRANULATION	GO_PLATELET_DEGRANULATION		105	0.416379	1.05167	0.42638	0.813175	1	1676	tags=14%, list=12%, signal=16%
GO_INCLUSION_BODY_ASSEMBLY	GO_INCLUSION_BODY_ASSEMBLY		22	0.477192	1.05156	0.433168	0.812843	1	3142	tags=36%, list=22%, signal=46%
GO_GROWTH_PLATE_CARTILAGE_DEVELOPMENT	GO_GROWTH_PLATE_CARTILAGE_DEVELOPMENT		27	0.462882	1.05123	0.431235	0.813332	1	2372	tags=37%, list=16%, signal=44%
GO_CELLULAR_RESPONSE_TO_KETONE	GO_CELLULAR_RESPONSE_TO_KETONE		77	0.413597	1.05002	0.407839	0.816866	1	1547	tags=17%, list=11%, signal=19%
GO_ENDOCYTIC_RECYCLING	GO_ENDOCYTIC_RECYCLING		42	0.446424	1.04991	0.430839	0.816547	1	649	tags=10%, list=4%, signal=10%
GO_RESPONSE_TO_AMYLOID_BETA	GO_RESPONSE_TO_AMYLOID_BETA		34	0.457578	1.0494	0.420868	0.817575	1	1344	tags=18%, list=9%, signal=19%
GO_RESPONSE_TO_ANTIBIOTIC	GO_RESPONSE_TO_ANTIBIOTIC		243	0.402314	1.04895	0.378758	0.818469	1	1619	tags=13%, list=11%, signal=15%
GO_CELLULAR_RESPONSE_TO_DRUG	GO_CELLULAR_RESPONSE_TO_DRUG		278	0.403296	1.04728	0.378378	0.823471	1	1594	tags=15%, list=11%, signal=16%
GO_CHROMOSOME_CONDENSATION	GO_CHROMOSOME_CONDENSATION		30	0.467278	1.04719	0.420375	0.823114	1	2230	tags=13%, list=15%, signal=16%
GO_RESPONSE_TO_VITAMIN_D	GO_RESPONSE_TO_VITAMIN_D		29	0.464187	1.04693	0.438763	0.82334	1	2189	tags=28%, list=15%, signal=32%
GO_CELLULAR_MODIFIED_AMINO_ACID_BIOSYNTHETIC_PROCESS	GO_CELLULAR_MODIFIED_AMINO_ACID_BIOSYNTHETIC_PROCESS		36	0.448693	1.04665	0.43757	0.823643	1	1502	tags=17%, list=10%, signal=19%
GO_NUCLEOBASE_CONTAINING_SMALL_MOLECULE_INTERCONVERSION	GO_NUCLEOBASE_CONTAINING_SMALL_MOLECULE_INTERCONVERSION		25	0.478894	1.04653	0.430134	0.823363	1	646	tags=8%, list=4%, signal=8%
GO_ANIMAL_ORGAN_REGENERATION	GO_ANIMAL_ORGAN_REGENERATION		61	0.429919	1.04616	0.431183	0.823944	1	1417	tags=16%, list=10%, signal=18%
GO_CELLULAR_RESPONSE_TO_NUTRIENT	GO_CELLULAR_RESPONSE_TO_NUTRIENT		53	0.436374	1.04599	0.436009	0.823848	1	1808	tags=17%, list=13%, signal=19%
GO_NEGATIVE_REGULATION_OF_LIPID_METABOLIC_PROCESS	GO_NEGATIVE_REGULATION_OF_LIPID_METABOLIC_PROCESS		56	0.433361	1.0452	0.436499	0.82595	1	1977	tags=23%, list=14%, signal=27%
GO_PROTEIN_LIPID_COMPLEX_SUBUNIT_ORGANIZATION	GO_PROTEIN_LIPID_COMPLEX_SUBUNIT_ORGANIZATION		31	0.458672	1.04495	0.41844	0.826147	1	1246	tags=19%, list=9%, signal=21%
GO_LIPID_CATABOLIC_PROCESS	GO_LIPID_CATABOLIC_PROCESS		224	0.404269	1.04481	0.388	0.825968	1	2004	tags=19%, list=14%, signal=22%
GO_RESPONSE_TO_PROGESTERONE	GO_RESPONSE_TO_PROGESTERONE		29	0.466565	1.04468	0.44621	0.825731	1	1798	tags=28%, list=12%, signal=31%
GO_ARACHIDONIC_ACID_METABOLIC_PROCESS	GO_ARACHIDONIC_ACID_METABOLIC_PROCESS		25	0.486136	1.04462	0.450059	0.825228	1	911	tags=16%, list=6%, signal=17%
GO_RESPONSE_TO_TOPOLOGICALLY_INCORRECT_PROTEIN	GO_RESPONSE_TO_TOPOLOGICALLY_INCORRECT_PROTEIN		174	0.398319	1.04434	0.402207	0.825545	1	1268	tags=10%, list=9%, signal=11%
GO_MITOPHAGY	GO_MITOPHAGY		21	0.482993	1.04404	0.434568	0.825915	1	2937	tags=24%, list=20%, signal=30%
GO_AMMONIUM_TRANSPORT	GO_AMMONIUM_TRANSPORT		60	0.423799	1.0438	0.443609	0.826056	1	1383	tags=13%, list=10%, signal=15%
GO_SENSORY_PERCEPTION_OF_LIGHT_STIMULUS	GO_SENSORY_PERCEPTION_OF_LIGHT_STIMULUS		89	0.416023	1.04375	0.440415	0.825552	1	2449	tags=26%, list=17%, signal=31%
GO_RESPONSE_TO_HYPEROXIA	GO_RESPONSE_TO_HYPEROXIA		15	0.515905	1.04367	0.437746	0.825179	1	1094	tags=20%, list=8%, signal=22%
GO_REGULATION_OF_CELL_MORPHOGENESIS	GO_REGULATION_OF_CELL_MORPHOGENESIS		393	0.397706	1.04354	0.356	0.824953	1	2243	tags=21%, list=16%, signal=25%
GO_SIGNAL_RELEASE_FROM_SYNAPSE	GO_SIGNAL_RELEASE_FROM_SYNAPSE		108	0.414377	1.04315	0.421907	0.825618	1	2296	tags=21%, list=16%, signal=25%
GO_RESPONSE_TO_INSULIN	GO_RESPONSE_TO_INSULIN		221	0.400191	1.04307	0.393	0.82526	1	1919	tags=17%, list=13%, signal=20%
GO_REGULATION_OF_MEMBRANE_PROTEIN_ECTODOMAIN_PROTEOLYSIS	GO_REGULATION_OF_MEMBRANE_PROTEIN_ECTODOMAIN_PROTEOLYSIS		20	0.490409	1.04306	0.43401	0.824646	1	738	tags=10%, list=5%, signal=11%
GO_CELLULAR_RESPONSE_TO_STEROID_HORMONE_STIMULUS	GO_CELLULAR_RESPONSE_TO_STEROID_HORMONE_STIMULUS		196	0.400754	1.0425	0.401408	0.825848	1	1771	tags=17%, list=12%, signal=20%
GO_REGULATION_OF_CELLULAR_RESPONSE_TO_INSULIN_STIMULUS	GO_REGULATION_OF_CELLULAR_RESPONSE_TO_INSULIN_STIMULUS		59	0.425239	1.04065	0.429957	0.831564	1	2675	tags=25%, list=18%, signal=31%
GO_REGULATION_OF_INTRACELLULAR_TRANSPORT	GO_REGULATION_OF_INTRACELLULAR_TRANSPORT		356	0.394834	1.03979	0.397	0.83381	1	1889	tags=14%, list=13%, signal=16%
GO_SERINE_FAMILY_AMINO_ACID_METABOLIC_PROCESS	GO_SERINE_FAMILY_AMINO_ACID_METABOLIC_PROCESS		27	0.464145	1.03957	0.436275	0.833866	1	1502	tags=11%, list=10%, signal=12%
GO_REGULATION_OF_ENDOTHELIAL_CELL_MIGRATION	GO_REGULATION_OF_ENDOTHELIAL_CELL_MIGRATION		132	0.408336	1.03887	0.433771	0.835641	1	1886	tags=19%, list=13%, signal=22%
GO_REGULATION_OF_GLUCONEOGENESIS	GO_REGULATION_OF_GLUCONEOGENESIS		36	0.44639	1.03873	0.43628	0.835441	1	352	tags=8%, list=2%, signal=9%
GO_NEGATIVE_REGULATION_OF_INTRACELLULAR_TRANSPORT	GO_NEGATIVE_REGULATION_OF_INTRACELLULAR_TRANSPORT		53	0.43138	1.03863	0.430903	0.835131	1	2185	tags=17%, list=15%, signal=20%
GO_MANNOSYLATION	GO_MANNOSYLATION		31	0.454333	1.03861	0.444832	0.834523	1	2931	tags=29%, list=20%, signal=36%
GO_RESPONSE_TO_OXIDATIVE_STRESS	GO_RESPONSE_TO_OXIDATIVE_STRESS		357	0.396814	1.03812	0.369	0.835507	1	1637	tags=14%, list=11%, signal=15%
GO_VESICLE_CYTOSKELETAL_TRAFFICKING	GO_VESICLE_CYTOSKELETAL_TRAFFICKING		45	0.438351	1.038	0.453142	0.835254	1	2020	tags=16%, list=14%, signal=18%
GO_STEROL_BIOSYNTHETIC_PROCESS	GO_STEROL_BIOSYNTHETIC_PROCESS		59	0.424816	1.03675	0.425985	0.838939	1	3212	tags=25%, list=22%, signal=33%
GO_RESPONSE_TO_ARSENIC_CONTAINING_SUBSTANCE	GO_RESPONSE_TO_ARSENIC_CONTAINING_SUBSTANCE		27	0.460648	1.0364	0.449452	0.839457	1	267	tags=7%, list=2%, signal=8%
GO_INTEGRIN_MEDIATED_SIGNALING_PATHWAY	GO_INTEGRIN_MEDIATED_SIGNALING_PATHWAY		89	0.412658	1.03576	0.429897	0.840995	1	1644	tags=18%, list=11%, signal=20%
GO_NUCLEOBASE_CONTAINING_SMALL_MOLECULE_METABOLIC_PROCESS	GO_NUCLEOBASE_CONTAINING_SMALL_MOLECULE_METABOLIC_PROCESS		275	0.399995	1.03546	0.419	0.841309	1	2445	tags=18%, list=17%, signal=21%
GO_VASCULAR_SMOOTH_MUSCLE_CONTRACTION	GO_VASCULAR_SMOOTH_MUSCLE_CONTRACTION		18	0.491875	1.03507	0.461827	0.841967	1	2341	tags=33%, list=16%, signal=40%
GO_INTRACILIARY_TRANSPORT	GO_INTRACILIARY_TRANSPORT		47	0.434454	1.03487	0.446188	0.841934	1	3684	tags=36%, list=25%, signal=48%
GO_REGULATION_OF_HOMOTYPIC_CELL_CELL_ADHESION	GO_REGULATION_OF_HOMOTYPIC_CELL_CELL_ADHESION		22	0.472462	1.03484	0.447535	0.841385	1	1208	tags=18%, list=8%, signal=20%
GO_POSITIVE_REGULATION_OF_G_PROTEIN_COUPLED_RECEPTOR_SIGNALING_PATHWAY	GO_POSITIVE_REGULATION_OF_G_PROTEIN_COUPLED_RECEPTOR_SIGNALING_PATHWAY		17	0.4991	1.03451	0.458167	0.841833	1	2858	tags=35%, list=20%, signal=44%
GO_ORGANOPHOSPHATE_METABOLIC_PROCESS	GO_ORGANOPHOSPHATE_METABOLIC_PROCESS		414	0.393773	1.03436	0.382	0.841637	1	2105	tags=15%, list=15%, signal=17%
GO_SPERM_EGG_RECOGNITION	GO_SPERM_EGG_RECOGNITION		19	0.485597	1.03395	0.472119	0.842319	1	2346	tags=26%, list=16%, signal=31%
GO_ENDOTHELIAL_CELL_MIGRATION	GO_ENDOTHELIAL_CELL_MIGRATION		171	0.401298	1.03333	0.427136	0.843721	1	1944	tags=18%, list=13%, signal=21%
GO_REGULATION_OF_COFACTOR_METABOLIC_PROCESS	GO_REGULATION_OF_COFACTOR_METABOLIC_PROCESS		30	0.46487	1.03323	0.448113	0.843391	1	665	tags=13%, list=5%, signal=14%
GO_REGULATION_OF_ESTABLISHMENT_OF_PROTEIN_LOCALIZATION_TO_MITOCHONDRION	GO_REGULATION_OF_ESTABLISHMENT_OF_PROTEIN_LOCALIZATION_TO_MITOCHONDRION		64	0.419253	1.03245	0.456777	0.845298	1	1530	tags=9%, list=11%, signal=10%
GO_DEFINITIVE_HEMOPOIESIS	GO_DEFINITIVE_HEMOPOIESIS		19	0.488214	1.03215	0.450578	0.845622	1	1228	tags=21%, list=8%, signal=23%
GO_REGULATION_OF_SMALL_GTPASE_MEDIATED_SIGNAL_TRANSDUCTION	GO_REGULATION_OF_SMALL_GTPASE_MEDIATED_SIGNAL_TRANSDUCTION		296	0.396575	1.03207	0.413413	0.845234	1	2079	tags=19%, list=14%, signal=22%
GO_CONTRACTILE_ACTIN_FILAMENT_BUNDLE_ASSEMBLY	GO_CONTRACTILE_ACTIN_FILAMENT_BUNDLE_ASSEMBLY		84	0.411228	1.0317	0.463466	0.845792	1	2367	tags=23%, list=16%, signal=27%
GO_CYCLIC_NUCLEOTIDE_MEDIATED_SIGNALING	GO_CYCLIC_NUCLEOTIDE_MEDIATED_SIGNALING		118	0.403345	1.03124	0.449041	0.846698	1	2762	tags=31%, list=19%, signal=37%
GO_VESICLE_DOCKING	GO_VESICLE_DOCKING		52	0.425596	1.03093	0.448608	0.847044	1	2159	tags=17%, list=15%, signal=20%
GO_INSULIN_SECRETION_INVOLVED_IN_CELLULAR_RESPONSE_TO_GLUCOSE_STIMULUS	GO_INSULIN_SECRETION_INVOLVED_IN_CELLULAR_RESPONSE_TO_GLUCOSE_STIMULUS		48	0.429514	1.03076	0.445545	0.846968	1	1068	tags=10%, list=7%, signal=11%
GO_PERICARDIUM_DEVELOPMENT	GO_PERICARDIUM_DEVELOPMENT		15	0.501047	1.0299	0.461842	0.849298	1	2243	tags=33%, list=16%, signal=39%
GO_REGULATION_OF_MITOCHONDRION_ORGANIZATION	GO_REGULATION_OF_MITOCHONDRION_ORGANIZATION		156	0.400917	1.02954	0.443769	0.849857	1	1732	tags=13%, list=12%, signal=14%
GO_GROWTH_PLATE_CARTILAGE_CHONDROCYTE_DIFFERENTIATION	GO_GROWTH_PLATE_CARTILAGE_CHONDROCYTE_DIFFERENTIATION		17	0.492648	1.02915	0.475765	0.850496	1	3608	tags=53%, list=25%, signal=70%
GO_REGULATION_OF_CALCIUM_ION_DEPENDENT_EXOCYTOSIS	GO_REGULATION_OF_CALCIUM_ION_DEPENDENT_EXOCYTOSIS		77	0.41346	1.029	0.452128	0.850321	1	2159	tags=19%, list=15%, signal=23%
GO_WOUND_HEALING	GO_WOUND_HEALING		415	0.393909	1.02895	0.422	0.849803	1	1615	tags=14%, list=11%, signal=16%
GO_CELLULAR_LIPID_CATABOLIC_PROCESS	GO_CELLULAR_LIPID_CATABOLIC_PROCESS		162	0.400461	1.02861	0.448032	0.85028	1	2721	tags=25%, list=19%, signal=30%
GO_AXO_DENDRITIC_TRANSPORT	GO_AXO_DENDRITIC_TRANSPORT		56	0.422417	1.02824	0.452973	0.85086	1	2020	tags=20%, list=14%, signal=23%
GO_MULTI_ORGANISM_BEHAVIOR	GO_MULTI_ORGANISM_BEHAVIOR		38	0.442642	1.02817	0.458007	0.850426	1	2786	tags=26%, list=19%, signal=33%
GO_TISSUE_MIGRATION	GO_TISSUE_MIGRATION		239	0.397351	1.02811	0.438	0.849931	1	1777	tags=17%, list=12%, signal=19%
GO_POSITIVE_REGULATION_OF_SMOOTH_MUSCLE_CELL_MIGRATION	GO_POSITIVE_REGULATION_OF_SMOOTH_MUSCLE_CELL_MIGRATION		35	0.442115	1.02739	0.467279	0.851632	1	1520	tags=14%, list=11%, signal=16%
GO_RESPONSE_TO_NUTRIENT	GO_RESPONSE_TO_NUTRIENT		167	0.397771	1.02716	0.451613	0.851712	1	1882	tags=17%, list=13%, signal=19%
GO_CELLULAR_MONOVALENT_INORGANIC_CATION_HOMEOSTASIS	GO_CELLULAR_MONOVALENT_INORGANIC_CATION_HOMEOSTASIS		74	0.418851	1.02694	0.46097	0.851786	1	386	tags=5%, list=3%, signal=6%
GO_POSITIVE_REGULATION_OF_NEURON_PROJECTION_DEVELOPMENT	GO_POSITIVE_REGULATION_OF_NEURON_PROJECTION_DEVELOPMENT		217	0.395405	1.02694	0.441441	0.851116	1	2324	tags=21%, list=16%, signal=24%
GO_NEGATIVE_REGULATION_OF_CARDIAC_MUSCLE_TISSUE_DEVELOPMENT	GO_NEGATIVE_REGULATION_OF_CARDIAC_MUSCLE_TISSUE_DEVELOPMENT		26	0.457367	1.02618	0.450536	0.852991	1	1943	tags=19%, list=13%, signal=22%
GO_AGING	GO_AGING		245	0.394892	1.02563	0.438878	0.854139	1	2443	tags=19%, list=17%, signal=23%
GO_TAXIS	GO_TAXIS		448	0.388075	1.02529	0.424	0.854543	1	2126	tags=21%, list=15%, signal=24%
GO_VESICLE_BUDDING_FROM_MEMBRANE	GO_VESICLE_BUDDING_FROM_MEMBRANE		88	0.408404	1.025	0.440538	0.854834	1	866	tags=9%, list=6%, signal=10%
GO_POSITIVE_REGULATION_OF_PHOSPHATASE_ACTIVITY	GO_POSITIVE_REGULATION_OF_PHOSPHATASE_ACTIVITY		28	0.453941	1.0245	0.454545	0.855758	1	1754	tags=14%, list=12%, signal=16%
GO_NEURON_APOPTOTIC_PROCESS	GO_NEURON_APOPTOTIC_PROCESS		183	0.397301	1.02318	0.468813	0.859398	1	2384	tags=21%, list=16%, signal=25%
GO_CELLULAR_RESPONSE_TO_ESTRADIOL_STIMULUS	GO_CELLULAR_RESPONSE_TO_ESTRADIOL_STIMULUS		22	0.47337	1.02294	0.461356	0.859554	1	1605	tags=14%, list=11%, signal=15%
GO_REGULATION_OF_NEURON_PROJECTION_REGENERATION	GO_REGULATION_OF_NEURON_PROJECTION_REGENERATION		26	0.463438	1.02283	0.465455	0.859264	1	1239	tags=15%, list=9%, signal=17%
GO_POSITIVE_REGULATION_OF_NOTCH_SIGNALING_PATHWAY	GO_POSITIVE_REGULATION_OF_NOTCH_SIGNALING_PATHWAY		38	0.440955	1.0224	0.463218	0.859998	1	1453	tags=18%, list=10%, signal=20%
GO_HEPATICOBILIARY_SYSTEM_DEVELOPMENT	GO_HEPATICOBILIARY_SYSTEM_DEVELOPMENT		111	0.401737	1.02073	0.475897	0.864931	1	1916	tags=15%, list=13%, signal=18%
GO_REGULATION_OF_POSTSYNAPTIC_MEMBRANE_NEUROTRANSMITTER_RECEPTOR_LEVELS	GO_REGULATION_OF_POSTSYNAPTIC_MEMBRANE_NEUROTRANSMITTER_RECEPTOR_LEVELS		44	0.429217	1.02055	0.480663	0.864872	1	2369	tags=23%, list=16%, signal=27%
GO_RESPONSE_TO_WOUNDING	GO_RESPONSE_TO_WOUNDING		496	0.388436	1.02001	0.438	0.866055	1	1359	tags=13%, list=9%, signal=14%
GO_REGULATION_OF_MONOOXYGENASE_ACTIVITY	GO_REGULATION_OF_MONOOXYGENASE_ACTIVITY		45	0.426837	1.01995	0.461538	0.865564	1	1383	tags=16%, list=10%, signal=17%
GO_ORGANIC_ANION_TRANSPORT	GO_ORGANIC_ANION_TRANSPORT		292	0.387181	1.01961	0.462926	0.865956	1	2294	tags=17%, list=16%, signal=20%
GO_ENERGY_COUPLED_PROTON_TRANSMEMBRANE_TRANSPORT_AGAINST_ELECTROCHEMICAL_GRADIENT	GO_ENERGY_COUPLED_PROTON_TRANSMEMBRANE_TRANSPORT_AGAINST_ELECTROCHEMICAL_GRADIENT		21	0.472224	1.01925	0.454771	0.866472	1	1303	tags=24%, list=9%, signal=26%
GO_REGULATION_OF_LIPID_LOCALIZATION	GO_REGULATION_OF_LIPID_LOCALIZATION		89	0.40221	1.01905	0.482143	0.866488	1	1549	tags=13%, list=11%, signal=15%
GO_PYRIDINE_CONTAINING_COMPOUND_METABOLIC_PROCESS	GO_PYRIDINE_CONTAINING_COMPOUND_METABOLIC_PROCESS		34	0.448438	1.019	0.483871	0.865977	1	237	tags=9%, list=2%, signal=9%
GO_REGULATION_OF_VASCULAR_ENDOTHELIAL_GROWTH_FACTOR_RECEPTOR_SIGNALING_PATHWAY	GO_REGULATION_OF_VASCULAR_ENDOTHELIAL_GROWTH_FACTOR_RECEPTOR_SIGNALING_PATHWAY		28	0.452877	1.01823	0.484223	0.867846	1	1381	tags=25%, list=10%, signal=28%
GO_RESPONSE_TO_MITOCHONDRIAL_DEPOLARISATION	GO_RESPONSE_TO_MITOCHONDRIAL_DEPOLARISATION		19	0.476775	1.01822	0.5	0.86721	1	4983	tags=47%, list=34%, signal=72%
GO_CELL_CYCLE_ARREST	GO_CELL_CYCLE_ARREST		203	0.39369	1.01765	0.461847	0.868438	1	1737	tags=11%, list=12%, signal=12%
GO_NEUROTRANSMITTER_TRANSPORT	GO_NEUROTRANSMITTER_TRANSPORT		159	0.396012	1.01732	0.478392	0.868851	1	2296	tags=19%, list=16%, signal=23%
GO_REGULATION_OF_RAS_PROTEIN_SIGNAL_TRANSDUCTION	GO_REGULATION_OF_RAS_PROTEIN_SIGNAL_TRANSDUCTION		204	0.393504	1.01663	0.475855	0.87051	1	2403	tags=22%, list=17%, signal=26%
GO_REGULATION_OF_PROGRAMMED_NECROTIC_CELL_DEATH	GO_REGULATION_OF_PROGRAMMED_NECROTIC_CELL_DEATH		17	0.497799	1.01653	0.487646	0.870169	1	1322	tags=18%, list=9%, signal=19%
GO_NEGATIVE_REGULATION_OF_PROTEIN_ACETYLATION	GO_NEGATIVE_REGULATION_OF_PROTEIN_ACETYLATION		19	0.482242	1.01606	0.483461	0.871067	1	1383	tags=16%, list=10%, signal=17%
GO_CELLULAR_AMINO_ACID_METABOLIC_PROCESS	GO_CELLULAR_AMINO_ACID_METABOLIC_PROCESS		237	0.388562	1.01554	0.458835	0.872018	1	3255	tags=20%, list=23%, signal=26%
GO_POSITIVE_REGULATION_OF_SMOOTH_MUSCLE_CELL_PROLIFERATION	GO_POSITIVE_REGULATION_OF_SMOOTH_MUSCLE_CELL_PROLIFERATION		71	0.41879	1.01542	0.476241	0.871747	1	1520	tags=14%, list=11%, signal=16%
GO_MALE_GAMETE_GENERATION	GO_MALE_GAMETE_GENERATION		288	0.388766	1.01492	0.458	0.872754	1	2889	tags=21%, list=20%, signal=26%
GO_ASTROCYTE_DEVELOPMENT	GO_ASTROCYTE_DEVELOPMENT		35	0.441956	1.01486	0.488966	0.872259	1	689	tags=11%, list=5%, signal=12%
GO_REGULATION_OF_PHOSPHOLIPASE_C_ACTIVITY	GO_REGULATION_OF_PHOSPHOLIPASE_C_ACTIVITY		35	0.436725	1.01459	0.478409	0.872472	1	1587	tags=20%, list=11%, signal=22%
GO_MITOCHONDRIAL_DEPOLARIZATION	GO_MITOCHONDRIAL_DEPOLARIZATION		20	0.474252	1.01328	0.48533	0.876041	1	1082	tags=15%, list=7%, signal=16%
GO_RESPONSE_TO_INTERLEUKIN_6	GO_RESPONSE_TO_INTERLEUKIN_6		29	0.44182	1.01175	0.493522	0.880309	1	1093	tags=14%, list=8%, signal=15%
GO_SYNAPTIC_VESICLE_CYCLE	GO_SYNAPTIC_VESICLE_CYCLE		127	0.395919	1.01137	0.484879	0.880868	1	2159	tags=18%, list=15%, signal=21%
GO_PROTEIN_LOCALIZATION_TO_CILIUM	GO_PROTEIN_LOCALIZATION_TO_CILIUM		41	0.431325	1.01136	0.486755	0.88021	1	1447	tags=20%, list=10%, signal=22%
GO_NEGATIVE_REGULATION_OF_COAGULATION	GO_NEGATIVE_REGULATION_OF_COAGULATION		36	0.437505	1.0109	0.490417	0.881036	1	673	tags=11%, list=5%, signal=12%
GO_ANION_HOMEOSTASIS	GO_ANION_HOMEOSTASIS		35	0.436451	1.01067	0.472706	0.881088	1	1087	tags=17%, list=8%, signal=18%
GO_STEM_CELL_DIVISION	GO_STEM_CELL_DIVISION		33	0.438345	1.01013	0.479484	0.88219	1	1916	tags=27%, list=13%, signal=31%
GO_NEGATIVE_REGULATION_OF_INTERLEUKIN_2_PRODUCTION	GO_NEGATIVE_REGULATION_OF_INTERLEUKIN_2_PRODUCTION		19	0.469523	1.00986	0.48289	0.882376	1	1128	tags=16%, list=8%, signal=17%
GO_PROTEIN_PEPTIDYL_PROLYL_ISOMERIZATION	GO_PROTEIN_PEPTIDYL_PROLYL_ISOMERIZATION		31	0.443013	1.00975	0.464455	0.882034	1	1816	tags=23%, list=13%, signal=26%
GO_NEGATIVE_REGULATION_OF_HYDROLASE_ACTIVITY	GO_NEGATIVE_REGULATION_OF_HYDROLASE_ACTIVITY		288	0.387723	1.0091	0.48048	0.883493	1	1798	tags=13%, list=12%, signal=15%
GO_OLIGODENDROCYTE_DIFFERENTIATION	GO_OLIGODENDROCYTE_DIFFERENTIATION		64	0.408934	1.00852	0.480214	0.884718	1	1417	tags=19%, list=10%, signal=21%
GO_DRUG_METABOLIC_PROCESS	GO_DRUG_METABOLIC_PROCESS		211	0.390161	1.00701	0.504016	0.888921	1	2347	tags=18%, list=16%, signal=21%
GO_EMBRYONIC_CAMERA_TYPE_EYE_DEVELOPMENT	GO_EMBRYONIC_CAMERA_TYPE_EYE_DEVELOPMENT		26	0.453404	1.00674	0.484597	0.889103	1	2243	tags=19%, list=16%, signal=23%
GO_COFACTOR_METABOLIC_PROCESS	GO_COFACTOR_METABOLIC_PROCESS		330	0.386721	1.00665	0.498499	0.888696	1	3357	tags=25%, list=23%, signal=32%
GO_GENITALIA_DEVELOPMENT	GO_GENITALIA_DEVELOPMENT		29	0.454013	1.00655	0.488506	0.888333	1	2628	tags=31%, list=18%, signal=38%
GO_CELLULAR_RESPONSE_TO_OXYGEN_LEVELS	GO_CELLULAR_RESPONSE_TO_OXYGEN_LEVELS		197	0.386544	1.00619	0.49498	0.888802	1	1812	tags=14%, list=13%, signal=16%
GO_NEGATIVE_REGULATION_OF_DEPHOSPHORYLATION	GO_NEGATIVE_REGULATION_OF_DEPHOSPHORYLATION		84	0.402668	1.0059	0.492739	0.889055	1	1798	tags=13%, list=12%, signal=15%
GO_NEGATIVE_REGULATION_OF_OSSIFICATION	GO_NEGATIVE_REGULATION_OF_OSSIFICATION		55	0.412235	1.00582	0.494565	0.888648	1	1943	tags=20%, list=13%, signal=23%
GO_NEGATIVE_REGULATION_OF_SMALL_MOLECULE_METABOLIC_PROCESS	GO_NEGATIVE_REGULATION_OF_SMALL_MOLECULE_METABOLIC_PROCESS		54	0.417042	1.00568	0.507058	0.888396	1	1931	tags=22%, list=13%, signal=26%
GO_MULTI_MULTICELLULAR_ORGANISM_PROCESS	GO_MULTI_MULTICELLULAR_ORGANISM_PROCESS		138	0.390046	1.00533	0.507085	0.888888	1	1744	tags=16%, list=12%, signal=18%
GO_REGULATION_OF_RUFFLE_ASSEMBLY	GO_REGULATION_OF_RUFFLE_ASSEMBLY		26	0.457869	1.00522	0.491124	0.88855	1	1094	tags=15%, list=8%, signal=17%
GO_NEGATIVE_REGULATION_OF_CELL_SUBSTRATE_ADHESION	GO_NEGATIVE_REGULATION_OF_CELL_SUBSTRATE_ADHESION		52	0.416763	1.00464	0.485043	0.889737	1	1706	tags=17%, list=12%, signal=20%
GO_REGULATION_OF_PH	GO_REGULATION_OF_PH		64	0.413339	1.00388	0.494092	0.891495	1	1838	tags=14%, list=13%, signal=16%
GO_PROTEIN_LOCALIZATION_TO_PLASMA_MEMBRANE	GO_PROTEIN_LOCALIZATION_TO_PLASMA_MEMBRANE		214	0.386105	1.00372	0.500501	0.891317	1	1815	tags=16%, list=13%, signal=18%
GO_METANEPHRIC_NEPHRON_MORPHOGENESIS	GO_METANEPHRIC_NEPHRON_MORPHOGENESIS		17	0.481289	1.00341	0.483073	0.891637	1	2458	tags=35%, list=17%, signal=42%
GO_PROTEIN_TRANSMEMBRANE_IMPORT_INTO_INTRACELLULAR_ORGANELLE	GO_PROTEIN_TRANSMEMBRANE_IMPORT_INTO_INTRACELLULAR_ORGANELLE		31	0.440335	1.00305	0.500587	0.89208	1	4673	tags=32%, list=32%, signal=48%
GO_PHOSPHOLIPID_CATABOLIC_PROCESS	GO_PHOSPHOLIPID_CATABOLIC_PROCESS		30	0.451452	1.00291	0.498221	0.891885	1	1327	tags=20%, list=9%, signal=22%
GO_RESPONSE_TO_ANTINEOPLASTIC_AGENT	GO_RESPONSE_TO_ANTINEOPLASTIC_AGENT		76	0.403234	0.999991	0.495772	0.900643	1	1547	tags=13%, list=11%, signal=15%
GO_REGULATION_OF_MICROTUBULE_BASED_PROCESS	GO_REGULATION_OF_MICROTUBULE_BASED_PROCESS		183	0.383082	0.999664	0.512513	0.901044	1	3067	tags=20%, list=21%, signal=25%
GO_REGULATION_OF_STEROID_BIOSYNTHETIC_PROCESS	GO_REGULATION_OF_STEROID_BIOSYNTHETIC_PROCESS		70	0.404178	0.999585	0.487421	0.900604	1	1931	tags=17%, list=13%, signal=20%
GO_POSITIVE_REGULATION_OF_PROTEIN_ACETYLATION	GO_POSITIVE_REGULATION_OF_PROTEIN_ACETYLATION		38	0.430922	0.999141	0.498837	0.90131	1	2209	tags=18%, list=15%, signal=22%
GO_ACIDIC_AMINO_ACID_TRANSPORT	GO_ACIDIC_AMINO_ACID_TRANSPORT		39	0.427145	0.998305	0.498278	0.903335	1	2294	tags=26%, list=16%, signal=30%
GO_POSITIVE_REGULATION_OF_CARBOHYDRATE_METABOLIC_PROCESS	GO_POSITIVE_REGULATION_OF_CARBOHYDRATE_METABOLIC_PROCESS		45	0.411058	0.997535	0.499436	0.905075	1	1919	tags=22%, list=13%, signal=26%
GO_CELLULAR_RESPONSE_TO_GLUCAGON_STIMULUS	GO_CELLULAR_RESPONSE_TO_GLUCAGON_STIMULUS		15	0.493295	0.997396	0.504011	0.904842	1	2386	tags=33%, list=17%, signal=40%
GO_ALCOHOL_BIOSYNTHETIC_PROCESS	GO_ALCOHOL_BIOSYNTHETIC_PROCESS		131	0.38843	0.997366	0.509109	0.904253	1	3212	tags=25%, list=22%, signal=32%
GO_CELL_CELL_JUNCTION_ASSEMBLY	GO_CELL_CELL_JUNCTION_ASSEMBLY		87	0.398806	0.997347	0.52795	0.903641	1	1938	tags=21%, list=13%, signal=24%
GO_PROTEIN_LOCALIZATION_TO_CELL_SURFACE	GO_PROTEIN_LOCALIZATION_TO_CELL_SURFACE		53	0.410528	0.997337	0.494624	0.902996	1	1246	tags=13%, list=9%, signal=14%
GO_NEGATIVE_REGULATION_OF_NEURON_DEATH	GO_NEGATIVE_REGULATION_OF_NEURON_DEATH		152	0.386506	0.997128	0.517588	0.902972	1	1383	tags=13%, list=10%, signal=14%
GO_POSITIVE_REGULATION_OF_VASCULATURE_DEVELOPMENT	GO_POSITIVE_REGULATION_OF_VASCULATURE_DEVELOPMENT		147	0.389497	0.996514	0.517241	0.90422	1	2670	tags=24%, list=18%, signal=29%
GO_CELLULAR_RESPONSE_TO_INORGANIC_SUBSTANCE	GO_CELLULAR_RESPONSE_TO_INORGANIC_SUBSTANCE		153	0.386347	0.995887	0.515121	0.905538	1	1526	tags=15%, list=11%, signal=17%
GO_CELLULAR_RESPONSE_TO_ABIOTIC_STIMULUS	GO_CELLULAR_RESPONSE_TO_ABIOTIC_STIMULUS		245	0.379624	0.99566	0.526052	0.905566	1	1798	tags=13%, list=12%, signal=15%
GO_CEREBELLAR_CORTEX_MORPHOGENESIS	GO_CEREBELLAR_CORTEX_MORPHOGENESIS		22	0.462826	0.995655	0.498756	0.904909	1	2428	tags=27%, list=17%, signal=33%
GO_REGULATION_OF_ANION_TRANSMEMBRANE_TRANSPORT	GO_REGULATION_OF_ANION_TRANSMEMBRANE_TRANSPORT		20	0.473973	0.995489	0.500629	0.904767	1	1620	tags=20%, list=11%, signal=22%
GO_NEGATIVE_REGULATION_OF_PEPTIDYL_LYSINE_ACETYLATION	GO_NEGATIVE_REGULATION_OF_PEPTIDYL_LYSINE_ACETYLATION		17	0.480964	0.995411	0.492105	0.904319	1	848	tags=12%, list=6%, signal=12%
GO_POSITIVE_REGULATION_OF_EPITHELIAL_CELL_APOPTOTIC_PROCESS	GO_POSITIVE_REGULATION_OF_EPITHELIAL_CELL_APOPTOTIC_PROCESS		26	0.454769	0.994834	0.501214	0.905504	1	3466	tags=31%, list=24%, signal=40%
GO_PEPTIDYL_SERINE_DEPHOSPHORYLATION	GO_PEPTIDYL_SERINE_DEPHOSPHORYLATION		16	0.486125	0.994798	0.512133	0.90493	1	38	tags=6%, list=0%, signal=6%
GO_NEURON_DEATH	GO_NEURON_DEATH		264	0.383469	0.994026	0.525525	0.90671	1	2405	tags=19%, list=17%, signal=23%
GO_PROTEIN_POLYMERIZATION	GO_PROTEIN_POLYMERIZATION		231	0.382112	0.993455	0.531062	0.907828	1	1814	tags=13%, list=13%, signal=14%
GO_PRESYNAPTIC_ENDOCYTOSIS	GO_PRESYNAPTIC_ENDOCYTOSIS		40	0.423344	0.993325	0.523042	0.907539	1	1436	tags=13%, list=10%, signal=14%
GO_FOREBRAIN_DEVELOPMENT	GO_FOREBRAIN_DEVELOPMENT		251	0.379404	0.993139	0.546547	0.907448	1	2507	tags=23%, list=17%, signal=27%
GO_ORGANIC_HYDROXY_COMPOUND_BIOSYNTHETIC_PROCESS	GO_ORGANIC_HYDROXY_COMPOUND_BIOSYNTHETIC_PROCESS		175	0.383102	0.992854	0.531187	0.907705	1	2243	tags=18%, list=16%, signal=21%
GO_REGULATION_OF_WNT_SIGNALING_PATHWAY	GO_REGULATION_OF_WNT_SIGNALING_PATHWAY		300	0.377873	0.992409	0.532	0.908409	1	2243	tags=20%, list=16%, signal=23%
GO_NEGATIVE_REGULATION_OF_PROTEIN_LOCALIZATION_TO_NUCLEUS	GO_NEGATIVE_REGULATION_OF_PROTEIN_LOCALIZATION_TO_NUCLEUS		22	0.461127	0.992285	0.514321	0.908132	1	587	tags=9%, list=4%, signal=9%
GO_NUCLEOBASE_CONTAINING_SMALL_MOLECULE_CATABOLIC_PROCESS	GO_NUCLEOBASE_CONTAINING_SMALL_MOLECULE_CATABOLIC_PROCESS		31	0.440624	0.992189	0.526005	0.907742	1	1359	tags=13%, list=9%, signal=14%
GO_DNA_DEMETHYLATION	GO_DNA_DEMETHYLATION		16	0.480193	0.991759	0.494163	0.908436	1	113	tags=6%, list=1%, signal=6%
GO_POSITIVE_REGULATION_OF_CANONICAL_WNT_SIGNALING_PATHWAY	GO_POSITIVE_REGULATION_OF_CANONICAL_WNT_SIGNALING_PATHWAY		129	0.388674	0.991448	0.534743	0.908754	1	2628	tags=17%, list=18%, signal=21%
GO_SELECTIVE_AUTOPHAGY	GO_SELECTIVE_AUTOPHAGY		44	0.420379	0.990256	0.527778	0.911681	1	2991	tags=23%, list=21%, signal=29%
GO_CELLULAR_COMPONENT_DISASSEMBLY_INVOLVED_IN_EXECUTION_PHASE_OF_APOPTOSIS	GO_CELLULAR_COMPONENT_DISASSEMBLY_INVOLVED_IN_EXECUTION_PHASE_OF_APOPTOSIS		29	0.443252	0.989374	0.515901	0.913784	1	2230	tags=17%, list=15%, signal=20%
GO_MAINTENANCE_OF_LOCATION_IN_CELL	GO_MAINTENANCE_OF_LOCATION_IN_CELL		76	0.396272	0.988916	0.522655	0.914507	1	1753	tags=14%, list=12%, signal=16%
GO_MAMMARY_GLAND_DEVELOPMENT	GO_MAMMARY_GLAND_DEVELOPMENT		106	0.389461	0.988685	0.54902	0.914549	1	1881	tags=18%, list=13%, signal=20%
GO_TOXIN_TRANSPORT	GO_TOXIN_TRANSPORT		35	0.427261	0.988192	0.52698	0.915429	1	712	tags=9%, list=5%, signal=9%
GO_VENTRICULAR_SEPTUM_MORPHOGENESIS	GO_VENTRICULAR_SEPTUM_MORPHOGENESIS		36	0.43279	0.987924	0.522988	0.915569	1	2458	tags=28%, list=17%, signal=33%
GO_ATP_HYDROLYSIS_COUPLED_CATION_TRANSMEMBRANE_TRANSPORT	GO_ATP_HYDROLYSIS_COUPLED_CATION_TRANSMEMBRANE_TRANSPORT		31	0.432391	0.987316	0.517401	0.916787	1	386	tags=10%, list=3%, signal=10%
GO_REGULATION_OF_TRANSCRIPTION_REGULATORY_REGION_DNA_BINDING	GO_REGULATION_OF_TRANSCRIPTION_REGULATORY_REGION_DNA_BINDING		37	0.423999	0.987307	0.528258	0.916143	1	2230	tags=22%, list=15%, signal=25%
GO_LACTATION	GO_LACTATION		36	0.425313	0.985938	0.506388	0.919761	1	1141	tags=8%, list=8%, signal=9%
GO_GLUTAMINE_FAMILY_AMINO_ACID_METABOLIC_PROCESS	GO_GLUTAMINE_FAMILY_AMINO_ACID_METABOLIC_PROCESS		51	0.412676	0.985638	0.522404	0.919995	1	1895	tags=22%, list=13%, signal=25%
GO_REGULATION_OF_ACTIN_FILAMENT_ORGANIZATION	GO_REGULATION_OF_ACTIN_FILAMENT_ORGANIZATION		217	0.381332	0.985628	0.558559	0.919349	1	1883	tags=16%, list=13%, signal=18%
GO_FEEDING_BEHAVIOR	GO_FEEDING_BEHAVIOR		38	0.420766	0.985176	0.511338	0.920065	1	1327	tags=11%, list=9%, signal=12%
GO_REGULATION_OF_CYTOSKELETON_ORGANIZATION	GO_REGULATION_OF_CYTOSKELETON_ORGANIZATION		446	0.374975	0.985167	0.571	0.919422	1	1883	tags=14%, list=13%, signal=15%
GO_COFACTOR_TRANSPORT	GO_COFACTOR_TRANSPORT		33	0.424665	0.985135	0.521542	0.918843	1	1872	tags=15%, list=13%, signal=17%
GO_POSITIVE_REGULATION_OF_PROTEIN_LOCALIZATION_TO_CELL_PERIPHERY	GO_POSITIVE_REGULATION_OF_PROTEIN_LOCALIZATION_TO_CELL_PERIPHERY		50	0.40633	0.984513	0.522453	0.920075	1	1919	tags=20%, list=13%, signal=23%
GO_POSITIVE_REGULATION_OF_NERVOUS_SYSTEM_DEVELOPMENT	GO_POSITIVE_REGULATION_OF_NERVOUS_SYSTEM_DEVELOPMENT		379	0.373793	0.98398	0.576	0.921011	1	2458	tags=22%, list=17%, signal=26%
GO_PEPTIDE_SECRETION	GO_PEPTIDE_SECRETION		411	0.377362	0.983933	0.579	0.920491	1	1905	tags=15%, list=13%, signal=17%
GO_PHOTORECEPTOR_CELL_DIFFERENTIATION	GO_PHOTORECEPTOR_CELL_DIFFERENTIATION		30	0.443684	0.983912	0.514151	0.919887	1	2323	tags=37%, list=16%, signal=44%
GO_CIRCADIAN_RHYTHM	GO_CIRCADIAN_RHYTHM		140	0.384871	0.983802	0.548682	0.919581	1	2435	tags=19%, list=17%, signal=23%
GO_NEGATIVE_REGULATION_OF_PEPTIDASE_ACTIVITY	GO_NEGATIVE_REGULATION_OF_PEPTIDASE_ACTIVITY		134	0.384751	0.982783	0.548223	0.922029	1	1726	tags=14%, list=12%, signal=16%
GO_REGULATION_OF_RENAL_SYSTEM_PROCESS	GO_REGULATION_OF_RENAL_SYSTEM_PROCESS		20	0.464908	0.982552	0.530457	0.922074	1	1817	tags=25%, list=13%, signal=29%
GO_DEVELOPMENTAL_PROCESS_INVOLVED_IN_REPRODUCTION	GO_DEVELOPMENTAL_PROCESS_INVOLVED_IN_REPRODUCTION		421	0.37224	0.982302	0.581	0.922133	1	1969	tags=16%, list=14%, signal=18%
GO_PROTEIN_CONTAINING_COMPLEX_REMODELING	GO_PROTEIN_CONTAINING_COMPLEX_REMODELING		15	0.477587	0.981406	0.525469	0.924182	1	2459	tags=40%, list=17%, signal=48%
GO_REGULATION_OF_ADENYLATE_CYCLASE_ACTIVITY	GO_REGULATION_OF_ADENYLATE_CYCLASE_ACTIVITY		18	0.472063	0.980883	0.529024	0.925064	1	707	tags=11%, list=5%, signal=12%
GO_EXECUTION_PHASE_OF_APOPTOSIS	GO_EXECUTION_PHASE_OF_APOPTOSIS		57	0.404196	0.98087	0.515575	0.924429	1	2230	tags=18%, list=15%, signal=21%
GO_NEGATIVE_REGULATION_OF_BLOOD_VESSEL_ENDOTHELIAL_CELL_MIGRATION	GO_NEGATIVE_REGULATION_OF_BLOOD_VESSEL_ENDOTHELIAL_CELL_MIGRATION		29	0.438231	0.980586	0.530588	0.924623	1	1501	tags=21%, list=10%, signal=23%
GO_REGULATION_OF_SYSTEMIC_ARTERIAL_BLOOD_PRESSURE_BY_HORMONE	GO_REGULATION_OF_SYSTEMIC_ARTERIAL_BLOOD_PRESSURE_BY_HORMONE		18	0.464859	0.979538	0.520513	0.927095	1	757	tags=17%, list=5%, signal=18%
GO_CELLULAR_RESPONSE_TO_HEAT	GO_CELLULAR_RESPONSE_TO_HEAT		119	0.381753	0.979403	0.563452	0.926825	1	1231	tags=9%, list=9%, signal=10%
GO_SPHINGOLIPID_BIOSYNTHETIC_PROCESS	GO_SPHINGOLIPID_BIOSYNTHETIC_PROCESS		84	0.392678	0.979309	0.55404	0.926434	1	835	tags=7%, list=6%, signal=8%
GO_INTRINSIC_APOPTOTIC_SIGNALING_PATHWAY_BY_P53_CLASS_MEDIATOR	GO_INTRINSIC_APOPTOTIC_SIGNALING_PATHWAY_BY_P53_CLASS_MEDIATOR		62	0.404248	0.979132	0.53355	0.9263	1	1691	tags=15%, list=12%, signal=16%
GO_SODIUM_ION_HOMEOSTASIS	GO_SODIUM_ION_HOMEOSTASIS		25	0.442311	0.978397	0.531661	0.92784	1	851	tags=16%, list=6%, signal=17%
GO_RETROGRADE_VESICLE_MEDIATED_TRANSPORT_GOLGI_TO_ENDOPLASMIC_RETICULUM	GO_RETROGRADE_VESICLE_MEDIATED_TRANSPORT_GOLGI_TO_ENDOPLASMIC_RETICULUM		79	0.387857	0.978337	0.550936	0.927345	1	1810	tags=11%, list=13%, signal=13%
GO_REGULATION_OF_PROTEIN_LOCALIZATION_TO_MEMBRANE	GO_REGULATION_OF_PROTEIN_LOCALIZATION_TO_MEMBRANE		150	0.378887	0.97831	0.561866	0.926769	1	1919	tags=19%, list=13%, signal=21%
GO_REGULATION_OF_ANATOMICAL_STRUCTURE_SIZE	GO_REGULATION_OF_ANATOMICAL_STRUCTURE_SIZE		377	0.375338	0.978296	0.58	0.926147	1	1821	tags=15%, list=13%, signal=17%
GO_LIPID_STORAGE	GO_LIPID_STORAGE		56	0.402849	0.97804	0.530811	0.926247	1	2546	tags=21%, list=18%, signal=26%
GO_RESPONSE_TO_EXTRACELLULAR_STIMULUS	GO_RESPONSE_TO_EXTRACELLULAR_STIMULUS		385	0.371016	0.977349	0.584	0.927615	1	1810	tags=14%, list=13%, signal=16%
GO_REGULATION_OF_LONG_TERM_NEURONAL_SYNAPTIC_PLASTICITY	GO_REGULATION_OF_LONG_TERM_NEURONAL_SYNAPTIC_PLASTICITY		20	0.452713	0.977235	0.520884	0.927301	1	2029	tags=20%, list=14%, signal=23%
GO_SYNAPTIC_VESICLE_EXOCYTOSIS	GO_SYNAPTIC_VESICLE_EXOCYTOSIS		78	0.389959	0.976816	0.543841	0.927872	1	2294	tags=19%, list=16%, signal=23%
GO_DICARBOXYLIC_ACID_TRANSPORT	GO_DICARBOXYLIC_ACID_TRANSPORT		57	0.401521	0.976451	0.547619	0.928271	1	2497	tags=23%, list=17%, signal=27%
GO_RESPONSE_TO_MORPHINE	GO_RESPONSE_TO_MORPHINE		20	0.455086	0.975682	0.536646	0.929921	1	2189	tags=30%, list=15%, signal=35%
GO_MULTICELLULAR_ORGANISM_REPRODUCTION	GO_MULTICELLULAR_ORGANISM_REPRODUCTION		473	0.37223	0.974977	0.596	0.931341	1	2582	tags=18%, list=18%, signal=21%
GO_LOCALIZATION_WITHIN_MEMBRANE	GO_LOCALIZATION_WITHIN_MEMBRANE		115	0.383246	0.974737	0.55726	0.931415	1	2369	tags=23%, list=16%, signal=27%
GO_PROTEIN_LOCALIZATION_TO_POSTSYNAPTIC_MEMBRANE	GO_PROTEIN_LOCALIZATION_TO_POSTSYNAPTIC_MEMBRANE		25	0.446511	0.974414	0.549757	0.93169	1	3528	tags=40%, list=24%, signal=53%
GO_REGULATION_OF_CELL_MATURATION	GO_REGULATION_OF_CELL_MATURATION		16	0.468645	0.974283	0.529032	0.931414	1	707	tags=13%, list=5%, signal=13%
GO_RESPONSE_TO_OSMOTIC_STRESS	GO_RESPONSE_TO_OSMOTIC_STRESS		57	0.398247	0.974208	0.531755	0.930979	1	1547	tags=14%, list=11%, signal=16%
GO_MATERNAL_PROCESS_INVOLVED_IN_FEMALE_PREGNANCY	GO_MATERNAL_PROCESS_INVOLVED_IN_FEMALE_PREGNANCY		43	0.413348	0.974171	0.54738	0.930422	1	1720	tags=23%, list=12%, signal=26%
GO_MAINTENANCE_OF_PROTEIN_LOCATION_IN_CELL	GO_MAINTENANCE_OF_PROTEIN_LOCATION_IN_CELL		61	0.398442	0.974094	0.549083	0.929959	1	1753	tags=16%, list=12%, signal=19%
GO_ORGANIC_CATION_TRANSPORT	GO_ORGANIC_CATION_TRANSPORT		23	0.449207	0.973421	0.5475	0.931311	1	1872	tags=17%, list=13%, signal=20%
GO_REGULATION_OF_PEPTIDE_SECRETION	GO_REGULATION_OF_PEPTIDE_SECRETION		333	0.372253	0.972814	0.617	0.932419	1	1896	tags=15%, list=13%, signal=17%
GO_RESPONSE_TO_CATECHOLAMINE	GO_RESPONSE_TO_CATECHOLAMINE		29	0.430917	0.972461	0.535499	0.932815	1	2386	tags=21%, list=17%, signal=25%
GO_DRUG_CATABOLIC_PROCESS	GO_DRUG_CATABOLIC_PROCESS		55	0.394406	0.972071	0.531012	0.933286	1	2640	tags=22%, list=18%, signal=27%
GO_COLLAGEN_CATABOLIC_PROCESS	GO_COLLAGEN_CATABOLIC_PROCESS		33	0.423539	0.97162	0.53855	0.933985	1	1511	tags=24%, list=10%, signal=27%
GO_POSITIVE_REGULATION_OF_ENDOTHELIAL_CELL_PROLIFERATION	GO_POSITIVE_REGULATION_OF_ENDOTHELIAL_CELL_PROLIFERATION		75	0.394625	0.971324	0.554613	0.93418	1	2773	tags=27%, list=19%, signal=33%
GO_REGULATION_OF_AMYLOID_PRECURSOR_PROTEIN_CATABOLIC_PROCESS	GO_REGULATION_OF_AMYLOID_PRECURSOR_PROTEIN_CATABOLIC_PROCESS		25	0.441652	0.970839	0.552169	0.934954	1	1896	tags=20%, list=13%, signal=23%
GO_REGULATION_OF_INTRINSIC_APOPTOTIC_SIGNALING_PATHWAY_BY_P53_CLASS_MEDIATOR	GO_REGULATION_OF_INTRINSIC_APOPTOTIC_SIGNALING_PATHWAY_BY_P53_CLASS_MEDIATOR		24	0.445266	0.9707	0.556777	0.934691	1	1594	tags=13%, list=11%, signal=14%
GO_BASEMENT_MEMBRANE_ORGANIZATION	GO_BASEMENT_MEMBRANE_ORGANIZATION		18	0.460625	0.970644	0.53599	0.934186	1	2676	tags=33%, list=19%, signal=41%
GO_POSITIVE_REGULATION_OF_NEURON_DIFFERENTIATION	GO_POSITIVE_REGULATION_OF_NEURON_DIFFERENTIATION		266	0.37404	0.969586	0.596	0.936605	1	2324	tags=21%, list=16%, signal=24%
GO_CELL_ADHESION_MEDIATED_BY_INTEGRIN	GO_CELL_ADHESION_MEDIATED_BY_INTEGRIN		62	0.401547	0.969526	0.551173	0.936109	1	1886	tags=18%, list=13%, signal=20%
GO_STEROID_BIOSYNTHETIC_PROCESS	GO_STEROID_BIOSYNTHETIC_PROCESS		122	0.378052	0.969129	0.576375	0.936558	1	1931	tags=15%, list=13%, signal=17%
GO_NEGATIVE_REGULATION_OF_PROTEOLYSIS	GO_NEGATIVE_REGULATION_OF_PROTEOLYSIS		211	0.373144	0.969072	0.59519	0.936072	1	2203	tags=16%, list=15%, signal=18%
GO_CELLULAR_RESPONSE_TO_TOXIC_SUBSTANCE	GO_CELLULAR_RESPONSE_TO_TOXIC_SUBSTANCE		178	0.373292	0.968553	0.579477	0.936926	1	1594	tags=14%, list=11%, signal=16%
GO_REGULATION_OF_PROTEIN_ACETYLATION	GO_REGULATION_OF_PROTEIN_ACETYLATION		64	0.396806	0.968158	0.564293	0.937398	1	1507	tags=13%, list=10%, signal=14%
GO_RESPONSE_TO_ATP	GO_RESPONSE_TO_ATP		26	0.442515	0.967697	0.535329	0.938065	1	784	tags=19%, list=5%, signal=20%
GO_POSITIVE_REGULATION_OF_RHO_PROTEIN_SIGNAL_TRANSDUCTION	GO_POSITIVE_REGULATION_OF_RHO_PROTEIN_SIGNAL_TRANSDUCTION		24	0.448863	0.9676	0.54914	0.93768	1	1681	tags=17%, list=12%, signal=19%
GO_REGULATION_OF_INTRACELLULAR_PROTEIN_TRANSPORT	GO_REGULATION_OF_INTRACELLULAR_PROTEIN_TRANSPORT		209	0.370798	0.966835	0.608609	0.939196	1	1753	tags=13%, list=12%, signal=14%
GO_PROTEOGLYCAN_METABOLIC_PROCESS	GO_PROTEOGLYCAN_METABOLIC_PROCESS		57	0.395606	0.965819	0.556512	0.941505	1	2324	tags=19%, list=16%, signal=23%
GO_PROTEIN_LIPID_COMPLEX_ASSEMBLY	GO_PROTEIN_LIPID_COMPLEX_ASSEMBLY		19	0.462289	0.965695	0.558458	0.941182	1	510	tags=11%, list=4%, signal=11%
GO_LAMELLIPODIUM_ASSEMBLY	GO_LAMELLIPODIUM_ASSEMBLY		59	0.39793	0.965579	0.56424	0.940892	1	788	tags=8%, list=5%, signal=9%
GO_POSITIVE_REGULATION_OF_CATABOLIC_PROCESS	GO_POSITIVE_REGULATION_OF_CATABOLIC_PROCESS		362	0.369403	0.965097	0.621	0.941648	1	1291	tags=10%, list=9%, signal=11%
GO_ORGANIC_HYDROXY_COMPOUND_METABOLIC_PROCESS	GO_ORGANIC_HYDROXY_COMPOUND_METABOLIC_PROCESS		314	0.370134	0.964375	0.625	0.943054	1	2798	tags=20%, list=19%, signal=25%
GO_REGULATION_OF_CELL_SIZE	GO_REGULATION_OF_CELL_SIZE		148	0.373316	0.964189	0.59919	0.942934	1	1692	tags=14%, list=12%, signal=16%
GO_ATTACHMENT_OF_SPINDLE_MICROTUBULES_TO_KINETOCHORE	GO_ATTACHMENT_OF_SPINDLE_MICROTUBULES_TO_KINETOCHORE		28	0.429942	0.964157	0.537015	0.94237	1	294	tags=4%, list=2%, signal=4%
GO_AMINO_ACID_IMPORT	GO_AMINO_ACID_IMPORT		17	0.468014	0.963998	0.531695	0.942165	1	1330	tags=18%, list=9%, signal=19%
GO_NEGATIVE_REGULATION_OF_ORGAN_GROWTH	GO_NEGATIVE_REGULATION_OF_ORGAN_GROWTH		24	0.446906	0.963944	0.542169	0.941654	1	1283	tags=13%, list=9%, signal=14%
GO_REGULATION_OF_NEURON_MIGRATION	GO_REGULATION_OF_NEURON_MIGRATION		28	0.429536	0.963621	0.537367	0.941955	1	2403	tags=29%, list=17%, signal=34%
GO_POSITIVE_REGULATION_OF_MULTICELLULAR_ORGANISM_GROWTH	GO_POSITIVE_REGULATION_OF_MULTICELLULAR_ORGANISM_GROWTH		21	0.452694	0.963581	0.546135	0.941422	1	2552	tags=29%, list=18%, signal=35%
GO_SPERMATID_DIFFERENTIATION	GO_SPERMATID_DIFFERENTIATION		72	0.394329	0.96301	0.584746	0.942376	1	3167	tags=24%, list=22%, signal=30%
GO_VESICLE_LOCALIZATION	GO_VESICLE_LOCALIZATION		235	0.368378	0.962422	0.622244	0.943374	1	2371	tags=16%, list=16%, signal=19%
GO_POSITIVE_REGULATION_OF_SMOOTH_MUSCLE_CONTRACTION	GO_POSITIVE_REGULATION_OF_SMOOTH_MUSCLE_CONTRACTION		16	0.466735	0.962338	0.545571	0.942948	1	103	tags=6%, list=1%, signal=6%
GO_POSITIVE_REGULATION_OF_RESPONSE_TO_WOUNDING	GO_POSITIVE_REGULATION_OF_RESPONSE_TO_WOUNDING		46	0.407062	0.961792	0.553493	0.943843	1	2575	tags=24%, list=18%, signal=29%
GO_GLIAL_CELL_DIFFERENTIATION	GO_GLIAL_CELL_DIFFERENTIATION		155	0.372428	0.961436	0.592331	0.944146	1	2168	tags=21%, list=15%, signal=24%
GO_REGULATION_OF_PROTEIN_LOCALIZATION_TO_CELL_SURFACE	GO_REGULATION_OF_PROTEIN_LOCALIZATION_TO_CELL_SURFACE		33	0.423024	0.960973	0.541327	0.944827	1	876	tags=12%, list=6%, signal=13%
GO_CEREBRAL_CORTEX_CELL_MIGRATION	GO_CEREBRAL_CORTEX_CELL_MIGRATION		32	0.425762	0.96033	0.564665	0.946036	1	2613	tags=25%, list=18%, signal=30%
GO_PROTEIN_HETEROOLIGOMERIZATION	GO_PROTEIN_HETEROOLIGOMERIZATION		76	0.386471	0.960106	0.573529	0.946057	1	1761	tags=14%, list=12%, signal=16%
GO_HETEROPHILIC_CELL_CELL_ADHESION_VIA_PLASMA_MEMBRANE_CELL_ADHESION_MOLECULES	GO_HETEROPHILIC_CELL_CELL_ADHESION_VIA_PLASMA_MEMBRANE_CELL_ADHESION_MOLECULES		31	0.426705	0.96006	0.543839	0.945534	1	2419	tags=29%, list=17%, signal=35%
GO_REGULATION_OF_METANEPHROS_DEVELOPMENT	GO_REGULATION_OF_METANEPHROS_DEVELOPMENT		16	0.46499	0.959366	0.557012	0.946888	1	1786	tags=31%, list=12%, signal=36%
GO_LAMELLIPODIUM_ORGANIZATION	GO_LAMELLIPODIUM_ORGANIZATION		74	0.386185	0.959188	0.561458	0.946748	1	788	tags=9%, list=5%, signal=10%
GO_NEGATIVE_REGULATION_OF_INTRACELLULAR_SIGNAL_TRANSDUCTION	GO_NEGATIVE_REGULATION_OF_INTRACELLULAR_SIGNAL_TRANSDUCTION		424	0.365182	0.958656	0.673	0.947565	1	2518	tags=21%, list=17%, signal=24%
GO_RIBOSOMAL_LARGE_SUBUNIT_ASSEMBLY	GO_RIBOSOMAL_LARGE_SUBUNIT_ASSEMBLY		27	0.430307	0.958526	0.540828	0.947304	1	153	tags=4%, list=1%, signal=4%
GO_PROTEIN_COMPLEX_OLIGOMERIZATION	GO_PROTEIN_COMPLEX_OLIGOMERIZATION		390	0.366223	0.958142	0.66	0.947735	1	2203	tags=14%, list=15%, signal=16%
GO_SULFUR_COMPOUND_CATABOLIC_PROCESS	GO_SULFUR_COMPOUND_CATABOLIC_PROCESS		35	0.415879	0.957925	0.561424	0.947652	1	1568	tags=20%, list=11%, signal=22%
GO_RESPONSE_TO_COCAINE	GO_RESPONSE_TO_COCAINE		27	0.424909	0.957869	0.559524	0.947176	1	1128	tags=11%, list=8%, signal=12%
GO_IN_UTERO_EMBRYONIC_DEVELOPMENT	GO_IN_UTERO_EMBRYONIC_DEVELOPMENT		268	0.365966	0.957523	0.637638	0.947511	1	2588	tags=20%, list=18%, signal=24%
GO_MICROTUBULE_BASED_MOVEMENT	GO_MICROTUBULE_BASED_MOVEMENT		205	0.3719	0.957083	0.646	0.948124	1	3053	tags=23%, list=21%, signal=29%
GO_ORGANOPHOSPHATE_BIOSYNTHETIC_PROCESS	GO_ORGANOPHOSPHATE_BIOSYNTHETIC_PROCESS		452	0.362861	0.956581	0.665	0.948898	1	2543	tags=17%, list=18%, signal=20%
GO_NEGATIVE_REGULATION_OF_CARDIOCYTE_DIFFERENTIATION	GO_NEGATIVE_REGULATION_OF_CARDIOCYTE_DIFFERENTIATION		16	0.465121	0.956516	0.563802	0.948424	1	1943	tags=19%, list=13%, signal=22%
GO_AUTOPHAGY_OF_MITOCHONDRION	GO_AUTOPHAGY_OF_MITOCHONDRION		68	0.388831	0.956089	0.592284	0.948973	1	1404	tags=13%, list=10%, signal=15%
GO_NEGATIVE_REGULATION_OF_ERK1_AND_ERK2_CASCADE	GO_NEGATIVE_REGULATION_OF_ERK1_AND_ERK2_CASCADE		57	0.390501	0.955502	0.564706	0.949924	1	1605	tags=16%, list=11%, signal=18%
GO_NEGATIVE_REGULATION_OF_TOR_SIGNALING	GO_NEGATIVE_REGULATION_OF_TOR_SIGNALING		42	0.408052	0.955075	0.566144	0.950489	1	4519	tags=43%, list=31%, signal=62%
GO_REGULATION_OF_HAIR_CYCLE	GO_REGULATION_OF_HAIR_CYCLE		16	0.464606	0.955027	0.575558	0.949961	1	2428	tags=25%, list=17%, signal=30%
GO_CELLULAR_RESPONSE_TO_PEPTIDE	GO_CELLULAR_RESPONSE_TO_PEPTIDE		296	0.36608	0.954827	0.649	0.94986	1	1944	tags=16%, list=13%, signal=18%
GO_ENTRAINMENT_OF_CIRCADIAN_CLOCK_BY_PHOTOPERIOD	GO_ENTRAINMENT_OF_CIRCADIAN_CLOCK_BY_PHOTOPERIOD		18	0.454329	0.954777	0.562663	0.949327	1	1668	tags=22%, list=12%, signal=25%
GO_NEUROMUSCULAR_PROCESS	GO_NEUROMUSCULAR_PROCESS		62	0.389597	0.954714	0.558886	0.948843	1	2196	tags=26%, list=15%, signal=30%
GO_CALCIUM_ION_REGULATED_EXOCYTOSIS	GO_CALCIUM_ION_REGULATED_EXOCYTOSIS		104	0.374358	0.954618	0.60352	0.948456	1	2294	tags=18%, list=16%, signal=22%
GO_POSITIVE_REGULATION_OF_PEPTIDASE_ACTIVITY	GO_POSITIVE_REGULATION_OF_PEPTIDASE_ACTIVITY		152	0.370835	0.954319	0.635448	0.94861	1	2024	tags=17%, list=14%, signal=20%
GO_NEGATIVE_REGULATION_OF_CAMP_MEDIATED_SIGNALING	GO_NEGATIVE_REGULATION_OF_CAMP_MEDIATED_SIGNALING		16	0.467859	0.954079	0.545455	0.948635	1	3167	tags=44%, list=22%, signal=56%
GO_ASPARTATE_FAMILY_AMINO_ACID_BIOSYNTHETIC_PROCESS	GO_ASPARTATE_FAMILY_AMINO_ACID_BIOSYNTHETIC_PROCESS		18	0.456884	0.95355	0.559236	0.949455	1	1088	tags=11%, list=8%, signal=12%
GO_POSITIVE_REGULATION_OF_CELL_PROJECTION_ORGANIZATION	GO_POSITIVE_REGULATION_OF_CELL_PROJECTION_ORGANIZATION		301	0.364011	0.953358	0.656971	0.949343	1	1798	tags=15%, list=12%, signal=17%
GO_MICROTUBULE_CYTOSKELETON_ORGANIZATION	GO_MICROTUBULE_CYTOSKELETON_ORGANIZATION		432	0.363804	0.953153	0.68	0.94926	1	3067	tags=19%, list=21%, signal=23%
GO_INTRACELLULAR_PROTEIN_TRANSMEMBRANE_TRANSPORT	GO_INTRACELLULAR_PROTEIN_TRANSMEMBRANE_TRANSPORT		47	0.401261	0.952341	0.591457	0.950928	1	2791	tags=17%, list=19%, signal=21%
GO_PLATELET_DERIVED_GROWTH_FACTOR_RECEPTOR_SIGNALING_PATHWAY	GO_PLATELET_DERIVED_GROWTH_FACTOR_RECEPTOR_SIGNALING_PATHWAY		53	0.395215	0.952164	0.591657	0.950772	1	1644	tags=21%, list=11%, signal=23%
GO_CELLULAR_RESPONSE_TO_PEPTIDE_HORMONE_STIMULUS	GO_CELLULAR_RESPONSE_TO_PEPTIDE_HORMONE_STIMULUS		245	0.36724	0.952129	0.675	0.950209	1	2386	tags=20%, list=17%, signal=23%
GO_KERATAN_SULFATE_BIOSYNTHETIC_PROCESS	GO_KERATAN_SULFATE_BIOSYNTHETIC_PROCESS		24	0.436385	0.951619	0.556227	0.950917	1	2048	tags=25%, list=14%, signal=29%
GO_LONG_TERM_MEMORY	GO_LONG_TERM_MEMORY		20	0.446261	0.951426	0.57289	0.950804	1	3630	tags=40%, list=25%, signal=53%
GO_CELL_JUNCTION_ORGANIZATION	GO_CELL_JUNCTION_ORGANIZATION		238	0.363929	0.950957	0.63964	0.951419	1	1938	tags=18%, list=13%, signal=21%
GO_PROSTATE_GLAND_DEVELOPMENT	GO_PROSTATE_GLAND_DEVELOPMENT		34	0.413278	0.95053	0.56106	0.951977	1	1467	tags=21%, list=10%, signal=23%
GO_ACID_SECRETION	GO_ACID_SECRETION		60	0.380857	0.950145	0.580819	0.952353	1	2294	tags=23%, list=16%, signal=28%
GO_SUBSTANTIA_NIGRA_DEVELOPMENT	GO_SUBSTANTIA_NIGRA_DEVELOPMENT		32	0.415272	0.950075	0.567059	0.951889	1	1846	tags=19%, list=13%, signal=21%
GO_PROTEIN_STABILIZATION	GO_PROTEIN_STABILIZATION		150	0.365935	0.950057	0.619433	0.951295	1	3194	tags=25%, list=22%, signal=31%
GO_SYNCYTIUM_FORMATION	GO_SYNCYTIUM_FORMATION		38	0.401826	0.949663	0.561862	0.951706	1	1883	tags=21%, list=13%, signal=24%
GO_NEGATIVE_REGULATION_OF_ESTABLISHMENT_OF_PROTEIN_LOCALIZATION	GO_NEGATIVE_REGULATION_OF_ESTABLISHMENT_OF_PROTEIN_LOCALIZATION		135	0.371036	0.949021	0.59413	0.952773	1	1891	tags=15%, list=13%, signal=17%
GO_C21_STEROID_HORMONE_METABOLIC_PROCESS	GO_C21_STEROID_HORMONE_METABOLIC_PROCESS		22	0.438022	0.948738	0.577215	0.952917	1	1754	tags=23%, list=12%, signal=26%
GO_REGULATION_OF_CARBOHYDRATE_BIOSYNTHETIC_PROCESS	GO_REGULATION_OF_CARBOHYDRATE_BIOSYNTHETIC_PROCESS		75	0.379362	0.948549	0.608008	0.952795	1	2047	tags=19%, list=14%, signal=22%
GO_ONE_CARBON_METABOLIC_PROCESS	GO_ONE_CARBON_METABOLIC_PROCESS		19	0.448421	0.948251	0.560302	0.952924	1	531	tags=5%, list=4%, signal=5%
GO_BICARBONATE_TRANSPORT	GO_BICARBONATE_TRANSPORT		17	0.462472	0.947989	0.587217	0.953004	1	2497	tags=29%, list=17%, signal=36%
GO_NEGATIVE_REGULATION_OF_CELLULAR_RESPONSE_TO_TRANSFORMING_GROWTH_FACTOR_BETA_STIMULUS	GO_NEGATIVE_REGULATION_OF_CELLULAR_RESPONSE_TO_TRANSFORMING_GROWTH_FACTOR_BETA_STIMULUS		59	0.388803	0.947873	0.575888	0.952676	1	1378	tags=14%, list=10%, signal=15%
GO_NEGATIVE_REGULATION_OF_INTRACELLULAR_PROTEIN_TRANSPORT	GO_NEGATIVE_REGULATION_OF_INTRACELLULAR_PROTEIN_TRANSPORT		35	0.405257	0.947838	0.558005	0.952126	1	2546	tags=20%, list=18%, signal=24%
GO_ACTIN_FILAMENT_BUNDLE_ORGANIZATION	GO_ACTIN_FILAMENT_BUNDLE_ORGANIZATION		131	0.371637	0.947526	0.624242	0.952301	1	2140	tags=18%, list=15%, signal=21%
GO_PROTEIN_LOCALIZATION_TO_MITOCHONDRION	GO_PROTEIN_LOCALIZATION_TO_MITOCHONDRION		126	0.371444	0.947194	0.626789	0.952545	1	3322	tags=20%, list=23%, signal=26%
GO_NEGATIVE_REGULATION_OF_INFLAMMATORY_RESPONSE	GO_NEGATIVE_REGULATION_OF_INFLAMMATORY_RESPONSE		100	0.377308	0.947183	0.604124	0.951926	1	1896	tags=15%, list=13%, signal=17%
GO_REGULATION_OF_PEPTIDASE_ACTIVITY	GO_REGULATION_OF_PEPTIDASE_ACTIVITY		284	0.360055	0.946381	0.685371	0.953464	1	2024	tags=15%, list=14%, signal=18%
GO_SYNAPTIC_VESICLE_RECYCLING	GO_SYNAPTIC_VESICLE_RECYCLING		49	0.395343	0.946338	0.597814	0.952936	1	1436	tags=12%, list=10%, signal=14%
GO_LIPID_MODIFICATION	GO_LIPID_MODIFICATION		188	0.365401	0.945579	0.646231	0.954355	1	1992	tags=15%, list=14%, signal=17%
GO_RESPONSE_TO_ALCOHOL	GO_RESPONSE_TO_ALCOHOL		167	0.364274	0.945183	0.634171	0.954771	1	1270	tags=10%, list=9%, signal=10%
GO_POSITIVE_REGULATION_OF_MITOTIC_CELL_CYCLE	GO_POSITIVE_REGULATION_OF_MITOTIC_CELL_CYCLE		134	0.372471	0.944866	0.637755	0.955006	1	897	tags=7%, list=6%, signal=8%
GO_POSITIVE_REGULATION_OF_EPIDERMIS_DEVELOPMENT	GO_POSITIVE_REGULATION_OF_EPIDERMIS_DEVELOPMENT		25	0.431802	0.944635	0.555831	0.954952	1	594	tags=12%, list=4%, signal=12%
GO_CELLULAR_RESPONSE_TO_MECHANICAL_STIMULUS	GO_CELLULAR_RESPONSE_TO_MECHANICAL_STIMULUS		67	0.384814	0.943797	0.597861	0.956591	1	1210	tags=12%, list=8%, signal=13%
GO_NEURON_MIGRATION	GO_NEURON_MIGRATION		104	0.372349	0.943758	0.599385	0.956044	1	2403	tags=23%, list=17%, signal=27%
GO_RECEPTOR_CLUSTERING	GO_RECEPTOR_CLUSTERING		45	0.398316	0.943401	0.597098	0.956368	1	2109	tags=24%, list=15%, signal=29%
GO_POSITIVE_CHEMOTAXIS	GO_POSITIVE_CHEMOTAXIS		45	0.39219	0.943195	0.592308	0.956246	1	3631	tags=36%, list=25%, signal=47%
GO_ESTABLISHMENT_OF_PLANAR_POLARITY_OF_EMBRYONIC_EPITHELIUM	GO_ESTABLISHMENT_OF_PLANAR_POLARITY_OF_EMBRYONIC_EPITHELIUM		15	0.469074	0.942482	0.582895	0.957516	1	3172	tags=40%, list=22%, signal=51%
GO_POSITIVE_REGULATION_OF_CELL_SUBSTRATE_ADHESION	GO_POSITIVE_REGULATION_OF_CELL_SUBSTRATE_ADHESION		101	0.375466	0.94223	0.615226	0.957532	1	1798	tags=16%, list=12%, signal=18%
GO_ORGANELLE_TRANSPORT_ALONG_MICROTUBULE	GO_ORGANELLE_TRANSPORT_ALONG_MICROTUBULE		70	0.386248	0.941533	0.603158	0.958697	1	2020	tags=13%, list=14%, signal=15%
GO_INOSITOL_PHOSPHATE_METABOLIC_PROCESS	GO_INOSITOL_PHOSPHATE_METABOLIC_PROCESS		39	0.403613	0.941238	0.570781	0.958834	1	1544	tags=15%, list=11%, signal=17%
GO_NEGATIVE_REGULATION_OF_GLIOGENESIS	GO_NEGATIVE_REGULATION_OF_GLIOGENESIS		22	0.434461	0.941156	0.576398	0.958407	1	2458	tags=23%, list=17%, signal=27%
GO_POSTSYNAPTIC_SPECIALIZATION_ORGANIZATION	GO_POSTSYNAPTIC_SPECIALIZATION_ORGANIZATION		25	0.424582	0.940909	0.571785	0.958401	1	2029	tags=32%, list=14%, signal=37%
GO_REGULATION_OF_MACROAUTOPHAGY	GO_REGULATION_OF_MACROAUTOPHAGY		154	0.364004	0.940423	0.636089	0.959046	1	1010	tags=10%, list=7%, signal=11%
GO_PHENOL_CONTAINING_COMPOUND_BIOSYNTHETIC_PROCESS	GO_PHENOL_CONTAINING_COMPOUND_BIOSYNTHETIC_PROCESS		20	0.444877	0.94005	0.576874	0.959359	1	2243	tags=25%, list=16%, signal=30%
GO_VITAMIN_METABOLIC_PROCESS	GO_VITAMIN_METABOLIC_PROCESS		87	0.376626	0.939994	0.617769	0.958872	1	3321	tags=22%, list=23%, signal=28%
GO_PROTEIN_LOCALIZATION_TO_MICROTUBULE	GO_PROTEIN_LOCALIZATION_TO_MICROTUBULE		16	0.460064	0.939947	0.583226	0.958358	1	2109	tags=25%, list=15%, signal=29%
GO_MORPHOGENESIS_OF_AN_ENDOTHELIUM	GO_MORPHOGENESIS_OF_AN_ENDOTHELIUM		15	0.469301	0.939797	0.587549	0.958123	1	1003	tags=20%, list=7%, signal=21%
GO_POSITIVE_REGULATION_OF_LIPID_KINASE_ACTIVITY	GO_POSITIVE_REGULATION_OF_LIPID_KINASE_ACTIVITY		31	0.419249	0.939599	0.582558	0.958017	1	1587	tags=23%, list=11%, signal=25%
GO_REGULATION_OF_SYNAPTIC_TRANSMISSION_GABAERGIC	GO_REGULATION_OF_SYNAPTIC_TRANSMISSION_GABAERGIC		20	0.444555	0.939485	0.568878	0.957661	1	2864	tags=35%, list=20%, signal=44%
GO_CGMP_MEDIATED_SIGNALING	GO_CGMP_MEDIATED_SIGNALING		24	0.430643	0.939281	0.580685	0.957568	1	3072	tags=29%, list=21%, signal=37%
GO_SMALL_GTPASE_MEDIATED_SIGNAL_TRANSDUCTION	GO_SMALL_GTPASE_MEDIATED_SIGNAL_TRANSDUCTION		482	0.357637	0.938329	0.738	0.95928	1	2079	tags=17%, list=14%, signal=19%
GO_POSITIVE_REGULATION_OF_MITOCHONDRIAL_TRANSLATION	GO_POSITIVE_REGULATION_OF_MITOCHONDRIAL_TRANSLATION		17	0.453856	0.938127	0.565553	0.959175	1	4205	tags=35%, list=29%, signal=50%
GO_POSITIVE_REGULATION_OF_CELLULAR_CARBOHYDRATE_METABOLIC_PROCESS	GO_POSITIVE_REGULATION_OF_CELLULAR_CARBOHYDRATE_METABOLIC_PROCESS		31	0.415253	0.937924	0.588653	0.959059	1	1919	tags=26%, list=13%, signal=30%
GO_CELLULAR_RESPONSE_TO_OXIDATIVE_STRESS	GO_CELLULAR_RESPONSE_TO_OXIDATIVE_STRESS		244	0.361394	0.937916	0.693694	0.958451	1	2057	tags=15%, list=14%, signal=17%
GO_POSITIVE_REGULATION_OF_LIPID_TRANSPORT	GO_POSITIVE_REGULATION_OF_LIPID_TRANSPORT		40	0.406614	0.937652	0.574941	0.95849	1	1549	tags=13%, list=11%, signal=14%
GO_POSITIVE_REGULATION_OF_SIGNAL_TRANSDUCTION_BY_P53_CLASS_MEDIATOR	GO_POSITIVE_REGULATION_OF_SIGNAL_TRANSDUCTION_BY_P53_CLASS_MEDIATOR		18	0.449955	0.937598	0.579897	0.958007	1	1594	tags=17%, list=11%, signal=19%
GO_REGULATION_OF_NOTCH_SIGNALING_PATHWAY	GO_REGULATION_OF_NOTCH_SIGNALING_PATHWAY		78	0.37536	0.93757	0.608741	0.957432	1	1467	tags=15%, list=10%, signal=17%
GO_PROTEIN_PALMITOYLATION	GO_PROTEIN_PALMITOYLATION		27	0.412066	0.937489	0.571599	0.957009	1	1361	tags=11%, list=9%, signal=12%
GO_EMBRYONIC_CAMERA_TYPE_EYE_MORPHOGENESIS	GO_EMBRYONIC_CAMERA_TYPE_EYE_MORPHOGENESIS		16	0.46172	0.936947	0.576361	0.95773	1	2243	tags=25%, list=16%, signal=30%
GO_STEROL_METABOLIC_PROCESS	GO_STEROL_METABOLIC_PROCESS		62	0.384959	0.936408	0.603652	0.958487	1	1992	tags=16%, list=14%, signal=19%
GO_CELL_SUBSTRATE_JUNCTION_ASSEMBLY	GO_CELL_SUBSTRATE_JUNCTION_ASSEMBLY		91	0.373655	0.936264	0.633265	0.958238	1	3078	tags=27%, list=21%, signal=35%
GO_CELL_JUNCTION_ASSEMBLY	GO_CELL_JUNCTION_ASSEMBLY		197	0.360038	0.93615	0.655968	0.957896	1	1938	tags=17%, list=13%, signal=20%
GO_VESICLE_MEDIATED_TRANSPORT_IN_SYNAPSE	GO_VESICLE_MEDIATED_TRANSPORT_IN_SYNAPSE		138	0.361459	0.935689	0.641988	0.958431	1	2369	tags=17%, list=16%, signal=21%
GO_REGULATION_OF_BONE_REMODELING	GO_REGULATION_OF_BONE_REMODELING		35	0.404678	0.934841	0.601626	0.959992	1	610	tags=14%, list=4%, signal=15%
GO_MRNA_CIS_SPLICING_VIA_SPLICEOSOME	GO_MRNA_CIS_SPLICING_VIA_SPLICEOSOME		28	0.420814	0.934668	0.589412	0.959792	1	1729	tags=14%, list=12%, signal=16%
GO_REGULATION_OF_PLATELET_DERIVED_GROWTH_FACTOR_RECEPTOR_SIGNALING_PATHWAY	GO_REGULATION_OF_PLATELET_DERIVED_GROWTH_FACTOR_RECEPTOR_SIGNALING_PATHWAY		21	0.433806	0.93376	0.568966	0.9615	1	2024	tags=24%, list=14%, signal=28%
GO_NEURONAL_STEM_CELL_POPULATION_MAINTENANCE	GO_NEURONAL_STEM_CELL_POPULATION_MAINTENANCE		16	0.458805	0.933162	0.594278	0.962373	1	3384	tags=44%, list=23%, signal=57%
GO_EYE_PHOTORECEPTOR_CELL_DIFFERENTIATION	GO_EYE_PHOTORECEPTOR_CELL_DIFFERENTIATION		23	0.43615	0.933122	0.579641	0.961853	1	2323	tags=39%, list=16%, signal=47%
GO_EXOCYTIC_PROCESS	GO_EXOCYTIC_PROCESS		64	0.380865	0.932234	0.604055	0.963535	1	2159	tags=20%, list=15%, signal=24%
GO_POSITIVE_REGULATION_OF_DNA_REPLICATION	GO_POSITIVE_REGULATION_OF_DNA_REPLICATION		31	0.414046	0.931723	0.599764	0.964216	1	2140	tags=13%, list=15%, signal=15%
GO_ORGANOPHOSPHATE_CATABOLIC_PROCESS	GO_ORGANOPHOSPHATE_CATABOLIC_PROCESS		105	0.365916	0.930543	0.635897	0.966579	1	2205	tags=18%, list=15%, signal=21%
GO_REGULATION_OF_NEUROTRANSMITTER_LEVELS	GO_REGULATION_OF_NEUROTRANSMITTER_LEVELS		218	0.355648	0.930519	0.698094	0.966004	1	2864	tags=24%, list=20%, signal=30%
GO_NOTCH_SIGNALING_PATHWAY	GO_NOTCH_SIGNALING_PATHWAY		144	0.361705	0.929282	0.663307	0.968469	1	2147	tags=19%, list=15%, signal=22%
GO_ADHERENS_JUNCTION_ORGANIZATION	GO_ADHERENS_JUNCTION_ORGANIZATION		122	0.360384	0.929215	0.644535	0.968014	1	3078	tags=26%, list=21%, signal=33%
GO_REGULATION_OF_CELL_SUBSTRATE_ADHESION	GO_REGULATION_OF_CELL_SUBSTRATE_ADHESION		175	0.358744	0.928721	0.679359	0.96864	1	1798	tags=15%, list=12%, signal=17%
GO_DNA_DEALKYLATION	GO_DNA_DEALKYLATION		22	0.424304	0.928159	0.598494	0.969426	1	113	tags=5%, list=1%, signal=5%
GO_RESPONSE_TO_HYDROPEROXIDE	GO_RESPONSE_TO_HYDROPEROXIDE		16	0.454983	0.927604	0.590728	0.970184	1	3211	tags=31%, list=22%, signal=40%
GO_FOLIC_ACID_METABOLIC_PROCESS	GO_FOLIC_ACID_METABOLIC_PROCESS		15	0.452624	0.927506	0.581395	0.969787	1	531	tags=7%, list=4%, signal=7%
GO_CARBOHYDRATE_PHOSPHORYLATION	GO_CARBOHYDRATE_PHOSPHORYLATION		22	0.421514	0.927505	0.599274	0.969158	1	648	tags=9%, list=4%, signal=10%
GO_PHOTOPERIODISM	GO_PHOTOPERIODISM		19	0.442909	0.927341	0.581454	0.968926	1	1668	tags=21%, list=12%, signal=24%
GO_TRANSFORMING_GROWTH_FACTOR_BETA_PRODUCTION	GO_TRANSFORMING_GROWTH_FACTOR_BETA_PRODUCTION		29	0.410604	0.927163	0.606061	0.968728	1	1850	tags=21%, list=13%, signal=24%
GO_ACTIVATION_OF_ADENYLATE_CYCLASE_ACTIVITY	GO_ACTIVATION_OF_ADENYLATE_CYCLASE_ACTIVITY		22	0.42661	0.926868	0.591074	0.968825	1	1662	tags=27%, list=11%, signal=31%
GO_POSITIVE_REGULATION_OF_AUTOPHAGY	GO_POSITIVE_REGULATION_OF_AUTOPHAGY		100	0.36434	0.925391	0.664609	0.971889	1	1383	tags=11%, list=10%, signal=12%
GO_NEGATIVE_REGULATION_OF_CELLULAR_PROTEIN_LOCALIZATION	GO_NEGATIVE_REGULATION_OF_CELLULAR_PROTEIN_LOCALIZATION		95	0.369938	0.925218	0.654321	0.971718	1	1784	tags=14%, list=12%, signal=16%
GO_DITERPENOID_METABOLIC_PROCESS	GO_DITERPENOID_METABOLIC_PROCESS		46	0.386958	0.925162	0.601963	0.971238	1	3576	tags=37%, list=25%, signal=49%
GO_INTEGRIN_ACTIVATION	GO_INTEGRIN_ACTIVATION		21	0.43236	0.925161	0.598027	0.970614	1	384	tags=10%, list=3%, signal=10%
GO_RESPONSE_TO_LIGHT_STIMULUS	GO_RESPONSE_TO_LIGHT_STIMULUS		222	0.35505	0.92405	0.712136	0.972749	1	3084	tags=19%, list=21%, signal=24%
GO_RESPONSE_TO_ANESTHETIC	GO_RESPONSE_TO_ANESTHETIC		42	0.393332	0.924014	0.621381	0.972203	1	2189	tags=19%, list=15%, signal=22%
GO_REGULATION_OF_EPITHELIAL_CELL_MIGRATION	GO_REGULATION_OF_EPITHELIAL_CELL_MIGRATION		184	0.360448	0.923838	0.701507	0.972021	1	1659	tags=16%, list=11%, signal=18%
GO_ENDOCRINE_SYSTEM_DEVELOPMENT	GO_ENDOCRINE_SYSTEM_DEVELOPMENT		72	0.368827	0.923272	0.629393	0.972807	1	1754	tags=21%, list=12%, signal=24%
GO_REGULATION_OF_ACUTE_INFLAMMATORY_RESPONSE	GO_REGULATION_OF_ACUTE_INFLAMMATORY_RESPONSE		28	0.41796	0.922833	0.603306	0.973264	1	1383	tags=18%, list=10%, signal=20%
GO_CELLULAR_RESPONSE_TO_REACTIVE_OXYGEN_SPECIES	GO_CELLULAR_RESPONSE_TO_REACTIVE_OXYGEN_SPECIES		135	0.3603	0.922502	0.668681	0.973442	1	2057	tags=16%, list=14%, signal=18%
GO_BRAIN_MORPHOGENESIS	GO_BRAIN_MORPHOGENESIS		22	0.427055	0.920831	0.593976	0.976966	1	3384	tags=41%, list=23%, signal=53%
GO_CELLULAR_RESPONSE_TO_OXYGEN_RADICAL	GO_CELLULAR_RESPONSE_TO_OXYGEN_RADICAL		23	0.427165	0.919413	0.598513	0.979731	1	3384	tags=43%, list=23%, signal=57%
GO_REGULATION_OF_PROTEIN_DEACETYLATION	GO_REGULATION_OF_PROTEIN_DEACETYLATION		35	0.391294	0.919326	0.630911	0.979323	1	1404	tags=17%, list=10%, signal=19%
GO_SYNAPTIC_TRANSMISSION_GABAERGIC	GO_SYNAPTIC_TRANSMISSION_GABAERGIC		22	0.43545	0.919174	0.605166	0.979051	1	2864	tags=32%, list=20%, signal=40%
GO_ICOSANOID_METABOLIC_PROCESS	GO_ICOSANOID_METABOLIC_PROCESS		46	0.391036	0.918692	0.621413	0.979571	1	958	tags=11%, list=7%, signal=12%
GO_POSITIVE_REGULATION_OF_PROTEOLYSIS_INVOLVED_IN_CELLULAR_PROTEIN_CATABOLIC_PROCESS	GO_POSITIVE_REGULATION_OF_PROTEOLYSIS_INVOLVED_IN_CELLULAR_PROTEIN_CATABOLIC_PROCESS		111	0.360665	0.918434	0.671779	0.97958	1	1094	tags=8%, list=8%, signal=9%
GO_CELLULAR_HORMONE_METABOLIC_PROCESS	GO_CELLULAR_HORMONE_METABOLIC_PROCESS		50	0.389026	0.918247	0.623491	0.9794	1	3576	tags=30%, list=25%, signal=40%
GO_NUCLEOTIDE_SUGAR_METABOLIC_PROCESS	GO_NUCLEOTIDE_SUGAR_METABOLIC_PROCESS		16	0.448353	0.918073	0.626632	0.979223	1	2308	tags=25%, list=16%, signal=30%
GO_ALCOHOL_METABOLIC_PROCESS	GO_ALCOHOL_METABOLIC_PROCESS		159	0.356212	0.917807	0.721608	0.979275	1	1992	tags=15%, list=14%, signal=17%
GO_POSITIVE_REGULATION_OF_PROTEIN_CATABOLIC_PROCESS	GO_POSITIVE_REGULATION_OF_PROTEIN_CATABOLIC_PROCESS		189	0.354115	0.917615	0.710421	0.979099	1	2453	tags=15%, list=17%, signal=18%
GO_CELLULAR_RESPONSE_TO_FATTY_ACID	GO_CELLULAR_RESPONSE_TO_FATTY_ACID		40	0.394101	0.917068	0.622577	0.979752	1	578	tags=10%, list=4%, signal=10%
GO_RAC_PROTEIN_SIGNAL_TRANSDUCTION	GO_RAC_PROTEIN_SIGNAL_TRANSDUCTION		29	0.40169	0.916633	0.604706	0.980154	1	788	tags=14%, list=5%, signal=15%
GO_NEGATIVE_REGULATION_OF_LEUKOCYTE_MIGRATION	GO_NEGATIVE_REGULATION_OF_LEUKOCYTE_MIGRATION		38	0.387251	0.916368	0.608696	0.98014	1	2067	tags=21%, list=14%, signal=24%
GO_RESPONSE_TO_PAIN	GO_RESPONSE_TO_PAIN		15	0.459001	0.916122	0.603426	0.980118	1	1938	tags=27%, list=13%, signal=31%
GO_CYTOSKELETON_DEPENDENT_INTRACELLULAR_TRANSPORT	GO_CYTOSKELETON_DEPENDENT_INTRACELLULAR_TRANSPORT		154	0.354633	0.916101	0.692153	0.979551	1	1838	tags=14%, list=13%, signal=15%
GO_POSITIVE_REGULATION_OF_LOCOMOTION	GO_POSITIVE_REGULATION_OF_LOCOMOTION		433	0.346555	0.914943	0.78979	0.981728	1	2126	tags=18%, list=15%, signal=20%
GO_POSITIVE_REGULATION_OF_SECRETION	GO_POSITIVE_REGULATION_OF_SECRETION		284	0.347612	0.914446	0.732733	0.982282	1	1896	tags=13%, list=13%, signal=15%
GO_MODULATION_OF_EXCITATORY_POSTSYNAPTIC_POTENTIAL	GO_MODULATION_OF_EXCITATORY_POSTSYNAPTIC_POTENTIAL		26	0.415241	0.914279	0.617827	0.982071	1	2109	tags=27%, list=15%, signal=31%
GO_EPITHELIAL_CELL_DIFFERENTIATION	GO_EPITHELIAL_CELL_DIFFERENTIATION		391	0.347778	0.912528	0.797	0.985627	1	2458	tags=22%, list=17%, signal=25%
GO_POSITIVE_REGULATION_OF_PEPTIDE_SECRETION	GO_POSITIVE_REGULATION_OF_PEPTIDE_SECRETION		189	0.350431	0.912261	0.6997	0.985656	1	1436	tags=11%, list=10%, signal=12%
GO_POSITIVE_REGULATION_OF_PROTEIN_POLYMERIZATION	GO_POSITIVE_REGULATION_OF_PROTEIN_POLYMERIZATION		113	0.358938	0.911755	0.685279	0.986213	1	489	tags=8%, list=3%, signal=8%
GO_STEROID_HORMONE_MEDIATED_SIGNALING_PATHWAY	GO_STEROID_HORMONE_MEDIATED_SIGNALING_PATHWAY		142	0.35325	0.911386	0.690763	0.98649	1	1771	tags=16%, list=12%, signal=18%
GO_PIGMENTATION	GO_PIGMENTATION		74	0.364672	0.911329	0.667375	0.985997	1	2371	tags=18%, list=16%, signal=21%
GO_ENDOTHELIAL_CELL_DEVELOPMENT	GO_ENDOTHELIAL_CELL_DEVELOPMENT		53	0.381259	0.911307	0.637244	0.985426	1	2880	tags=25%, list=20%, signal=31%
GO_MICROTUBULE_BUNDLE_FORMATION	GO_MICROTUBULE_BUNDLE_FORMATION		47	0.380365	0.911241	0.647514	0.984961	1	3239	tags=26%, list=22%, signal=33%
GO_REGULATION_OF_PROTEIN_LOCALIZATION_TO_PLASMA_MEMBRANE	GO_REGULATION_OF_PROTEIN_LOCALIZATION_TO_PLASMA_MEMBRANE		77	0.369345	0.91106	0.655755	0.984782	1	1919	tags=19%, list=13%, signal=22%
GO_POSITIVE_REGULATION_OF_ALCOHOL_BIOSYNTHETIC_PROCESS	GO_POSITIVE_REGULATION_OF_ALCOHOL_BIOSYNTHETIC_PROCESS		16	0.436765	0.911043	0.61658	0.984199	1	1884	tags=31%, list=13%, signal=36%
GO_PEPTIDYL_GLUTAMIC_ACID_MODIFICATION	GO_PEPTIDYL_GLUTAMIC_ACID_MODIFICATION		19	0.429291	0.910863	0.608966	0.984	1	2196	tags=21%, list=15%, signal=25%
GO_PROTEIN_LOCALIZATION_TO_CHROMOSOME_CENTROMERIC_REGION	GO_PROTEIN_LOCALIZATION_TO_CHROMOSOME_CENTROMERIC_REGION		22	0.419556	0.910516	0.608805	0.984215	1	294	tags=5%, list=2%, signal=5%
GO_REGULATION_OF_CELLULAR_COMPONENT_SIZE	GO_REGULATION_OF_CELLULAR_COMPONENT_SIZE		303	0.346922	0.909732	0.776	0.985408	1	1460	tags=12%, list=10%, signal=13%
GO_GLYCOLIPID_BIOSYNTHETIC_PROCESS	GO_GLYCOLIPID_BIOSYNTHETIC_PROCESS		53	0.382896	0.909717	0.644159	0.984819	1	1687	tags=15%, list=12%, signal=17%
GO_INTRACILIARY_TRANSPORT_INVOLVED_IN_CILIUM_ASSEMBLY	GO_INTRACILIARY_TRANSPORT_INVOLVED_IN_CILIUM_ASSEMBLY		39	0.389604	0.90957	0.632653	0.984538	1	3684	tags=31%, list=25%, signal=41%
GO_PRIMARY_ALCOHOL_METABOLIC_PROCESS	GO_PRIMARY_ALCOHOL_METABOLIC_PROCESS		41	0.384565	0.908743	0.629379	0.985879	1	3576	tags=29%, list=25%, signal=39%
GO_PHOSPHATIDYLGLYCEROL_METABOLIC_PROCESS	GO_PHOSPHATIDYLGLYCEROL_METABOLIC_PROCESS		15	0.443336	0.908608	0.601877	0.985595	1	446	tags=7%, list=3%, signal=7%
GO_REGULATION_OF_ESTABLISHMENT_OF_PLANAR_POLARITY	GO_REGULATION_OF_ESTABLISHMENT_OF_PLANAR_POLARITY		103	0.360042	0.908306	0.670782	0.985678	1	3257	tags=22%, list=23%, signal=29%
GO_POSITIVE_REGULATION_OF_DNA_TEMPLATED_TRANSCRIPTION_INITIATION	GO_POSITIVE_REGULATION_OF_DNA_TEMPLATED_TRANSCRIPTION_INITIATION		21	0.42616	0.907896	0.626847	0.986	1	848	tags=10%, list=6%, signal=10%
GO_POSITIVE_REGULATION_OF_PEPTIDYL_SERINE_PHOSPHORYLATION	GO_POSITIVE_REGULATION_OF_PEPTIDYL_SERINE_PHOSPHORYLATION		67	0.369878	0.907489	0.657143	0.986343	1	2243	tags=19%, list=16%, signal=23%
GO_POSITIVE_REGULATION_OF_CHEMOTAXIS	GO_POSITIVE_REGULATION_OF_CHEMOTAXIS		100	0.356808	0.907145	0.684694	0.986489	1	2435	tags=24%, list=17%, signal=29%
GO_MULTICELLULAR_ORGANISMAL_RESPONSE_TO_STRESS	GO_MULTICELLULAR_ORGANISMAL_RESPONSE_TO_STRESS		40	0.386996	0.907141	0.644419	0.985877	1	2189	tags=25%, list=15%, signal=29%
GO_REGULATION_OF_CYTOPLASMIC_TRANSLATION	GO_REGULATION_OF_CYTOPLASMIC_TRANSLATION		26	0.404216	0.906825	0.635036	0.985975	1	1322	tags=12%, list=9%, signal=13%
GO_EXTRACELLULAR_MATRIX_DISASSEMBLY	GO_EXTRACELLULAR_MATRIX_DISASSEMBLY		55	0.377197	0.906477	0.641694	0.986156	1	3110	tags=36%, list=22%, signal=46%
GO_REACTIVE_OXYGEN_SPECIES_METABOLIC_PROCESS	GO_REACTIVE_OXYGEN_SPECIES_METABOLIC_PROCESS		131	0.353278	0.906209	0.696138	0.986177	1	1846	tags=18%, list=13%, signal=21%
GO_LABYRINTHINE_LAYER_DEVELOPMENT	GO_LABYRINTHINE_LAYER_DEVELOPMENT		34	0.400012	0.90526	0.637486	0.987767	1	389	tags=9%, list=3%, signal=9%
GO_REGULATION_OF_LIPID_STORAGE	GO_REGULATION_OF_LIPID_STORAGE		37	0.393473	0.904977	0.643678	0.987788	1	2546	tags=22%, list=18%, signal=26%
GO_VESICLE_FUSION_TO_PLASMA_MEMBRANE	GO_VESICLE_FUSION_TO_PLASMA_MEMBRANE		17	0.429307	0.904877	0.610104	0.987401	1	2159	tags=35%, list=15%, signal=41%
GO_CHONDROITIN_SULFATE_PROTEOGLYCAN_METABOLIC_PROCESS	GO_CHONDROITIN_SULFATE_PROTEOGLYCAN_METABOLIC_PROCESS		31	0.400049	0.904605	0.640288	0.987408	1	560	tags=10%, list=4%, signal=10%
GO_CELLULAR_PROCESS_INVOLVED_IN_REPRODUCTION_IN_MULTICELLULAR_ORGANISM	GO_CELLULAR_PROCESS_INVOLVED_IN_REPRODUCTION_IN_MULTICELLULAR_ORGANISM		192	0.346603	0.903313	0.755511	0.989782	1	2411	tags=14%, list=17%, signal=17%
GO_REGULATION_OF_ENDOCYTOSIS	GO_REGULATION_OF_ENDOCYTOSIS		159	0.347486	0.901891	0.716734	0.992465	1	1622	tags=11%, list=11%, signal=13%
GO_CELLULAR_RESPONSE_TO_INSULIN_STIMULUS	GO_CELLULAR_RESPONSE_TO_INSULIN_STIMULUS		182	0.346221	0.901884	0.737738	0.99186	1	2294	tags=18%, list=16%, signal=21%
GO_SPROUTING_ANGIOGENESIS	GO_SPROUTING_ANGIOGENESIS		102	0.354662	0.901686	0.689231	0.99171	1	2670	tags=25%, list=18%, signal=31%
GO_RESPONSE_TO_TUMOR_NECROSIS_FACTOR	GO_RESPONSE_TO_TUMOR_NECROSIS_FACTOR		239	0.346327	0.901336	0.770311	0.991867	1	1605	tags=11%, list=11%, signal=12%
GO_POSITIVE_REGULATION_OF_BLOOD_VESSEL_ENDOTHELIAL_CELL_MIGRATION	GO_POSITIVE_REGULATION_OF_BLOOD_VESSEL_ENDOTHELIAL_CELL_MIGRATION		49	0.377428	0.901185	0.643956	0.991592	1	1291	tags=14%, list=9%, signal=16%
GO_REGULATION_OF_PROTEIN_LOCALIZATION_TO_CELL_PERIPHERY	GO_REGULATION_OF_PROTEIN_LOCALIZATION_TO_CELL_PERIPHERY		92	0.358803	0.900833	0.69833	0.991809	1	1919	tags=17%, list=13%, signal=20%
GO_POSITIVE_REGULATION_OF_WNT_SIGNALING_PATHWAY	GO_POSITIVE_REGULATION_OF_WNT_SIGNALING_PATHWAY		156	0.351475	0.90062	0.723232	0.991677	1	2243	tags=16%, list=16%, signal=19%
GO_THYMUS_DEVELOPMENT	GO_THYMUS_DEVELOPMENT		37	0.387831	0.900202	0.660161	0.991958	1	1569	tags=14%, list=11%, signal=15%
GO_ANATOMICAL_STRUCTURE_HOMEOSTASIS	GO_ANATOMICAL_STRUCTURE_HOMEOSTASIS		319	0.343746	0.899827	0.792	0.992191	1	1210	tags=10%, list=8%, signal=10%
GO_T_HELPER_17_TYPE_IMMUNE_RESPONSE	GO_T_HELPER_17_TYPE_IMMUNE_RESPONSE		22	0.417062	0.899763	0.628892	0.991712	1	381	tags=9%, list=3%, signal=9%
GO_REGULATION_OF_ANOIKIS	GO_REGULATION_OF_ANOIKIS		19	0.421856	0.899651	0.617128	0.991333	1	1094	tags=16%, list=8%, signal=17%
GO_GLIAL_CELL_MIGRATION	GO_GLIAL_CELL_MIGRATION		42	0.38329	0.899555	0.634202	0.990915	1	1417	tags=14%, list=10%, signal=16%
GO_POSITIVE_REGULATION_OF_CELL_DEVELOPMENT	GO_POSITIVE_REGULATION_OF_CELL_DEVELOPMENT		403	0.343075	0.899476	0.833	0.990476	1	2324	tags=19%, list=16%, signal=22%
GO_MAMMARY_GLAND_MORPHOGENESIS	GO_MAMMARY_GLAND_MORPHOGENESIS		36	0.389916	0.899357	0.643498	0.990135	1	2562	tags=31%, list=18%, signal=37%
GO_EPIDERMIS_DEVELOPMENT	GO_EPIDERMIS_DEVELOPMENT		185	0.347204	0.898861	0.751264	0.990654	1	1547	tags=14%, list=11%, signal=16%
GO_G_PROTEIN_COUPLED_RECEPTOR_SIGNALING_PATHWAY	GO_G_PROTEIN_COUPLED_RECEPTOR_SIGNALING_PATHWAY		470	0.341153	0.898701	0.847	0.990377	1	1932	tags=16%, list=13%, signal=18%
GO_PROTEIN_TARGETING_TO_MEMBRANE	GO_PROTEIN_TARGETING_TO_MEMBRANE		169	0.347928	0.896613	0.750503	0.9945	1	1669	tags=8%, list=12%, signal=9%
GO_PHOTOTRANSDUCTION	GO_PHOTOTRANSDUCTION		25	0.416367	0.896403	0.665049	0.994371	1	3084	tags=28%, list=21%, signal=36%
GO_ACUTE_PHASE_RESPONSE	GO_ACUTE_PHASE_RESPONSE		21	0.412966	0.896169	0.621347	0.994274	1	796	tags=14%, list=6%, signal=15%
GO_SOMATIC_STEM_CELL_DIVISION	GO_SOMATIC_STEM_CELL_DIVISION		20	0.423178	0.895793	0.626904	0.994514	1	1906	tags=30%, list=13%, signal=35%
GO_GOLGI_TO_PLASMA_MEMBRANE_PROTEIN_TRANSPORT	GO_GOLGI_TO_PLASMA_MEMBRANE_PROTEIN_TRANSPORT		34	0.390021	0.895656	0.643852	0.994192	1	2632	tags=24%, list=18%, signal=29%
GO_PROTEIN_K11_LINKED_UBIQUITINATION	GO_PROTEIN_K11_LINKED_UBIQUITINATION		27	0.395788	0.895587	0.643706	0.993738	1	897	tags=7%, list=6%, signal=8%
GO_CELLULAR_COMPONENT_DISASSEMBLY	GO_CELLULAR_COMPONENT_DISASSEMBLY		468	0.339979	0.895016	0.843	0.994395	1	1512	tags=10%, list=10%, signal=11%
GO_POSITIVE_REGULATION_OF_PROTEOLYSIS	GO_POSITIVE_REGULATION_OF_PROTEOLYSIS		295	0.342147	0.895007	0.792	0.9938	1	2224	tags=15%, list=15%, signal=17%
GO_PROTEIN_TRANSMEMBRANE_TRANSPORT	GO_PROTEIN_TRANSMEMBRANE_TRANSPORT		55	0.369666	0.893572	0.64693	0.996314	1	2055	tags=13%, list=14%, signal=15%
GO_POSITIVE_REGULATION_OF_ENDOTHELIAL_CELL_APOPTOTIC_PROCESS	GO_POSITIVE_REGULATION_OF_ENDOTHELIAL_CELL_APOPTOTIC_PROCESS		15	0.443737	0.893556	0.644737	0.995743	1	2600	tags=33%, list=18%, signal=41%
GO_REGULATION_OF_PROTEIN_OLIGOMERIZATION	GO_REGULATION_OF_PROTEIN_OLIGOMERIZATION		29	0.402959	0.893456	0.662275	0.995331	1	3128	tags=24%, list=22%, signal=31%
GO_REGULATION_OF_MITOCHONDRIAL_TRANSLATION	GO_REGULATION_OF_MITOCHONDRIAL_TRANSLATION		25	0.403476	0.893361	0.630221	0.994944	1	5175	tags=44%, list=36%, signal=68%
GO_ACTIN_POLYMERIZATION_OR_DEPOLYMERIZATION	GO_ACTIN_POLYMERIZATION_OR_DEPOLYMERIZATION		172	0.347567	0.893106	0.747992	0.994908	1	489	tags=7%, list=3%, signal=7%
GO_ADULT_BEHAVIOR	GO_ADULT_BEHAVIOR		74	0.359084	0.892927	0.676313	0.994684	1	2029	tags=20%, list=14%, signal=23%
GO_NEGATIVE_REGULATION_OF_ENDOCYTOSIS	GO_NEGATIVE_REGULATION_OF_ENDOCYTOSIS		30	0.391553	0.892469	0.644706	0.995042	1	1291	tags=13%, list=9%, signal=15%
GO_TISSUE_REMODELING	GO_TISSUE_REMODELING		121	0.349295	0.891667	0.719797	0.996201	1	1517	tags=17%, list=10%, signal=19%
GO_NUCLEAR_MIGRATION	GO_NUCLEAR_MIGRATION		20	0.415802	0.891644	0.625473	0.995645	1	171	tags=5%, list=1%, signal=5%
GO_REGULATION_OF_OXIDOREDUCTASE_ACTIVITY	GO_REGULATION_OF_OXIDOREDUCTASE_ACTIVITY		77	0.357966	0.891217	0.679167	0.995988	1	1383	tags=13%, list=10%, signal=14%
GO_CILIUM_MOVEMENT	GO_CILIUM_MOVEMENT		21	0.414598	0.890481	0.629256	0.996993	1	3239	tags=29%, list=22%, signal=37%
GO_RESPONSE_TO_GONADOTROPIN	GO_RESPONSE_TO_GONADOTROPIN		18	0.427896	0.889986	0.630923	0.99745	1	2121	tags=17%, list=15%, signal=20%
GO_ANTIMICROBIAL_HUMORAL_IMMUNE_RESPONSE_MEDIATED_BY_ANTIMICROBIAL_PEPTIDE	GO_ANTIMICROBIAL_HUMORAL_IMMUNE_RESPONSE_MEDIATED_BY_ANTIMICROBIAL_PEPTIDE		22	0.409024	0.889375	0.637376	0.998237	1	1794	tags=14%, list=12%, signal=16%
GO_REGULATION_OF_G_PROTEIN_COUPLED_RECEPTOR_SIGNALING_PATHWAY	GO_REGULATION_OF_G_PROTEIN_COUPLED_RECEPTOR_SIGNALING_PATHWAY		89	0.352778	0.889169	0.722966	0.99807	1	3778	tags=29%, list=26%, signal=39%
GO_REGULATION_OF_PRESYNAPSE_ORGANIZATION	GO_REGULATION_OF_PRESYNAPSE_ORGANIZATION		17	0.433563	0.889031	0.626444	0.997761	1	2738	tags=24%, list=19%, signal=29%
GO_PHOSPHATIDYLINOSITOL_METABOLIC_PROCESS	GO_PHOSPHATIDYLINOSITOL_METABOLIC_PROCESS		85	0.353417	0.888934	0.696466	0.997378	1	608	tags=6%, list=4%, signal=6%
GO_VASCULAR_SMOOTH_MUSCLE_CELL_DIFFERENTIATION	GO_VASCULAR_SMOOTH_MUSCLE_CELL_DIFFERENTIATION		18	0.427151	0.888846	0.647282	0.996956	1	2576	tags=39%, list=18%, signal=47%
GO_RNA_SPLICING_VIA_ENDONUCLEOLYTIC_CLEAVAGE_AND_LIGATION	GO_RNA_SPLICING_VIA_ENDONUCLEOLYTIC_CLEAVAGE_AND_LIGATION		15	0.443326	0.888205	0.65088	0.997725	1	3635	tags=33%, list=25%, signal=44%
GO_NEGATIVE_REGULATION_OF_UBIQUITIN_DEPENDENT_PROTEIN_CATABOLIC_PROCESS	GO_NEGATIVE_REGULATION_OF_UBIQUITIN_DEPENDENT_PROTEIN_CATABOLIC_PROCESS		41	0.373794	0.885781	0.662528	1	1	2047	tags=12%, list=14%, signal=14%
GO_TELENCEPHALON_DEVELOPMENT	GO_TELENCEPHALON_DEVELOPMENT		172	0.343121	0.885761	0.758065	1	1	2507	tags=21%, list=17%, signal=25%
GO_NUCLEOSIDE_PHOSPHATE_CATABOLIC_PROCESS	GO_NUCLEOSIDE_PHOSPHATE_CATABOLIC_PROCESS		58	0.362965	0.8855	0.68984	1	1	2443	tags=21%, list=17%, signal=25%
GO_ASTROCYTE_DIFFERENTIATION	GO_ASTROCYTE_DIFFERENTIATION		59	0.361224	0.884917	0.674169	1	1	1239	tags=12%, list=9%, signal=13%
GO_RECEPTOR_INTERNALIZATION	GO_RECEPTOR_INTERNALIZATION		78	0.352287	0.884767	0.704522	1	1	2659	tags=21%, list=18%, signal=25%
GO_MEMBRANE_LIPID_BIOSYNTHETIC_PROCESS	GO_MEMBRANE_LIPID_BIOSYNTHETIC_PROCESS		119	0.349164	0.884592	0.715897	1	1	1687	tags=11%, list=12%, signal=12%
GO_POSITIVE_REGULATION_OF_CELLULAR_COMPONENT_BIOGENESIS	GO_POSITIVE_REGULATION_OF_CELLULAR_COMPONENT_BIOGENESIS		417	0.335122	0.884561	0.848	1	1	1937	tags=13%, list=13%, signal=15%
GO_GLIAL_CELL_DEVELOPMENT	GO_GLIAL_CELL_DEVELOPMENT		89	0.352575	0.884102	0.721124	1	1	1226	tags=13%, list=8%, signal=15%
GO_ENSHEATHMENT_OF_NEURONS	GO_ENSHEATHMENT_OF_NEURONS		102	0.351473	0.883973	0.718718	1	1	2408	tags=23%, list=17%, signal=27%
GO_PEPTIDE_CROSS_LINKING	GO_PEPTIDE_CROSS_LINKING		17	0.429012	0.88333	0.650834	1	1	2403	tags=35%, list=17%, signal=42%
GO_REGULATION_OF_SPROUTING_ANGIOGENESIS	GO_REGULATION_OF_SPROUTING_ANGIOGENESIS		59	0.360279	0.883094	0.683927	1	1	1501	tags=17%, list=10%, signal=19%
GO_POSITIVE_REGULATION_OF_RECEPTOR_MEDIATED_ENDOCYTOSIS	GO_POSITIVE_REGULATION_OF_RECEPTOR_MEDIATED_ENDOCYTOSIS		39	0.376061	0.882966	0.675086	1	1	1810	tags=13%, list=13%, signal=15%
GO_REGULATION_OF_EPIDERMAL_GROWTH_FACTOR_ACTIVATED_RECEPTOR_ACTIVITY	GO_REGULATION_OF_EPIDERMAL_GROWTH_FACTOR_ACTIVATED_RECEPTOR_ACTIVITY		21	0.409551	0.882622	0.64875	1	1	1702	tags=19%, list=12%, signal=22%
GO_ADHERENS_JUNCTION_ASSEMBLY	GO_ADHERENS_JUNCTION_ASSEMBLY		87	0.348129	0.881559	0.705821	1	1	3078	tags=26%, list=21%, signal=33%
GO_REGULATION_OF_CARDIAC_MUSCLE_CELL_DIFFERENTIATION	GO_REGULATION_OF_CARDIAC_MUSCLE_CELL_DIFFERENTIATION		29	0.403846	0.881139	0.678781	1	1	2369	tags=21%, list=16%, signal=25%
GO_POSITIVE_REGULATION_OF_EPITHELIAL_CELL_PROLIFERATION	GO_POSITIVE_REGULATION_OF_EPITHELIAL_CELL_PROLIFERATION		137	0.343906	0.881107	0.73428	1	1	2670	tags=23%, list=18%, signal=28%
GO_CEREBELLAR_CORTEX_DEVELOPMENT	GO_CEREBELLAR_CORTEX_DEVELOPMENT		35	0.379403	0.881058	0.648212	1	1	2428	tags=23%, list=17%, signal=27%
GO_POSITIVE_REGULATION_OF_PEPTIDYL_TYROSINE_PHOSPHORYLATION	GO_POSITIVE_REGULATION_OF_PEPTIDYL_TYROSINE_PHOSPHORYLATION		128	0.341218	0.88092	0.734549	1	1	1902	tags=16%, list=13%, signal=19%
GO_ALTERNATIVE_MRNA_SPLICING_VIA_SPLICEOSOME	GO_ALTERNATIVE_MRNA_SPLICING_VIA_SPLICEOSOME		65	0.358106	0.880084	0.68877	1	1	1565	tags=12%, list=11%, signal=14%
GO_RESPONSE_TO_GAMMA_RADIATION	GO_RESPONSE_TO_GAMMA_RADIATION		50	0.362409	0.879773	0.680663	1	1	1490	tags=12%, list=10%, signal=13%
GO_POLYOL_METABOLIC_PROCESS	GO_POLYOL_METABOLIC_PROCESS		54	0.363584	0.879521	0.687225	1	1	1544	tags=13%, list=11%, signal=14%
GO_REGULATION_OF_MICROTUBULE_BASED_MOVEMENT	GO_REGULATION_OF_MICROTUBULE_BASED_MOVEMENT		16	0.425329	0.879325	0.642298	1	1	2937	tags=31%, list=20%, signal=39%
GO_POSITIVE_REGULATION_OF_PHOSPHATIDYLINOSITOL_3_KINASE_SIGNALING	GO_POSITIVE_REGULATION_OF_PHOSPHATIDYLINOSITOL_3_KINASE_SIGNALING		72	0.355426	0.878637	0.699039	1	1	1605	tags=15%, list=11%, signal=17%
GO_POSITIVE_REGULATION_OF_UBIQUITIN_DEPENDENT_PROTEIN_CATABOLIC_PROCESS	GO_POSITIVE_REGULATION_OF_UBIQUITIN_DEPENDENT_PROTEIN_CATABOLIC_PROCESS		88	0.351906	0.878396	0.721757	1	1	1094	tags=8%, list=8%, signal=9%
GO_PROTEIN_PROCESSING	GO_PROTEIN_PROCESSING		147	0.341288	0.878274	0.755061	1	1	2819	tags=20%, list=19%, signal=25%
GO_NEGATIVE_REGULATION_OF_PROTEIN_MODIFICATION_BY_SMALL_PROTEIN_CONJUGATION_OR_REMOVAL	GO_NEGATIVE_REGULATION_OF_PROTEIN_MODIFICATION_BY_SMALL_PROTEIN_CONJUGATION_OR_REMOVAL		73	0.355136	0.878001	0.701461	1	1	1383	tags=10%, list=10%, signal=11%
GO_REGULATION_OF_CHOLESTEROL_BIOSYNTHETIC_PROCESS	GO_REGULATION_OF_CHOLESTEROL_BIOSYNTHETIC_PROCESS		39	0.374931	0.877996	0.689385	1	1	1674	tags=13%, list=12%, signal=14%
GO_NEURAL_TUBE_DEVELOPMENT	GO_NEURAL_TUBE_DEVELOPMENT		129	0.339888	0.877607	0.749746	1	1	2458	tags=18%, list=17%, signal=21%
GO_PEROXISOME_PROLIFERATOR_ACTIVATED_RECEPTOR_SIGNALING_PATHWAY	GO_PEROXISOME_PROLIFERATOR_ACTIVATED_RECEPTOR_SIGNALING_PATHWAY		19	0.417726	0.877309	0.674185	1	1	1022	tags=16%, list=7%, signal=17%
GO_PROTEIN_CONTAINING_COMPLEX_DISASSEMBLY	GO_PROTEIN_CONTAINING_COMPLEX_DISASSEMBLY		293	0.338945	0.876913	0.822823	1	1	1512	tags=9%, list=10%, signal=10%
GO_RAS_PROTEIN_SIGNAL_TRANSDUCTION	GO_RAS_PROTEIN_SIGNAL_TRANSDUCTION		378	0.336179	0.876214	0.868	1	1	2056	tags=16%, list=14%, signal=18%
GO_EMBRYONIC_HINDLIMB_MORPHOGENESIS	GO_EMBRYONIC_HINDLIMB_MORPHOGENESIS		18	0.419855	0.876198	0.642674	1	1	3345	tags=44%, list=23%, signal=58%
GO_REGULATION_OF_SMOOTH_MUSCLE_CELL_DIFFERENTIATION	GO_REGULATION_OF_SMOOTH_MUSCLE_CELL_DIFFERENTIATION		24	0.399394	0.876174	0.662078	1	1	1605	tags=17%, list=11%, signal=19%
GO_CELLULAR_RESPONSE_TO_UV	GO_CELLULAR_RESPONSE_TO_UV		70	0.359019	0.875376	0.69697	1	1	2659	tags=16%, list=18%, signal=19%
GO_ACTIVATION_OF_MAPK_ACTIVITY	GO_ACTIVATION_OF_MAPK_ACTIVITY		115	0.343082	0.875269	0.743902	1	1	2243	tags=17%, list=16%, signal=19%
GO_RESPONSE_TO_STEROL	GO_RESPONSE_TO_STEROL		25	0.39805	0.875131	0.653137	1	1	381	tags=8%, list=3%, signal=8%
GO_SECONDARY_ALCOHOL_METABOLIC_PROCESS	GO_SECONDARY_ALCOHOL_METABOLIC_PROCESS		58	0.358765	0.874549	0.700431	1	1	1992	tags=17%, list=14%, signal=20%
GO_PURINE_NUCLEOSIDE_MONOPHOSPHATE_BIOSYNTHETIC_PROCESS	GO_PURINE_NUCLEOSIDE_MONOPHOSPHATE_BIOSYNTHETIC_PROCESS		19	0.41829	0.874474	0.649874	1	1	909	tags=11%, list=6%, signal=11%
GO_POSITIVE_REGULATION_OF_ENDOTHELIAL_CELL_MIGRATION	GO_POSITIVE_REGULATION_OF_ENDOTHELIAL_CELL_MIGRATION		84	0.347981	0.874325	0.71875	1	1	1366	tags=13%, list=9%, signal=14%
GO_SEXUAL_REPRODUCTION	GO_SEXUAL_REPRODUCTION		450	0.332718	0.873703	0.879	1	1	2818	tags=18%, list=19%, signal=22%
GO_NEGATIVE_REGULATION_OF_JNK_CASCADE	GO_NEGATIVE_REGULATION_OF_JNK_CASCADE		30	0.382065	0.873583	0.665094	1	1	3394	tags=37%, list=23%, signal=48%
GO_ORGANIC_HYDROXY_COMPOUND_TRANSPORT	GO_ORGANIC_HYDROXY_COMPOUND_TRANSPORT		139	0.339217	0.873084	0.75355	1	1	1549	tags=12%, list=11%, signal=14%
GO_REGULATION_OF_ER_TO_GOLGI_VESICLE_MEDIATED_TRANSPORT	GO_REGULATION_OF_ER_TO_GOLGI_VESICLE_MEDIATED_TRANSPORT		15	0.427857	0.872713	0.644505	1	1	1753	tags=13%, list=12%, signal=15%
GO_PROTEIN_TARGETING	GO_PROTEIN_TARGETING		373	0.332304	0.872399	0.863	1	1	2846	tags=15%, list=20%, signal=18%
GO_POSITIVE_REGULATION_OF_PROTEIN_SERINE_THREONINE_KINASE_ACTIVITY	GO_POSITIVE_REGULATION_OF_PROTEIN_SERINE_THREONINE_KINASE_ACTIVITY		268	0.333181	0.872294	0.846847	1	1	2147	tags=17%, list=15%, signal=19%
GO_POSITIVE_REGULATION_OF_KINASE_ACTIVITY	GO_POSITIVE_REGULATION_OF_KINASE_ACTIVITY		448	0.333525	0.87215	0.899	1	1	1943	tags=15%, list=13%, signal=17%
GO_NEGATIVE_REGULATION_OF_PEPTIDE_SECRETION	GO_NEGATIVE_REGULATION_OF_PEPTIDE_SECRETION		92	0.343779	0.872031	0.706967	1	1	1404	tags=12%, list=10%, signal=13%
GO_POSITIVE_REGULATION_OF_PROTEIN_DEPHOSPHORYLATION	GO_POSITIVE_REGULATION_OF_PROTEIN_DEPHOSPHORYLATION		38	0.373524	0.871128	0.669309	1	1	2121	tags=16%, list=15%, signal=18%
GO_TUBE_CLOSURE	GO_TUBE_CLOSURE		77	0.34905	0.870459	0.727941	1	1	2243	tags=17%, list=16%, signal=20%
GO_RIBONUCLEOTIDE_CATABOLIC_PROCESS	GO_RIBONUCLEOTIDE_CATABOLIC_PROCESS		25	0.39648	0.870406	0.683133	1	1	2205	tags=20%, list=15%, signal=24%
GO_REGULATION_OF_COAGULATION	GO_REGULATION_OF_COAGULATION		59	0.3568	0.870348	0.684154	1	1	2546	tags=20%, list=18%, signal=25%
GO_BLOOD_VESSEL_ENDOTHELIAL_CELL_MIGRATION	GO_BLOOD_VESSEL_ENDOTHELIAL_CELL_MIGRATION		101	0.343828	0.870109	0.734694	1	1	2116	tags=17%, list=15%, signal=20%
GO_POSITIVE_REGULATION_OF_PROTEIN_BINDING	GO_POSITIVE_REGULATION_OF_PROTEIN_BINDING		87	0.346667	0.869404	0.731205	1	1	1754	tags=14%, list=12%, signal=16%
GO_CEREBELLAR_PURKINJE_CELL_LAYER_DEVELOPMENT	GO_CEREBELLAR_PURKINJE_CELL_LAYER_DEVELOPMENT		19	0.417226	0.869364	0.661972	1	1	2197	tags=21%, list=15%, signal=25%
GO_BODY_FLUID_SECRETION	GO_BODY_FLUID_SECRETION		60	0.359085	0.868995	0.713833	1	1	1817	tags=12%, list=13%, signal=13%
GO_DETECTION_OF_LIGHT_STIMULUS	GO_DETECTION_OF_LIGHT_STIMULUS		30	0.384606	0.868832	0.673709	1	1	3084	tags=27%, list=21%, signal=34%
GO_CORONARY_VASCULATURE_DEVELOPMENT	GO_CORONARY_VASCULATURE_DEVELOPMENT		38	0.37665	0.868339	0.712974	1	1	2636	tags=32%, list=18%, signal=39%
GO_POSITIVE_REGULATION_OF_MAP_KINASE_ACTIVITY	GO_POSITIVE_REGULATION_OF_MAP_KINASE_ACTIVITY		205	0.332331	0.868025	0.80804	1	1	1943	tags=17%, list=13%, signal=19%
GO_POSITIVE_REGULATION_OF_MAPK_CASCADE	GO_POSITIVE_REGULATION_OF_MAPK_CASCADE		379	0.332538	0.867721	0.875	1	1	1943	tags=16%, list=13%, signal=18%
GO_AMYLOID_BETA_FORMATION	GO_AMYLOID_BETA_FORMATION		26	0.389476	0.867604	0.664234	1	1	1886	tags=15%, list=13%, signal=18%
GO_RESPONSE_TO_INCREASED_OXYGEN_LEVELS	GO_RESPONSE_TO_INCREASED_OXYGEN_LEVELS		22	0.405059	0.867405	0.674362	1	1	1094	tags=14%, list=8%, signal=15%
GO_HEMATOPOIETIC_STEM_CELL_PROLIFERATION	GO_HEMATOPOIETIC_STEM_CELL_PROLIFERATION		17	0.419884	0.867253	0.65645	1	1	2243	tags=24%, list=16%, signal=28%
GO_POSITIVE_REGULATION_OF_CELLULAR_PROTEIN_CATABOLIC_PROCESS	GO_POSITIVE_REGULATION_OF_CELLULAR_PROTEIN_CATABOLIC_PROCESS		129	0.336896	0.866446	0.769857	1	1	1094	tags=8%, list=8%, signal=8%
GO_REGULATION_OF_RECEPTOR_BIOSYNTHETIC_PROCESS	GO_REGULATION_OF_RECEPTOR_BIOSYNTHETIC_PROCESS		17	0.410368	0.866142	0.663158	1	1	1549	tags=18%, list=11%, signal=20%
GO_CELLULAR_RESPONSE_TO_LIPID	GO_CELLULAR_RESPONSE_TO_LIPID		448	0.330458	0.865772	0.897	1	1	1798	tags=14%, list=12%, signal=15%
GO_PHOSPHATE_ION_TRANSPORT	GO_PHOSPHATE_ION_TRANSPORT		17	0.416858	0.865267	0.67228	1	1	1668	tags=24%, list=12%, signal=27%
GO_GLIOGENESIS	GO_GLIOGENESIS		211	0.337064	0.865182	0.825476	1	1	2189	tags=18%, list=15%, signal=21%
GO_ENDOMEMBRANE_SYSTEM_ORGANIZATION	GO_ENDOMEMBRANE_SYSTEM_ORGANIZATION		354	0.33057	0.864592	0.884	1	1	1384	tags=8%, list=10%, signal=9%
GO_MRNA_MODIFICATION	GO_MRNA_MODIFICATION		21	0.398126	0.86445	0.682152	1	1	113	tags=5%, list=1%, signal=5%
GO_RUFFLE_ORGANIZATION	GO_RUFFLE_ORGANIZATION		48	0.358248	0.863917	0.692392	1	1	1544	tags=15%, list=11%, signal=16%
GO_PROTEIN_KINASE_B_SIGNALING	GO_PROTEIN_KINASE_B_SIGNALING		192	0.331774	0.863413	0.815075	1	1	1902	tags=16%, list=13%, signal=18%
GO_MITOTIC_SISTER_CHROMATID_COHESION	GO_MITOTIC_SISTER_CHROMATID_COHESION		22	0.391663	0.863164	0.674505	1	1	294	tags=5%, list=2%, signal=5%
GO_REGULATION_OF_PROTEIN_EXPORT_FROM_NUCLEUS	GO_REGULATION_OF_PROTEIN_EXPORT_FROM_NUCLEUS		36	0.371709	0.86309	0.678857	1	1	1883	tags=14%, list=13%, signal=16%
GO_PROTEIN_FOLDING	GO_PROTEIN_FOLDING		187	0.331364	0.862341	0.799193	1	1	3059	tags=16%, list=21%, signal=20%
GO_ICOSANOID_BIOSYNTHETIC_PROCESS	GO_ICOSANOID_BIOSYNTHETIC_PROCESS		27	0.386825	0.861326	0.678867	1	1	958	tags=11%, list=7%, signal=12%
GO_NEGATIVE_REGULATION_OF_PROTEASOMAL_PROTEIN_CATABOLIC_PROCESS	GO_NEGATIVE_REGULATION_OF_PROTEASOMAL_PROTEIN_CATABOLIC_PROCESS		46	0.362416	0.861308	0.687778	1	1	2185	tags=13%, list=15%, signal=15%
GO_PHENOL_CONTAINING_COMPOUND_METABOLIC_PROCESS	GO_PHENOL_CONTAINING_COMPOUND_METABOLIC_PROCESS		31	0.380896	0.861243	0.701055	1	1	3267	tags=32%, list=23%, signal=42%
GO_NUCLEOSIDE_DIPHOSPHATE_METABOLIC_PROCESS	GO_NUCLEOSIDE_DIPHOSPHATE_METABOLIC_PROCESS		22	0.393709	0.860372	0.665	1	1	99	tags=5%, list=1%, signal=5%
GO_REGULATION_OF_AUTOPHAGY	GO_REGULATION_OF_AUTOPHAGY		281	0.328901	0.860363	0.858	1	1	1852	tags=12%, list=13%, signal=14%
GO_AMYLOID_BETA_METABOLIC_PROCESS	GO_AMYLOID_BETA_METABOLIC_PROCESS		36	0.372785	0.859893	0.691429	1	1	2203	tags=17%, list=15%, signal=20%
GO_AMINOGLYCAN_METABOLIC_PROCESS	GO_AMINOGLYCAN_METABOLIC_PROCESS		104	0.339526	0.859591	0.747185	1	1	2324	tags=20%, list=16%, signal=24%
GO_VASCULAR_ENDOTHELIAL_GROWTH_FACTOR_PRODUCTION	GO_VASCULAR_ENDOTHELIAL_GROWTH_FACTOR_PRODUCTION		25	0.397357	0.858978	0.689781	1	1	381	tags=8%, list=3%, signal=8%
GO_POSITIVE_REGULATION_OF_PRI_MIRNA_TRANSCRIPTION_BY_RNA_POLYMERASE_II	GO_POSITIVE_REGULATION_OF_PRI_MIRNA_TRANSCRIPTION_BY_RNA_POLYMERASE_II		26	0.385048	0.858961	0.656899	1	1	1002	tags=15%, list=7%, signal=17%
GO_NON_CANONICAL_WNT_SIGNALING_PATHWAY	GO_NON_CANONICAL_WNT_SIGNALING_PATHWAY		137	0.332751	0.857981	0.770558	1	1	3257	tags=23%, list=23%, signal=29%
GO_RESPONSE_TO_MINERALOCORTICOID	GO_RESPONSE_TO_MINERALOCORTICOID		20	0.409379	0.857955	0.66792	1	1	3383	tags=40%, list=23%, signal=52%
GO_POSITIVE_REGULATION_OF_ENDOCYTOSIS	GO_POSITIVE_REGULATION_OF_ENDOCYTOSIS		80	0.347009	0.857913	0.736402	1	1	2546	tags=16%, list=18%, signal=20%
GO_CELLULAR_RESPONSE_TO_EXTERNAL_STIMULUS	GO_CELLULAR_RESPONSE_TO_EXTERNAL_STIMULUS		273	0.328327	0.857882	0.859	1	1	1810	tags=12%, list=13%, signal=14%
GO_NEGATIVE_REGULATION_OF_RELEASE_OF_CYTOCHROME_C_FROM_MITOCHONDRIA	GO_NEGATIVE_REGULATION_OF_RELEASE_OF_CYTOCHROME_C_FROM_MITOCHONDRIA		17	0.419115	0.85785	0.671523	1	1	2016	tags=12%, list=14%, signal=14%
GO_BLOOD_VESSEL_REMODELING	GO_BLOOD_VESSEL_REMODELING		33	0.371347	0.857283	0.7	1	1	2588	tags=30%, list=18%, signal=37%
GO_SYNAPSIS	GO_SYNAPSIS		23	0.396464	0.857066	0.688344	1	1	3586	tags=35%, list=25%, signal=46%
GO_GLYCEROLIPID_METABOLIC_PROCESS	GO_GLYCEROLIPID_METABOLIC_PROCESS		178	0.332068	0.857031	0.820926	1	1	1544	tags=9%, list=11%, signal=10%
GO_REGULATION_OF_RECEPTOR_RECYCLING	GO_REGULATION_OF_RECEPTOR_RECYCLING		20	0.397819	0.85703	0.669565	1	1	2640	tags=20%, list=18%, signal=24%
GO_RESPONSE_TO_MANGANESE_ION	GO_RESPONSE_TO_MANGANESE_ION		17	0.415322	0.857029	0.707572	1	1	968	tags=12%, list=7%, signal=13%
GO_POSITIVE_REGULATION_OF_CYSTEINE_TYPE_ENDOPEPTIDASE_ACTIVITY	GO_POSITIVE_REGULATION_OF_CYSTEINE_TYPE_ENDOPEPTIDASE_ACTIVITY		116	0.336577	0.856964	0.766871	1	1	2024	tags=15%, list=14%, signal=17%
GO_CELL_RECOGNITION	GO_CELL_RECOGNITION		98	0.343913	0.856226	0.779154	1	1	2857	tags=30%, list=20%, signal=37%
GO_NEGATIVE_REGULATION_OF_RESPONSE_TO_OXIDATIVE_STRESS	GO_NEGATIVE_REGULATION_OF_RESPONSE_TO_OXIDATIVE_STRESS		36	0.369933	0.856152	0.694131	1	1	1895	tags=17%, list=13%, signal=19%
GO_NEGATIVE_REGULATION_OF_BIOMINERAL_TISSUE_DEVELOPMENT	GO_NEGATIVE_REGULATION_OF_BIOMINERAL_TISSUE_DEVELOPMENT		20	0.404942	0.856103	0.680769	1	1	1255	tags=20%, list=9%, signal=22%
GO_POSITIVE_REGULATION_OF_RECEPTOR_INTERNALIZATION	GO_POSITIVE_REGULATION_OF_RECEPTOR_INTERNALIZATION		19	0.402358	0.855752	0.679707	1	1	1810	tags=21%, list=13%, signal=24%
GO_REGULATION_OF_OXIDATIVE_STRESS_INDUCED_INTRINSIC_APOPTOTIC_SIGNALING_PATHWAY	GO_REGULATION_OF_OXIDATIVE_STRESS_INDUCED_INTRINSIC_APOPTOTIC_SIGNALING_PATHWAY		22	0.397365	0.855398	0.693649	1	1	1383	tags=18%, list=10%, signal=20%
GO_NEGATIVE_REGULATION_OF_NOTCH_SIGNALING_PATHWAY	GO_NEGATIVE_REGULATION_OF_NOTCH_SIGNALING_PATHWAY		31	0.37558	0.855025	0.694186	1	1	2826	tags=26%, list=20%, signal=32%
GO_REGULATION_OF_LAMELLIPODIUM_ORGANIZATION	GO_REGULATION_OF_LAMELLIPODIUM_ORGANIZATION		40	0.362618	0.854498	0.700559	1	1	1236	tags=13%, list=9%, signal=14%
GO_ENDOPLASMIC_RETICULUM_TO_GOLGI_VESICLE_MEDIATED_TRANSPORT	GO_ENDOPLASMIC_RETICULUM_TO_GOLGI_VESICLE_MEDIATED_TRANSPORT		178	0.329321	0.853477	0.818731	1	1	1753	tags=8%, list=12%, signal=9%
GO_ADULT_LOCOMOTORY_BEHAVIOR	GO_ADULT_LOCOMOTORY_BEHAVIOR		46	0.361143	0.853385	0.715232	1	1	1932	tags=22%, list=13%, signal=25%
GO_POSITIVE_REGULATION_OF_DENDRITE_MORPHOGENESIS	GO_POSITIVE_REGULATION_OF_DENDRITE_MORPHOGENESIS		32	0.371926	0.853334	0.691502	1	1	1239	tags=13%, list=9%, signal=14%
GO_ESTABLISHMENT_OF_PROTEIN_LOCALIZATION_TO_MITOCHONDRIAL_MEMBRANE	GO_ESTABLISHMENT_OF_PROTEIN_LOCALIZATION_TO_MITOCHONDRIAL_MEMBRANE		18	0.406268	0.852102	0.671855	1	1	4223	tags=33%, list=29%, signal=47%
GO_REGULATION_OF_PROTEIN_BINDING	GO_REGULATION_OF_PROTEIN_BINDING		183	0.329625	0.851957	0.828802	1	1	2546	tags=16%, list=18%, signal=20%
GO_G_PROTEIN_COUPLED_RECEPTOR_SIGNALING_PATHWAY_COUPLED_TO_CYCLIC_NUCLEOTIDE_SECOND_MESSENGER	GO_G_PROTEIN_COUPLED_RECEPTOR_SIGNALING_PATHWAY_COUPLED_TO_CYCLIC_NUCLEOTIDE_SECOND_MESSENGER		117	0.332464	0.851888	0.768603	1	1	2762	tags=24%, list=19%, signal=29%
GO_AXON_ENSHEATHMENT_IN_CENTRAL_NERVOUS_SYSTEM	GO_AXON_ENSHEATHMENT_IN_CENTRAL_NERVOUS_SYSTEM		15	0.415405	0.851843	0.679891	1	1	1106	tags=27%, list=8%, signal=29%
GO_REGULATION_OF_TISSUE_REMODELING	GO_REGULATION_OF_TISSUE_REMODELING		53	0.354819	0.851768	0.718172	1	1	610	tags=11%, list=4%, signal=12%
GO_SIGNAL_TRANSDUCTION_IN_ABSENCE_OF_LIGAND	GO_SIGNAL_TRANSDUCTION_IN_ABSENCE_OF_LIGAND		60	0.352039	0.851747	0.734561	1	1	794	tags=7%, list=5%, signal=7%
GO_NEGATIVE_REGULATION_OF_CELLULAR_PROTEIN_CATABOLIC_PROCESS	GO_NEGATIVE_REGULATION_OF_CELLULAR_PROTEIN_CATABOLIC_PROCESS		71	0.338785	0.851561	0.74868	1	1	2185	tags=15%, list=15%, signal=18%
GO_REGULATION_OF_PROTEIN_POLYMERIZATION	GO_REGULATION_OF_PROTEIN_POLYMERIZATION		177	0.328134	0.85124	0.829488	1	1	1814	tags=12%, list=13%, signal=14%
GO_RECEPTOR_LOCALIZATION_TO_SYNAPSE	GO_RECEPTOR_LOCALIZATION_TO_SYNAPSE		34	0.367979	0.851181	0.708525	1	1	4628	tags=50%, list=32%, signal=73%
GO_POSITIVE_REGULATION_OF_INTRACELLULAR_TRANSPORT	GO_POSITIVE_REGULATION_OF_INTRACELLULAR_TRANSPORT		185	0.3303	0.850661	0.83651	1	1	1669	tags=10%, list=12%, signal=11%
GO_POSITIVE_REGULATION_OF_PROTEIN_TYROSINE_KINASE_ACTIVITY	GO_POSITIVE_REGULATION_OF_PROTEIN_TYROSINE_KINASE_ACTIVITY		43	0.359592	0.850443	0.713187	1	1	2225	tags=23%, list=15%, signal=27%
GO_POSITIVE_REGULATION_OF_INTRACELLULAR_PROTEIN_TRANSPORT	GO_POSITIVE_REGULATION_OF_INTRACELLULAR_PROTEIN_TRANSPORT		138	0.330637	0.850059	0.791709	1	1	1669	tags=10%, list=12%, signal=11%
GO_CELLULAR_RESPONSE_TO_EXTRACELLULAR_STIMULUS	GO_CELLULAR_RESPONSE_TO_EXTRACELLULAR_STIMULUS		213	0.325604	0.85003	0.83651	1	1	1810	tags=13%, list=13%, signal=14%
GO_POSITIVE_REGULATION_OF_CELLULAR_PROTEIN_LOCALIZATION	GO_POSITIVE_REGULATION_OF_CELLULAR_PROTEIN_LOCALIZATION		284	0.324707	0.849966	0.867	1	1	1996	tags=12%, list=14%, signal=14%
GO_POSITIVE_REGULATION_OF_GROWTH	GO_POSITIVE_REGULATION_OF_GROWTH		185	0.325475	0.849654	0.826653	1	1	1902	tags=15%, list=13%, signal=17%
GO_CORNIFICATION	GO_CORNIFICATION		23	0.393873	0.84757	0.684899	1	1	814	tags=9%, list=6%, signal=9%
GO_POSITIVE_REGULATION_OF_ESTABLISHMENT_OF_PROTEIN_LOCALIZATION	GO_POSITIVE_REGULATION_OF_ESTABLISHMENT_OF_PROTEIN_LOCALIZATION		347	0.322561	0.846467	0.902	1	1	1896	tags=11%, list=13%, signal=12%
GO_NUCLEUS_ORGANIZATION	GO_NUCLEUS_ORGANIZATION		106	0.33128	0.845999	0.770492	1	1	1982	tags=9%, list=14%, signal=11%
GO_MORPHOGENESIS_OF_A_POLARIZED_EPITHELIUM	GO_MORPHOGENESIS_OF_A_POLARIZED_EPITHELIUM		125	0.333128	0.845649	0.802846	1	1	3257	tags=21%, list=23%, signal=27%
GO_REGULATION_OF_POLYSACCHARIDE_METABOLIC_PROCESS	GO_REGULATION_OF_POLYSACCHARIDE_METABOLIC_PROCESS		33	0.372572	0.845631	0.722287	1	1	1919	tags=21%, list=13%, signal=24%
GO_CELLULAR_RESPONSE_TO_LOW_DENSITY_LIPOPROTEIN_PARTICLE_STIMULUS	GO_CELLULAR_RESPONSE_TO_LOW_DENSITY_LIPOPROTEIN_PARTICLE_STIMULUS		16	0.411464	0.845505	0.683794	1	1	261	tags=6%, list=2%, signal=6%
GO_ORGANELLE_FUSION	GO_ORGANELLE_FUSION		100	0.332997	0.844862	0.778462	1	1	2265	tags=17%, list=16%, signal=20%
GO_ESTABLISHMENT_OF_PROTEIN_LOCALIZATION_TO_MEMBRANE	GO_ESTABLISHMENT_OF_PROTEIN_LOCALIZATION_TO_MEMBRANE		281	0.323223	0.84448	0.888	1	1	1935	tags=10%, list=13%, signal=12%
GO_RESPONSE_TO_HYDROGEN_PEROXIDE	GO_RESPONSE_TO_HYDROGEN_PEROXIDE		115	0.33198	0.844349	0.791795	1	1	1520	tags=10%, list=11%, signal=12%
GO_SUBSTRATE_DEPENDENT_CELL_MIGRATION	GO_SUBSTRATE_DEPENDENT_CELL_MIGRATION		25	0.384551	0.84396	0.707491	1	1	1777	tags=20%, list=12%, signal=23%
GO_REGULATION_OF_LONG_TERM_SYNAPTIC_POTENTIATION	GO_REGULATION_OF_LONG_TERM_SYNAPTIC_POTENTIATION		28	0.377091	0.843643	0.726404	1	1	2296	tags=21%, list=16%, signal=25%
GO_ERK1_AND_ERK2_CASCADE	GO_ERK1_AND_ERK2_CASCADE		215	0.324617	0.843224	0.846693	1	1	1896	tags=14%, list=13%, signal=16%
GO_GAMETE_GENERATION	GO_GAMETE_GENERATION		380	0.321295	0.842916	0.905	1	1	2889	tags=18%, list=20%, signal=22%
GO_FOREBRAIN_CELL_MIGRATION	GO_FOREBRAIN_CELL_MIGRATION		40	0.36169	0.842872	0.721533	1	1	2613	tags=23%, list=18%, signal=27%
GO_MITOTIC_SPINDLE_ORGANIZATION	GO_MITOTIC_SPINDLE_ORGANIZATION		95	0.338279	0.842684	0.776151	1	1	3001	tags=15%, list=21%, signal=18%
GO_TISSUE_HOMEOSTASIS	GO_TISSUE_HOMEOSTASIS		146	0.329952	0.842189	0.824242	1	1	1210	tags=12%, list=8%, signal=13%
GO_NEGATIVE_REGULATION_OF_DNA_BINDING	GO_NEGATIVE_REGULATION_OF_DNA_BINDING		39	0.356341	0.841728	0.732798	1	1	1594	tags=10%, list=11%, signal=11%
GO_CARBOHYDRATE_DERIVATIVE_CATABOLIC_PROCESS	GO_CARBOHYDRATE_DERIVATIVE_CATABOLIC_PROCESS		143	0.326884	0.841709	0.831143	1	1	2453	tags=18%, list=17%, signal=22%
GO_NEGATIVE_REGULATION_OF_ORGANELLE_ORGANIZATION	GO_NEGATIVE_REGULATION_OF_ORGANELLE_ORGANIZATION		314	0.321682	0.841432	0.893894	1	1	2306	tags=13%, list=16%, signal=16%
GO_NEGATIVE_REGULATION_OF_ACTIN_FILAMENT_BUNDLE_ASSEMBLY	GO_NEGATIVE_REGULATION_OF_ACTIN_FILAMENT_BUNDLE_ASSEMBLY		21	0.387322	0.841418	0.69797	1	1	2296	tags=29%, list=16%, signal=34%
GO_REGULATION_OF_LIPID_TRANSPORT	GO_REGULATION_OF_LIPID_TRANSPORT		65	0.342647	0.841059	0.765642	1	1	754	tags=8%, list=5%, signal=8%
GO_NEUROTRANSMITTER_METABOLIC_PROCESS	GO_NEUROTRANSMITTER_METABOLIC_PROCESS		92	0.333722	0.841039	0.78741	1	1	1529	tags=16%, list=11%, signal=18%
GO_POSITIVE_REGULATION_OF_EPITHELIAL_CELL_DIFFERENTIATION	GO_POSITIVE_REGULATION_OF_EPITHELIAL_CELL_DIFFERENTIATION		39	0.359547	0.840368	0.727483	1	1	1746	tags=15%, list=12%, signal=17%
GO_POSITIVE_REGULATION_OF_STRESS_ACTIVATED_PROTEIN_KINASE_SIGNALING_CASCADE	GO_POSITIVE_REGULATION_OF_STRESS_ACTIVATED_PROTEIN_KINASE_SIGNALING_CASCADE		134	0.32693	0.838427	0.811668	1	1	2088	tags=17%, list=14%, signal=20%
GO_PROTEIN_K63_LINKED_UBIQUITINATION	GO_PROTEIN_K63_LINKED_UBIQUITINATION		43	0.355874	0.838041	0.727376	1	1	897	tags=7%, list=6%, signal=7%
GO_PHOSPHOLIPID_METABOLIC_PROCESS	GO_PHOSPHOLIPID_METABOLIC_PROCESS		203	0.322441	0.837554	0.848	1	1	1587	tags=10%, list=11%, signal=11%
GO_CELLULAR_MODIFIED_AMINO_ACID_CATABOLIC_PROCESS	GO_CELLULAR_MODIFIED_AMINO_ACID_CATABOLIC_PROCESS		17	0.402252	0.837551	0.684142	1	1	3968	tags=41%, list=27%, signal=57%
GO_POSITIVE_REGULATION_OF_VASCULAR_ASSOCIATED_SMOOTH_MUSCLE_CELL_MIGRATION	GO_POSITIVE_REGULATION_OF_VASCULAR_ASSOCIATED_SMOOTH_MUSCLE_CELL_MIGRATION		16	0.405142	0.836938	0.685714	1	1	1238	tags=13%, list=9%, signal=14%
GO_POSITIVE_REGULATION_OF_RNA_SPLICING	GO_POSITIVE_REGULATION_OF_RNA_SPLICING		30	0.364663	0.835992	0.702002	1	1	1852	tags=17%, list=13%, signal=19%
GO_PURINE_NUCLEOSIDE_METABOLIC_PROCESS	GO_PURINE_NUCLEOSIDE_METABOLIC_PROCESS		31	0.371325	0.835417	0.721254	1	1	2712	tags=19%, list=19%, signal=24%
GO_NEGATIVE_REGULATION_OF_SECRETION	GO_NEGATIVE_REGULATION_OF_SECRETION		147	0.32284	0.83445	0.802618	1	1	1891	tags=14%, list=13%, signal=16%
GO_DENDRITIC_SPINE_MAINTENANCE	GO_DENDRITIC_SPINE_MAINTENANCE		15	0.408883	0.833977	0.699068	1	1	1810	tags=20%, list=13%, signal=23%
GO_NEGATIVE_REGULATION_OF_RESPONSE_TO_CYTOKINE_STIMULUS	GO_NEGATIVE_REGULATION_OF_RESPONSE_TO_CYTOKINE_STIMULUS		40	0.356223	0.833561	0.732102	1	1	1777	tags=13%, list=12%, signal=14%
GO_PEPTIDYL_SERINE_MODIFICATION	GO_PEPTIDYL_SERINE_MODIFICATION		242	0.32032	0.832987	0.88477	1	1	2388	tags=14%, list=17%, signal=17%
GO_NEGATIVE_REGULATION_OF_PROTEIN_MODIFICATION_PROCESS	GO_NEGATIVE_REGULATION_OF_PROTEIN_MODIFICATION_PROCESS		488	0.317119	0.831333	0.953	1	1	2238	tags=13%, list=15%, signal=15%
GO_REGULATION_OF_BODY_FLUID_LEVELS	GO_REGULATION_OF_BODY_FLUID_LEVELS		350	0.316056	0.831204	0.91	1	1	1359	tags=9%, list=9%, signal=9%
GO_REGULATION_OF_TORC1_SIGNALING	GO_REGULATION_OF_TORC1_SIGNALING		28	0.374212	0.830996	0.695284	1	1	1808	tags=11%, list=13%, signal=12%
GO_REGULATION_OF_PROTEIN_STABILITY	GO_REGULATION_OF_PROTEIN_STABILITY		240	0.317156	0.829491	0.878	1	1	3078	tags=21%, list=21%, signal=27%
GO_VESICLE_DOCKING_INVOLVED_IN_EXOCYTOSIS	GO_VESICLE_DOCKING_INVOLVED_IN_EXOCYTOSIS		37	0.357655	0.829155	0.73014	1	1	2159	tags=16%, list=15%, signal=19%
GO_HEMATOPOIETIC_PROGENITOR_CELL_DIFFERENTIATION	GO_HEMATOPOIETIC_PROGENITOR_CELL_DIFFERENTIATION		145	0.322554	0.828622	0.828109	1	1	1112	tags=7%, list=8%, signal=7%
GO_POST_EMBRYONIC_DEVELOPMENT	GO_POST_EMBRYONIC_DEVELOPMENT		75	0.336086	0.828458	0.777315	1	1	1544	tags=12%, list=11%, signal=13%
GO_INTRACELLULAR_RECEPTOR_SIGNALING_PATHWAY	GO_INTRACELLULAR_RECEPTOR_SIGNALING_PATHWAY		227	0.319056	0.828393	0.87249	1	1	1771	tags=12%, list=12%, signal=14%
GO_INNERVATION	GO_INNERVATION		19	0.397311	0.828389	0.716912	1	1	1656	tags=21%, list=11%, signal=24%
GO_REGULATION_OF_KERATINOCYTE_PROLIFERATION	GO_REGULATION_OF_KERATINOCYTE_PROLIFERATION		20	0.385309	0.828264	0.694618	1	1	1291	tags=20%, list=9%, signal=22%
GO_RESPONSE_TO_STARVATION	GO_RESPONSE_TO_STARVATION		151	0.323157	0.827808	0.837186	1	1	2167	tags=13%, list=15%, signal=15%
GO_CHAPERONE_COFACTOR_DEPENDENT_PROTEIN_REFOLDING	GO_CHAPERONE_COFACTOR_DEPENDENT_PROTEIN_REFOLDING		27	0.367676	0.827581	0.733096	1	1	445	tags=7%, list=3%, signal=8%
GO_CELLULAR_RESPONSE_TO_REACTIVE_NITROGEN_SPECIES	GO_CELLULAR_RESPONSE_TO_REACTIVE_NITROGEN_SPECIES		17	0.398594	0.827204	0.717557	1	1	240	tags=6%, list=2%, signal=6%
GO_REGULATION_OF_CELL_SHAPE	GO_REGULATION_OF_CELL_SHAPE		132	0.324887	0.826525	0.824899	1	1	1858	tags=16%, list=13%, signal=18%
GO_RESPONSE_TO_HEPATOCYTE_GROWTH_FACTOR	GO_RESPONSE_TO_HEPATOCYTE_GROWTH_FACTOR		15	0.410354	0.826364	0.702211	1	1	1644	tags=20%, list=11%, signal=23%
GO_BRANCHING_INVOLVED_IN_MAMMARY_GLAND_DUCT_MORPHOGENESIS	GO_BRANCHING_INVOLVED_IN_MAMMARY_GLAND_DUCT_MORPHOGENESIS		21	0.383448	0.82618	0.704069	1	1	2562	tags=33%, list=18%, signal=40%
GO_NEGATIVE_REGULATION_OF_MACROAUTOPHAGY	GO_NEGATIVE_REGULATION_OF_MACROAUTOPHAGY		28	0.369796	0.825696	0.728009	1	1	1776	tags=14%, list=12%, signal=16%
GO_REGULATION_OF_PROTEIN_POLYUBIQUITINATION	GO_REGULATION_OF_PROTEIN_POLYUBIQUITINATION		20	0.383775	0.825584	0.713217	1	1	1232	tags=10%, list=9%, signal=11%
GO_IRON_SULFUR_CLUSTER_ASSEMBLY	GO_IRON_SULFUR_CLUSTER_ASSEMBLY		20	0.391974	0.825306	0.721612	1	1	4320	tags=40%, list=30%, signal=57%
GO_PLACENTA_DEVELOPMENT	GO_PLACENTA_DEVELOPMENT		106	0.324522	0.825153	0.803046	1	1	2629	tags=20%, list=18%, signal=24%
GO_RHYTHMIC_BEHAVIOR	GO_RHYTHMIC_BEHAVIOR		22	0.383649	0.824843	0.721804	1	1	1554	tags=18%, list=11%, signal=20%
GO_REGULATION_OF_PROTEIN_COMPLEX_ASSEMBLY	GO_REGULATION_OF_PROTEIN_COMPLEX_ASSEMBLY		362	0.31445	0.824471	0.933	1	1	1992	tags=12%, list=14%, signal=14%
GO_NEGATIVE_REGULATION_OF_EXTRINSIC_APOPTOTIC_SIGNALING_PATHWAY	GO_NEGATIVE_REGULATION_OF_EXTRINSIC_APOPTOTIC_SIGNALING_PATHWAY		85	0.328365	0.824461	0.788382	1	1	1384	tags=11%, list=10%, signal=12%
GO_REGULATION_OF_CELL_DIVISION	GO_REGULATION_OF_CELL_DIVISION		121	0.323311	0.82444	0.828077	1	1	2670	tags=17%, list=18%, signal=20%
GO_NEGATIVE_REGULATION_OF_ORGANELLE_ASSEMBLY	GO_NEGATIVE_REGULATION_OF_ORGANELLE_ASSEMBLY		32	0.36359	0.823905	0.73208	1	1	2267	tags=16%, list=16%, signal=18%
GO_ORGANELLE_DISASSEMBLY	GO_ORGANELLE_DISASSEMBLY		89	0.329414	0.823225	0.808884	1	1	1404	tags=10%, list=10%, signal=11%
GO_POSITIVE_REGULATION_OF_SIGNALING_RECEPTOR_ACTIVITY	GO_POSITIVE_REGULATION_OF_SIGNALING_RECEPTOR_ACTIVITY		26	0.369867	0.823143	0.715962	1	1	2432	tags=23%, list=17%, signal=28%
GO_POSITIVE_REGULATION_OF_ERAD_PATHWAY	GO_POSITIVE_REGULATION_OF_ERAD_PATHWAY		15	0.407694	0.821432	0.724902	1	1	1094	tags=13%, list=8%, signal=14%
GO_ALPHA_AMINO_ACID_BIOSYNTHETIC_PROCESS	GO_ALPHA_AMINO_ACID_BIOSYNTHETIC_PROCESS		46	0.34706	0.821321	0.771679	1	1	2170	tags=20%, list=15%, signal=23%
GO_BRANCHING_INVOLVED_IN_BLOOD_VESSEL_MORPHOGENESIS	GO_BRANCHING_INVOLVED_IN_BLOOD_VESSEL_MORPHOGENESIS		22	0.379918	0.821224	0.722017	1	1	1980	tags=32%, list=14%, signal=37%
GO_NUCLEAR_ENVELOPE_ORGANIZATION	GO_NUCLEAR_ENVELOPE_ORGANIZATION		48	0.342934	0.820652	0.765351	1	1	1605	tags=10%, list=11%, signal=12%
GO_REGULATION_OF_MRNA_SPLICING_VIA_SPLICEOSOME	GO_REGULATION_OF_MRNA_SPLICING_VIA_SPLICEOSOME		81	0.326522	0.820563	0.780311	1	1	1852	tags=12%, list=13%, signal=14%
GO_NEGATIVE_REGULATION_OF_MUSCLE_CELL_APOPTOTIC_PROCESS	GO_NEGATIVE_REGULATION_OF_MUSCLE_CELL_APOPTOTIC_PROCESS		26	0.375732	0.820518	0.737095	1	1	1726	tags=12%, list=12%, signal=13%
GO_REGULATION_OF_CELL_PROJECTION_ASSEMBLY	GO_REGULATION_OF_CELL_PROJECTION_ASSEMBLY		145	0.318385	0.820478	0.834181	1	1	1203	tags=10%, list=8%, signal=10%
GO_SMOOTH_MUSCLE_CELL_APOPTOTIC_PROCESS	GO_SMOOTH_MUSCLE_CELL_APOPTOTIC_PROCESS		19	0.391619	0.820149	0.734478	1	1	1747	tags=16%, list=12%, signal=18%
GO_NEGATIVE_REGULATION_OF_APOPTOTIC_SIGNALING_PATHWAY	GO_NEGATIVE_REGULATION_OF_APOPTOTIC_SIGNALING_PATHWAY		186	0.317887	0.819503	0.863727	1	1	2057	tags=15%, list=14%, signal=17%
GO_POSITIVE_REGULATION_OF_CELL_CYCLE	GO_POSITIVE_REGULATION_OF_CELL_CYCLE		312	0.311855	0.819475	0.921	1	1	897	tags=6%, list=6%, signal=6%
GO_ADENYLATE_CYCLASE_ACTIVATING_G_PROTEIN_COUPLED_RECEPTOR_SIGNALING_PATHWAY	GO_ADENYLATE_CYCLASE_ACTIVATING_G_PROTEIN_COUPLED_RECEPTOR_SIGNALING_PATHWAY		68	0.336244	0.819099	0.772004	1	1	2762	tags=28%, list=19%, signal=34%
GO_CELL_VOLUME_HOMEOSTASIS	GO_CELL_VOLUME_HOMEOSTASIS		24	0.376911	0.817863	0.739445	1	1	37	tags=4%, list=0%, signal=4%
GO_POSITIVE_REGULATION_OF_FILOPODIUM_ASSEMBLY	GO_POSITIVE_REGULATION_OF_FILOPODIUM_ASSEMBLY		24	0.372846	0.817759	0.729498	1	1	1763	tags=17%, list=12%, signal=19%
GO_POSITIVE_REGULATION_OF_AXONOGENESIS	GO_POSITIVE_REGULATION_OF_AXONOGENESIS		70	0.331164	0.817312	0.773347	1	1	1777	tags=17%, list=12%, signal=19%
GO_ATP_HYDROLYSIS_COUPLED_TRANSMEMBRANE_TRANSPORT	GO_ATP_HYDROLYSIS_COUPLED_TRANSMEMBRANE_TRANSPORT		21	0.382829	0.816809	0.731493	1	1	386	tags=10%, list=3%, signal=10%
GO_REGULATION_OF_CELLULAR_PROTEIN_LOCALIZATION	GO_REGULATION_OF_CELLULAR_PROTEIN_LOCALIZATION		452	0.31085	0.815809	0.961	1	1	1919	tags=12%, list=13%, signal=13%
GO_MEMBRANE_DISASSEMBLY	GO_MEMBRANE_DISASSEMBLY		16	0.392652	0.815572	0.704516	1	1	1072	tags=13%, list=7%, signal=13%
GO_PROTEIN_O_LINKED_GLYCOSYLATION	GO_PROTEIN_O_LINKED_GLYCOSYLATION		80	0.323709	0.815525	0.785865	1	1	2240	tags=21%, list=15%, signal=25%
GO_AMINOGLYCAN_BIOSYNTHETIC_PROCESS	GO_AMINOGLYCAN_BIOSYNTHETIC_PROCESS		92	0.323808	0.815281	0.812115	1	1	2125	tags=18%, list=15%, signal=22%
GO_RESPONSE_TO_RADIATION	GO_RESPONSE_TO_RADIATION		340	0.310016	0.815037	0.938939	1	1	2667	tags=15%, list=18%, signal=18%
GO_REGULATION_OF_VESICLE_MEDIATED_TRANSPORT	GO_REGULATION_OF_VESICLE_MEDIATED_TRANSPORT		392	0.312297	0.814699	0.949	1	1	1622	tags=11%, list=11%, signal=12%
GO_CELLULAR_RESPONSE_TO_RADIATION	GO_CELLULAR_RESPONSE_TO_RADIATION		143	0.317981	0.814674	0.845455	1	1	2659	tags=15%, list=18%, signal=19%
GO_REGULATION_OF_MYOBLAST_FUSION	GO_REGULATION_OF_MYOBLAST_FUSION		15	0.398734	0.814499	0.72	1	1	2266	tags=20%, list=16%, signal=24%
GO_NEUROTRANSMITTER_BIOSYNTHETIC_PROCESS	GO_NEUROTRANSMITTER_BIOSYNTHETIC_PROCESS		66	0.332632	0.814007	0.776483	1	1	1529	tags=17%, list=11%, signal=19%
GO_NEGATIVE_REGULATION_OF_BINDING	GO_NEGATIVE_REGULATION_OF_BINDING		127	0.316654	0.813434	0.832996	1	1	2428	tags=13%, list=17%, signal=16%
GO_NECROTIC_CELL_DEATH	GO_NECROTIC_CELL_DEATH		45	0.34178	0.81241	0.759036	1	1	1538	tags=13%, list=11%, signal=15%
GO_ATP_BIOSYNTHETIC_PROCESS	GO_ATP_BIOSYNTHETIC_PROCESS		24	0.367168	0.811981	0.736059	1	1	3375	tags=38%, list=23%, signal=49%
GO_CELLULAR_ALDEHYDE_METABOLIC_PROCESS	GO_CELLULAR_ALDEHYDE_METABOLIC_PROCESS		27	0.361462	0.811799	0.729953	1	1	1754	tags=19%, list=12%, signal=21%
GO_REGULATION_OF_SYSTEMIC_ARTERIAL_BLOOD_PRESSURE_BY_RENIN_ANGIOTENSIN	GO_REGULATION_OF_SYSTEMIC_ARTERIAL_BLOOD_PRESSURE_BY_RENIN_ANGIOTENSIN		15	0.400577	0.811464	0.707015	1	1	757	tags=13%, list=5%, signal=14%
GO_LEUKOCYTE_TETHERING_OR_ROLLING	GO_LEUKOCYTE_TETHERING_OR_ROLLING		22	0.371072	0.811304	0.735222	1	1	185	tags=5%, list=1%, signal=5%
GO_POSITIVE_REGULATION_OF_PLASMA_MEMBRANE_BOUNDED_CELL_PROJECTION_ASSEMBLY	GO_POSITIVE_REGULATION_OF_PLASMA_MEMBRANE_BOUNDED_CELL_PROJECTION_ASSEMBLY		83	0.323647	0.811179	0.809721	1	1	1203	tags=8%, list=8%, signal=9%
GO_REGULATION_OF_MEMBRANE_LIPID_DISTRIBUTION	GO_REGULATION_OF_MEMBRANE_LIPID_DISTRIBUTION		33	0.351075	0.810902	0.716078	1	1	4234	tags=30%, list=29%, signal=43%
GO_MRNA_SPLICE_SITE_SELECTION	GO_MRNA_SPLICE_SITE_SELECTION		26	0.368385	0.809589	0.757317	1	1	3045	tags=27%, list=21%, signal=34%
GO_LAMELLIPODIUM_MORPHOGENESIS	GO_LAMELLIPODIUM_MORPHOGENESIS		15	0.397474	0.808601	0.753036	1	1	1236	tags=20%, list=9%, signal=22%
GO_REGULATION_OF_PROTEIN_CATABOLIC_PROCESS	GO_REGULATION_OF_PROTEIN_CATABOLIC_PROCESS		325	0.307839	0.807193	0.943944	1	1	2313	tags=14%, list=16%, signal=16%
GO_DENDRITE_EXTENSION	GO_DENDRITE_EXTENSION		22	0.371334	0.806167	0.759556	1	1	788	tags=18%, list=5%, signal=19%
GO_GLYCEROPHOSPHOLIPID_METABOLIC_PROCESS	GO_GLYCEROPHOSPHOLIPID_METABOLIC_PROCESS		137	0.314675	0.80613	0.856707	1	1	823	tags=6%, list=6%, signal=6%
GO_REGULATION_OF_GRANULOCYTE_CHEMOTAXIS	GO_REGULATION_OF_GRANULOCYTE_CHEMOTAXIS		34	0.347685	0.806058	0.755869	1	1	1260	tags=18%, list=9%, signal=19%
GO_PROTEIN_LOCALIZATION_TO_CYTOSKELETON	GO_PROTEIN_LOCALIZATION_TO_CYTOSKELETON		53	0.333559	0.805544	0.77754	1	1	2260	tags=15%, list=16%, signal=18%
GO_NEGATIVE_REGULATION_OF_PROTEOLYSIS_INVOLVED_IN_CELLULAR_PROTEIN_CATABOLIC_PROCESS	GO_NEGATIVE_REGULATION_OF_PROTEOLYSIS_INVOLVED_IN_CELLULAR_PROTEIN_CATABOLIC_PROCESS		60	0.332135	0.805274	0.793031	1	1	2185	tags=13%, list=15%, signal=16%
GO_KERATINIZATION	GO_KERATINIZATION		27	0.35656	0.804194	0.734207	1	1	814	tags=7%, list=6%, signal=8%
GO_VESICLE_MEDIATED_TRANSPORT_TO_THE_PLASMA_MEMBRANE	GO_VESICLE_MEDIATED_TRANSPORT_TO_THE_PLASMA_MEMBRANE		81	0.324351	0.804061	0.8147	1	1	2632	tags=19%, list=18%, signal=23%
GO_POSITIVE_REGULATION_OF_CELLULAR_RESPONSE_TO_TRANSFORMING_GROWTH_FACTOR_BETA_STIMULUS	GO_POSITIVE_REGULATION_OF_CELLULAR_RESPONSE_TO_TRANSFORMING_GROWTH_FACTOR_BETA_STIMULUS		24	0.370499	0.804052	0.738861	1	1	1082	tags=8%, list=7%, signal=9%
GO_REGULATION_OF_PROTEIN_EXIT_FROM_ENDOPLASMIC_RETICULUM	GO_REGULATION_OF_PROTEIN_EXIT_FROM_ENDOPLASMIC_RETICULUM		23	0.367509	0.803382	0.759569	1	1	3584	tags=39%, list=25%, signal=52%
GO_CELL_CHEMOTAXIS	GO_CELL_CHEMOTAXIS		208	0.310543	0.803259	0.896794	1	1	2344	tags=20%, list=16%, signal=24%
GO_POSITIVE_REGULATION_OF_CELL_ADHESION_MEDIATED_BY_INTEGRIN	GO_POSITIVE_REGULATION_OF_CELL_ADHESION_MEDIATED_BY_INTEGRIN		18	0.39215	0.803239	0.735705	1	1	1726	tags=17%, list=12%, signal=19%
GO_POSITIVE_REGULATION_OF_HISTONE_DEACETYLATION	GO_POSITIVE_REGULATION_OF_HISTONE_DEACETYLATION		15	0.389113	0.803129	0.739015	1	1	1404	tags=27%, list=10%, signal=30%
GO_NEURAL_TUBE_FORMATION	GO_NEURAL_TUBE_FORMATION		88	0.318077	0.802961	0.818088	1	1	2243	tags=16%, list=16%, signal=19%
GO_ENTRAINMENT_OF_CIRCADIAN_CLOCK	GO_ENTRAINMENT_OF_CIRCADIAN_CLOCK		21	0.379734	0.802775	0.734772	1	1	1668	tags=19%, list=12%, signal=22%
GO_RESPONSE_TO_FATTY_ACID	GO_RESPONSE_TO_FATTY_ACID		60	0.327016	0.802655	0.786184	1	1	3192	tags=27%, list=22%, signal=34%
GO_NEGATIVE_REGULATION_OF_PHOSPHORUS_METABOLIC_PROCESS	GO_NEGATIVE_REGULATION_OF_PHOSPHORUS_METABOLIC_PROCESS		440	0.305569	0.802348	0.966	1	1	2238	tags=14%, list=15%, signal=16%
GO_NEGATIVE_REGULATION_OF_INTRINSIC_APOPTOTIC_SIGNALING_PATHWAY_IN_RESPONSE_TO_DNA_DAMAGE	GO_NEGATIVE_REGULATION_OF_INTRINSIC_APOPTOTIC_SIGNALING_PATHWAY_IN_RESPONSE_TO_DNA_DAMAGE		27	0.356773	0.802116	0.754579	1	1	1991	tags=19%, list=14%, signal=21%
GO_FATTY_ACID_DERIVATIVE_TRANSPORT	GO_FATTY_ACID_DERIVATIVE_TRANSPORT		24	0.371456	0.802052	0.760148	1	1	1529	tags=17%, list=11%, signal=19%
GO_MACROAUTOPHAGY	GO_MACROAUTOPHAGY		262	0.307646	0.801978	0.94	1	1	2388	tags=14%, list=17%, signal=16%
GO_POSITIVE_REGULATION_OF_CELL_CYCLE_PHASE_TRANSITION	GO_POSITIVE_REGULATION_OF_CELL_CYCLE_PHASE_TRANSITION		81	0.319549	0.800798	0.840791	1	1	897	tags=6%, list=6%, signal=7%
GO_REGULATION_OF_MYELINATION	GO_REGULATION_OF_MYELINATION		29	0.35279	0.799835	0.777515	1	1	1793	tags=17%, list=12%, signal=20%
GO_RECEPTOR_BIOSYNTHETIC_PROCESS	GO_RECEPTOR_BIOSYNTHETIC_PROCESS		19	0.380345	0.798946	0.754057	1	1	1549	tags=16%, list=11%, signal=18%
GO_MACROPHAGE_CHEMOTAXIS	GO_MACROPHAGE_CHEMOTAXIS		28	0.357641	0.798081	0.744755	1	1	1260	tags=18%, list=9%, signal=20%
GO_PROTEIN_DESTABILIZATION	GO_PROTEIN_DESTABILIZATION		38	0.341605	0.797881	0.765169	1	1	1916	tags=13%, list=13%, signal=15%
GO_AMINOGLYCAN_CATABOLIC_PROCESS	GO_AMINOGLYCAN_CATABOLIC_PROCESS		53	0.329633	0.796722	0.800441	1	1	2690	tags=26%, list=19%, signal=32%
GO_REGULATION_OF_RNA_SPLICING	GO_REGULATION_OF_RNA_SPLICING		113	0.310327	0.79647	0.844581	1	1	3093	tags=20%, list=21%, signal=26%
GO_MYELIN_ASSEMBLY	GO_MYELIN_ASSEMBLY		16	0.382033	0.794784	0.743261	1	1	2408	tags=25%, list=17%, signal=30%
GO_POSITIVE_REGULATION_OF_TRANSCRIPTION_FROM_RNA_POLYMERASE_II_PROMOTER_INVOLVED_IN_CELLULAR_RESPONSE_TO_CHEMICAL_STIMULUS	GO_POSITIVE_REGULATION_OF_TRANSCRIPTION_FROM_RNA_POLYMERASE_II_PROMOTER_INVOLVED_IN_CELLULAR_RESPONSE_TO_CHEMICAL_STIMULUS		21	0.366555	0.794444	0.748762	1	1	1754	tags=19%, list=12%, signal=22%
GO_GLYCOSYLATION	GO_GLYCOSYLATION		209	0.305903	0.794277	0.907816	1	1	2126	tags=13%, list=15%, signal=15%
GO_NUCLEOBASE_CONTAINING_SMALL_MOLECULE_BIOSYNTHETIC_PROCESS	GO_NUCLEOBASE_CONTAINING_SMALL_MOLECULE_BIOSYNTHETIC_PROCESS		81	0.317385	0.793852	0.821503	1	1	2445	tags=19%, list=17%, signal=22%
GO_NEGATIVE_REGULATION_OF_CATABOLIC_PROCESS	GO_NEGATIVE_REGULATION_OF_CATABOLIC_PROCESS		249	0.303785	0.793352	0.918838	1	1	1886	tags=12%, list=13%, signal=14%
GO_INSULIN_RECEPTOR_SIGNALING_PATHWAY	GO_INSULIN_RECEPTOR_SIGNALING_PATHWAY		115	0.307625	0.793139	0.855397	1	1	2203	tags=16%, list=15%, signal=18%
GO_SUBSTRATE_ADHESION_DEPENDENT_CELL_SPREADING	GO_SUBSTRATE_ADHESION_DEPENDENT_CELL_SPREADING		78	0.316423	0.792995	0.848075	1	1	1886	tags=13%, list=13%, signal=15%
GO_REGULATION_OF_PROTEASOMAL_UBIQUITIN_DEPENDENT_PROTEIN_CATABOLIC_PROCESS	GO_REGULATION_OF_PROTEASOMAL_UBIQUITIN_DEPENDENT_PROTEIN_CATABOLIC_PROCESS		114	0.311929	0.792736	0.872951	1	1	2371	tags=13%, list=16%, signal=16%
GO_REGULATION_OF_MRNA_POLYADENYLATION	GO_REGULATION_OF_MRNA_POLYADENYLATION		15	0.388245	0.791398	0.757493	1	1	483	tags=7%, list=3%, signal=7%
GO_NITRIC_OXIDE_BIOSYNTHETIC_PROCESS	GO_NITRIC_OXIDE_BIOSYNTHETIC_PROCESS		56	0.327224	0.790852	0.803474	1	1	1529	tags=16%, list=11%, signal=18%
GO_MAMMARY_GLAND_DUCT_MORPHOGENESIS	GO_MAMMARY_GLAND_DUCT_MORPHOGENESIS		27	0.355675	0.789865	0.761283	1	1	2562	tags=30%, list=18%, signal=36%
GO_GOLGI_VESICLE_TRANSPORT	GO_GOLGI_VESICLE_TRANSPORT		318	0.300565	0.789306	0.944	1	1	1810	tags=9%, list=13%, signal=10%
GO_REGULATION_OF_DNA_BINDING	GO_REGULATION_OF_DNA_BINDING		99	0.314512	0.788822	0.842105	1	1	2458	tags=17%, list=17%, signal=21%
GO_REGULATION_OF_EPITHELIAL_CELL_DIFFERENTIATION	GO_REGULATION_OF_EPITHELIAL_CELL_DIFFERENTIATION		95	0.310405	0.788084	0.84265	1	1	1900	tags=17%, list=13%, signal=19%
GO_NEGATIVE_REGULATION_OF_ENDOPLASMIC_RETICULUM_STRESS_INDUCED_INTRINSIC_APOPTOTIC_SIGNALING_PATHWAY	GO_NEGATIVE_REGULATION_OF_ENDOPLASMIC_RETICULUM_STRESS_INDUCED_INTRINSIC_APOPTOTIC_SIGNALING_PATHWAY		18	0.381749	0.787212	0.751918	1	1	1383	tags=17%, list=10%, signal=18%
GO_PHOTORECEPTOR_CELL_DEVELOPMENT	GO_PHOTORECEPTOR_CELL_DEVELOPMENT		21	0.37301	0.78659	0.769831	1	1	1761	tags=24%, list=12%, signal=27%
GO_REGULATION_OF_BINDING	GO_REGULATION_OF_BINDING		307	0.301716	0.78603	0.955	1	1	2478	tags=14%, list=17%, signal=17%
GO_REGULATION_OF_EPITHELIAL_CELL_APOPTOTIC_PROCESS	GO_REGULATION_OF_EPITHELIAL_CELL_APOPTOTIC_PROCESS		59	0.319967	0.785581	0.794403	1	1	3631	tags=32%, list=25%, signal=43%
GO_REGULATION_OF_UBIQUITIN_DEPENDENT_PROTEIN_CATABOLIC_PROCESS	GO_REGULATION_OF_UBIQUITIN_DEPENDENT_PROTEIN_CATABOLIC_PROCESS		135	0.309107	0.784745	0.879433	1	1	2371	tags=13%, list=16%, signal=15%
GO_REGULATION_OF_CELLULAR_PROTEIN_CATABOLIC_PROCESS	GO_REGULATION_OF_CELLULAR_PROTEIN_CATABOLIC_PROCESS		219	0.301467	0.784327	0.923	1	1	2371	tags=13%, list=16%, signal=16%
GO_RESPONSE_TO_TUMOR_CELL	GO_RESPONSE_TO_TUMOR_CELL		17	0.373438	0.784169	0.770218	1	1	1922	tags=12%, list=13%, signal=14%
GO_CELLULAR_RESPONSE_TO_LIGHT_STIMULUS	GO_CELLULAR_RESPONSE_TO_LIGHT_STIMULUS		89	0.314111	0.783803	0.853457	1	1	3084	tags=19%, list=21%, signal=24%
GO_CELLULAR_RESPONSE_TO_STARVATION	GO_CELLULAR_RESPONSE_TO_STARVATION		125	0.307831	0.783607	0.863821	1	1	2167	tags=13%, list=15%, signal=15%
GO_REGULATION_OF_STEM_CELL_POPULATION_MAINTENANCE	GO_REGULATION_OF_STEM_CELL_POPULATION_MAINTENANCE		16	0.375503	0.783032	0.756258	1	1	1467	tags=19%, list=10%, signal=21%
GO_REGULATION_OF_SIGNAL_TRANSDUCTION_BY_P53_CLASS_MEDIATOR	GO_REGULATION_OF_SIGNAL_TRANSDUCTION_BY_P53_CLASS_MEDIATOR		157	0.302947	0.782549	0.895056	1	1	882	tags=6%, list=6%, signal=6%
GO_POSITIVE_REGULATION_OF_DENDRITIC_SPINE_MORPHOGENESIS	GO_POSITIVE_REGULATION_OF_DENDRITIC_SPINE_MORPHOGENESIS		15	0.382826	0.782514	0.751687	1	1	327	tags=7%, list=2%, signal=7%
GO_REGULATION_OF_DNA_TEMPLATED_TRANSCRIPTION_INITIATION	GO_REGULATION_OF_DNA_TEMPLATED_TRANSCRIPTION_INITIATION		28	0.34715	0.782074	0.770142	1	1	1730	tags=11%, list=12%, signal=12%
GO_CELLULAR_RESPONSE_TO_IONIZING_RADIATION	GO_CELLULAR_RESPONSE_TO_IONIZING_RADIATION		62	0.31847	0.781831	0.822961	1	1	2538	tags=15%, list=18%, signal=18%
GO_ESTABLISHMENT_OF_PIGMENT_GRANULE_LOCALIZATION	GO_ESTABLISHMENT_OF_PIGMENT_GRANULE_LOCALIZATION		20	0.366744	0.781829	0.765509	1	1	2371	tags=20%, list=16%, signal=24%
GO_MICROTUBULE_CYTOSKELETON_ORGANIZATION_INVOLVED_IN_MITOSIS	GO_MICROTUBULE_CYTOSKELETON_ORGANIZATION_INVOLVED_IN_MITOSIS		113	0.304564	0.781669	0.85613	1	1	3001	tags=13%, list=21%, signal=17%
GO_AXONEME_ASSEMBLY	GO_AXONEME_ASSEMBLY		24	0.357356	0.781394	0.781022	1	1	3239	tags=33%, list=22%, signal=43%
GO_CYTOPLASMIC_SEQUESTERING_OF_TRANSCRIPTION_FACTOR	GO_CYTOPLASMIC_SEQUESTERING_OF_TRANSCRIPTION_FACTOR		15	0.384438	0.780848	0.747724	1	1	1526	tags=13%, list=11%, signal=15%
GO_GLYCEROLIPID_BIOSYNTHETIC_PROCESS	GO_GLYCEROLIPID_BIOSYNTHETIC_PROCESS		194	0.301531	0.78081	0.915916	1	1	2509	tags=16%, list=17%, signal=19%
GO_PROTEIN_MATURATION	GO_PROTEIN_MATURATION		210	0.300963	0.779798	0.93988	1	1	2745	tags=18%, list=19%, signal=22%
GO_MAMMARY_GLAND_EPITHELIUM_DEVELOPMENT	GO_MAMMARY_GLAND_EPITHELIUM_DEVELOPMENT		55	0.323426	0.779251	0.818378	1	1	2562	tags=24%, list=18%, signal=29%
GO_POSITIVE_REGULATION_OF_ESTABLISHMENT_OF_PROTEIN_LOCALIZATION_TO_MITOCHONDRION	GO_POSITIVE_REGULATION_OF_ESTABLISHMENT_OF_PROTEIN_LOCALIZATION_TO_MITOCHONDRION		52	0.324887	0.778901	0.808649	1	1	402	tags=4%, list=3%, signal=4%
GO_APOPTOTIC_SIGNALING_PATHWAY	GO_APOPTOTIC_SIGNALING_PATHWAY		492	0.296512	0.77861	0.989	1	1	2136	tags=13%, list=15%, signal=15%
GO_RESPONSE_TO_FLUID_SHEAR_STRESS	GO_RESPONSE_TO_FLUID_SHEAR_STRESS		30	0.340496	0.778525	0.788056	1	1	1526	tags=17%, list=11%, signal=19%
GO_PROTEIN_REFOLDING	GO_PROTEIN_REFOLDING		30	0.344695	0.777986	0.794504	1	1	3670	tags=30%, list=25%, signal=40%
GO_CELL_MATURATION	GO_CELL_MATURATION		110	0.305537	0.777583	0.874112	1	1	2538	tags=20%, list=18%, signal=24%
GO_PROSTATE_GLAND_MORPHOGENESIS	GO_PROSTATE_GLAND_MORPHOGENESIS		18	0.373789	0.777475	0.775641	1	1	2243	tags=28%, list=16%, signal=33%
GO_NEGATIVE_REGULATION_OF_DEFENSE_RESPONSE	GO_NEGATIVE_REGULATION_OF_DEFENSE_RESPONSE		141	0.304473	0.777423	0.888438	1	1	1896	tags=11%, list=13%, signal=13%
GO_POSITIVE_REGULATION_OF_EPITHELIAL_CELL_MIGRATION	GO_POSITIVE_REGULATION_OF_EPITHELIAL_CELL_MIGRATION		121	0.303151	0.777415	0.881874	1	1	1400	tags=12%, list=10%, signal=14%
GO_POSITIVE_REGULATION_OF_PROTEIN_MATURATION	GO_POSITIVE_REGULATION_OF_PROTEIN_MATURATION		18	0.371781	0.776795	0.751928	1	1	3466	tags=44%, list=24%, signal=58%
GO_REGULATION_OF_PROTEASOMAL_PROTEIN_CATABOLIC_PROCESS	GO_REGULATION_OF_PROTEASOMAL_PROTEIN_CATABOLIC_PROCESS		168	0.298923	0.775957	0.912563	1	1	2371	tags=12%, list=16%, signal=14%
GO_CYTOPLASMIC_SEQUESTERING_OF_PROTEIN	GO_CYTOPLASMIC_SEQUESTERING_OF_PROTEIN		22	0.360587	0.773643	0.797314	1	1	1526	tags=14%, list=11%, signal=15%
GO_NUCLEOSIDE_TRIPHOSPHATE_BIOSYNTHETIC_PROCESS	GO_NUCLEOSIDE_TRIPHOSPHATE_BIOSYNTHETIC_PROCESS		47	0.324362	0.773228	0.802186	1	1	1793	tags=13%, list=12%, signal=15%
GO_REGULATION_OF_PROTEIN_SERINE_THREONINE_KINASE_ACTIVITY	GO_REGULATION_OF_PROTEIN_SERINE_THREONINE_KINASE_ACTIVITY		415	0.294615	0.773138	0.983	1	1	2243	tags=15%, list=16%, signal=17%
GO_POSITIVE_REGULATION_OF_NUCLEAR_DIVISION	GO_POSITIVE_REGULATION_OF_NUCLEAR_DIVISION		52	0.320547	0.772892	0.825054	1	1	3383	tags=21%, list=23%, signal=28%
GO_PANCREAS_DEVELOPMENT	GO_PANCREAS_DEVELOPMENT		44	0.325168	0.772075	0.80022	1	1	2657	tags=25%, list=18%, signal=31%
GO_MITOCHONDRIAL_RESPIRATORY_CHAIN_COMPLEX_IV_ASSEMBLY	GO_MITOCHONDRIAL_RESPIRATORY_CHAIN_COMPLEX_IV_ASSEMBLY		17	0.374416	0.771047	0.773488	1	1	4457	tags=41%, list=31%, signal=59%
GO_RETROGRADE_TRANSPORT_ENDOSOME_TO_PLASMA_MEMBRANE	GO_RETROGRADE_TRANSPORT_ENDOSOME_TO_PLASMA_MEMBRANE		23	0.352644	0.770431	0.763321	1	1	1306	tags=13%, list=9%, signal=14%
GO_PHOTORECEPTOR_CELL_MAINTENANCE	GO_PHOTORECEPTOR_CELL_MAINTENANCE		20	0.359047	0.770018	0.789607	1	1	2657	tags=20%, list=18%, signal=24%
GO_MEMBRANE_PROTEIN_ECTODOMAIN_PROTEOLYSIS	GO_MEMBRANE_PROTEIN_ECTODOMAIN_PROTEOLYSIS		39	0.329652	0.769846	0.81069	1	1	738	tags=5%, list=5%, signal=5%
GO_CELL_PROLIFERATION_INVOLVED_IN_KIDNEY_DEVELOPMENT	GO_CELL_PROLIFERATION_INVOLVED_IN_KIDNEY_DEVELOPMENT		15	0.387932	0.769266	0.78318	1	1	3139	tags=40%, list=22%, signal=51%
GO_POSITIVE_REGULATION_OF_TRANSCRIPTION_INITIATION_FROM_RNA_POLYMERASE_II_PROMOTER	GO_POSITIVE_REGULATION_OF_TRANSCRIPTION_INITIATION_FROM_RNA_POLYMERASE_II_PROMOTER		15	0.37373	0.769111	0.772846	1	1	502	tags=7%, list=3%, signal=7%
GO_GOLGI_TO_PLASMA_MEMBRANE_TRANSPORT	GO_GOLGI_TO_PLASMA_MEMBRANE_TRANSPORT		56	0.316784	0.768599	0.837809	1	1	2632	tags=18%, list=18%, signal=22%
GO_REGULATION_OF_APOPTOTIC_SIGNALING_PATHWAY	GO_REGULATION_OF_APOPTOTIC_SIGNALING_PATHWAY		331	0.293033	0.767917	0.970971	1	1	2101	tags=14%, list=15%, signal=16%
GO_CARBOHYDRATE_DERIVATIVE_TRANSPORT	GO_CARBOHYDRATE_DERIVATIVE_TRANSPORT		55	0.31836	0.767	0.834061	1	1	2308	tags=18%, list=16%, signal=22%
GO_MITOCHONDRIAL_MEMBRANE_ORGANIZATION	GO_MITOCHONDRIAL_MEMBRANE_ORGANIZATION		99	0.304853	0.765652	0.878726	1	1	3375	tags=23%, list=23%, signal=30%
GO_ACTIN_FILAMENT_POLYMERIZATION	GO_ACTIN_FILAMENT_POLYMERIZATION		147	0.301617	0.765225	0.920041	1	1	489	tags=6%, list=3%, signal=6%
GO_INTRINSIC_APOPTOTIC_SIGNALING_PATHWAY	GO_INTRINSIC_APOPTOTIC_SIGNALING_PATHWAY		240	0.293985	0.765059	0.94489	1	1	2136	tags=12%, list=15%, signal=14%
GO_ESTABLISHMENT_OF_ENDOTHELIAL_BARRIER	GO_ESTABLISHMENT_OF_ENDOTHELIAL_BARRIER		37	0.329162	0.764638	0.808989	1	1	2205	tags=19%, list=15%, signal=22%
GO_DE_NOVO_PROTEIN_FOLDING	GO_DE_NOVO_PROTEIN_FOLDING		36	0.326733	0.763701	0.806818	1	1	445	tags=6%, list=3%, signal=6%
GO_POSITIVE_REGULATION_OF_DENDRITIC_SPINE_DEVELOPMENT	GO_POSITIVE_REGULATION_OF_DENDRITIC_SPINE_DEVELOPMENT		31	0.33669	0.763214	0.82147	1	1	2296	tags=19%, list=16%, signal=23%
GO_DIGESTION	GO_DIGESTION		52	0.318376	0.762675	0.843924	1	1	1210	tags=8%, list=8%, signal=8%
GO_NEGATIVE_REGULATION_OF_PROTEIN_CATABOLIC_PROCESS	GO_NEGATIVE_REGULATION_OF_PROTEIN_CATABOLIC_PROCESS		106	0.300401	0.762557	0.879506	1	1	2185	tags=14%, list=15%, signal=17%
GO_NUCLEOSIDE_METABOLIC_PROCESS	GO_NUCLEOSIDE_METABOLIC_PROCESS		42	0.32268	0.760902	0.826334	1	1	2712	tags=17%, list=19%, signal=20%
GO_MONOCYTE_CHEMOTAXIS	GO_MONOCYTE_CHEMOTAXIS		37	0.324114	0.760594	0.812713	1	1	2502	tags=24%, list=17%, signal=29%
GO_HEME_BIOSYNTHETIC_PROCESS	GO_HEME_BIOSYNTHETIC_PROCESS		20	0.356199	0.760307	0.790441	1	1	5677	tags=40%, list=39%, signal=66%
GO_POSITIVE_REGULATION_OF_PEPTIDYL_THREONINE_PHOSPHORYLATION	GO_POSITIVE_REGULATION_OF_PEPTIDYL_THREONINE_PHOSPHORYLATION		22	0.347808	0.758864	0.795995	1	1	2243	tags=18%, list=16%, signal=21%
GO_REGULATION_OF_MAP_KINASE_ACTIVITY	GO_REGULATION_OF_MAP_KINASE_ACTIVITY		272	0.289478	0.758351	0.95491	1	1	2243	tags=17%, list=16%, signal=19%
GO_RESPONSE_TO_LEUKEMIA_INHIBITORY_FACTOR	GO_RESPONSE_TO_LEUKEMIA_INHIBITORY_FACTOR		81	0.303013	0.758203	0.838006	1	1	2335	tags=17%, list=16%, signal=20%
GO_PALLIUM_DEVELOPMENT	GO_PALLIUM_DEVELOPMENT		118	0.29495	0.757019	0.900102	1	1	2613	tags=19%, list=18%, signal=24%
GO_NEGATIVE_REGULATION_OF_INTRINSIC_APOPTOTIC_SIGNALING_PATHWAY	GO_NEGATIVE_REGULATION_OF_INTRINSIC_APOPTOTIC_SIGNALING_PATHWAY		81	0.301677	0.756608	0.855042	1	1	1991	tags=16%, list=14%, signal=19%
GO_NEGATIVE_REGULATION_OF_PROTEIN_KINASE_B_SIGNALING	GO_NEGATIVE_REGULATION_OF_PROTEIN_KINASE_B_SIGNALING		40	0.322325	0.756332	0.832579	1	1	2873	tags=23%, list=20%, signal=28%
GO_POSITIVE_REGULATION_OF_PROTEIN_DEACETYLATION	GO_POSITIVE_REGULATION_OF_PROTEIN_DEACETYLATION		18	0.358886	0.756012	0.80432	1	1	1404	tags=22%, list=10%, signal=25%
GO_REGULATION_OF_TELOMERASE_ACTIVITY	GO_REGULATION_OF_TELOMERASE_ACTIVITY		44	0.319455	0.755217	0.829457	1	1	490	tags=5%, list=3%, signal=5%
GO_NEGATIVE_REGULATION_OF_GTPASE_ACTIVITY	GO_NEGATIVE_REGULATION_OF_GTPASE_ACTIVITY		41	0.322757	0.755121	0.827273	1	1	1777	tags=10%, list=12%, signal=11%
GO_POSITIVE_REGULATION_OF_JNK_CASCADE	GO_POSITIVE_REGULATION_OF_JNK_CASCADE		113	0.297684	0.75501	0.889796	1	1	2243	tags=18%, list=16%, signal=21%
GO_RESPIRATORY_CHAIN_COMPLEX_IV_ASSEMBLY	GO_RESPIRATORY_CHAIN_COMPLEX_IV_ASSEMBLY		21	0.352002	0.754222	0.800766	1	1	4457	tags=38%, list=31%, signal=55%
GO_CILIUM_ORGANIZATION	GO_CILIUM_ORGANIZATION		281	0.289053	0.753819	0.964	1	1	3500	tags=24%, list=24%, signal=31%
GO_TIGHT_JUNCTION_ORGANIZATION	GO_TIGHT_JUNCTION_ORGANIZATION		44	0.317271	0.753247	0.821029	1	1	1931	tags=16%, list=13%, signal=18%
GO_DEMETHYLATION	GO_DEMETHYLATION		48	0.313702	0.752872	0.85169	1	1	733	tags=6%, list=5%, signal=7%
GO_ORGANELLE_FISSION	GO_ORGANELLE_FISSION		372	0.285952	0.752815	0.981982	1	1	3062	tags=14%, list=21%, signal=17%
GO_REGULATION_OF_NUCLEOCYTOPLASMIC_TRANSPORT	GO_REGULATION_OF_NUCLEOCYTOPLASMIC_TRANSPORT		93	0.299895	0.752787	0.881565	1	1	1417	tags=10%, list=10%, signal=11%
GO_NEGATIVE_REGULATION_OF_PROTEIN_BINDING	GO_NEGATIVE_REGULATION_OF_PROTEIN_BINDING		81	0.304671	0.75277	0.868421	1	1	2388	tags=15%, list=17%, signal=18%
GO_RENAL_FILTRATION	GO_RENAL_FILTRATION		17	0.362931	0.752429	0.773762	1	1	1408	tags=18%, list=10%, signal=20%
GO_MULTICELLULAR_ORGANISM_GROWTH	GO_MULTICELLULAR_ORGANISM_GROWTH		116	0.295582	0.752176	0.921026	1	1	2768	tags=18%, list=19%, signal=22%
GO_REGULATION_OF_STRESS_ACTIVATED_PROTEIN_KINASE_SIGNALING_CASCADE	GO_REGULATION_OF_STRESS_ACTIVATED_PROTEIN_KINASE_SIGNALING_CASCADE		189	0.29151	0.751388	0.94668	1	1	2243	tags=16%, list=16%, signal=19%
GO_POSITIVE_REGULATION_OF_ERK1_AND_ERK2_CASCADE	GO_POSITIVE_REGULATION_OF_ERK1_AND_ERK2_CASCADE		136	0.291757	0.750977	0.912955	1	1	1896	tags=15%, list=13%, signal=17%
GO_PEPTIDYL_L_CYSTEINE_S_PALMITOYLATION	GO_PEPTIDYL_L_CYSTEINE_S_PALMITOYLATION		16	0.365543	0.750729	0.796675	1	1	1361	tags=13%, list=9%, signal=14%
GO_NEGATIVE_REGULATION_OF_PHOSPHORYLATION	GO_NEGATIVE_REGULATION_OF_PHOSPHORYLATION		361	0.286199	0.750109	0.981	1	1	2238	tags=14%, list=15%, signal=17%
GO_POSITIVE_REGULATION_OF_JUN_KINASE_ACTIVITY	GO_POSITIVE_REGULATION_OF_JUN_KINASE_ACTIVITY		62	0.308491	0.750045	0.858521	1	1	2628	tags=26%, list=18%, signal=31%
GO_VASCULAR_ENDOTHELIAL_GROWTH_FACTOR_RECEPTOR_SIGNALING_PATHWAY	GO_VASCULAR_ENDOTHELIAL_GROWTH_FACTOR_RECEPTOR_SIGNALING_PATHWAY		87	0.301119	0.749548	0.900628	1	1	1381	tags=14%, list=10%, signal=15%
GO_POSITIVE_REGULATION_OF_ACUTE_INFLAMMATORY_RESPONSE	GO_POSITIVE_REGULATION_OF_ACUTE_INFLAMMATORY_RESPONSE		17	0.362002	0.748804	0.789196	1	1	1383	tags=18%, list=10%, signal=19%
GO_REGULATION_OF_ENDOTHELIAL_CELL_DIFFERENTIATION	GO_REGULATION_OF_ENDOTHELIAL_CELL_DIFFERENTIATION		28	0.334918	0.748118	0.813239	1	1	1900	tags=14%, list=13%, signal=16%
GO_PEPTIDYL_LYSINE_METHYLATION	GO_PEPTIDYL_LYSINE_METHYLATION		107	0.297471	0.747527	0.903292	1	1	1085	tags=7%, list=8%, signal=7%
GO_SIGNAL_TRANSDUCTION_BY_P53_CLASS_MEDIATOR	GO_SIGNAL_TRANSDUCTION_BY_P53_CLASS_MEDIATOR		236	0.287765	0.747072	0.959	1	1	1931	tags=9%, list=13%, signal=11%
GO_LOCOMOTORY_BEHAVIOR	GO_LOCOMOTORY_BEHAVIOR		113	0.294356	0.747054	0.901121	1	1	2225	tags=19%, list=15%, signal=22%
GO_NEGATIVE_REGULATION_OF_OXIDATIVE_STRESS_INDUCED_NEURON_DEATH	GO_NEGATIVE_REGULATION_OF_OXIDATIVE_STRESS_INDUCED_NEURON_DEATH		17	0.360749	0.746986	0.790404	1	1	1383	tags=12%, list=10%, signal=13%
GO_REGULATION_OF_PEPTIDYL_THREONINE_PHOSPHORYLATION	GO_REGULATION_OF_PEPTIDYL_THREONINE_PHOSPHORYLATION		34	0.325531	0.746253	0.811611	1	1	1467	tags=12%, list=10%, signal=13%
GO_PEPTIDYL_TYROSINE_MODIFICATION	GO_PEPTIDYL_TYROSINE_MODIFICATION		273	0.28825	0.745953	0.971972	1	1	1927	tags=13%, list=13%, signal=15%
GO_REGULATION_OF_LEUKOCYTE_CHEMOTAXIS	GO_REGULATION_OF_LEUKOCYTE_CHEMOTAXIS		88	0.299994	0.745377	0.886674	1	1	2502	tags=20%, list=17%, signal=25%
GO_REGULATION_OF_CILIUM_ASSEMBLY	GO_REGULATION_OF_CILIUM_ASSEMBLY		42	0.318527	0.743845	0.827076	1	1	4677	tags=40%, list=32%, signal=60%
GO_POSITIVE_REGULATION_OF_LAMELLIPODIUM_ASSEMBLY	GO_POSITIVE_REGULATION_OF_LAMELLIPODIUM_ASSEMBLY		17	0.359061	0.742846	0.795602	1	1	788	tags=12%, list=5%, signal=12%
GO_NEGATIVE_REGULATION_OF_PROTEIN_LOCALIZATION_TO_CELL_PERIPHERY	GO_NEGATIVE_REGULATION_OF_PROTEIN_LOCALIZATION_TO_CELL_PERIPHERY		21	0.343678	0.741927	0.814768	1	1	1053	tags=14%, list=7%, signal=15%
GO_CELLULAR_IRON_ION_HOMEOSTASIS	GO_CELLULAR_IRON_ION_HOMEOSTASIS		52	0.309276	0.741899	0.85226	1	1	1430	tags=10%, list=10%, signal=11%
GO_REGULATION_OF_PROTEIN_IMPORT	GO_REGULATION_OF_PROTEIN_IMPORT		49	0.30686	0.741483	0.840263	1	1	1530	tags=10%, list=11%, signal=11%
GO_RESPONSE_TO_AMINE	GO_RESPONSE_TO_AMINE		25	0.338706	0.74137	0.820574	1	1	1045	tags=8%, list=7%, signal=9%
GO_POSITIVE_REGULATION_OF_ERBB_SIGNALING_PATHWAY	GO_POSITIVE_REGULATION_OF_ERBB_SIGNALING_PATHWAY		25	0.340012	0.741354	0.823317	1	1	1702	tags=20%, list=12%, signal=23%
GO_RESPONSE_TO_NERVE_GROWTH_FACTOR	GO_RESPONSE_TO_NERVE_GROWTH_FACTOR		41	0.319762	0.741347	0.8375	1	1	1798	tags=20%, list=12%, signal=22%
GO_PIGMENT_GRANULE_LOCALIZATION	GO_PIGMENT_GRANULE_LOCALIZATION		22	0.343264	0.741089	0.815461	1	1	2371	tags=18%, list=16%, signal=22%
GO_PROGRAMMED_NECROTIC_CELL_DEATH	GO_PROGRAMMED_NECROTIC_CELL_DEATH		38	0.315874	0.74092	0.833713	1	1	1538	tags=11%, list=11%, signal=12%
GO_CELLULAR_COMPONENT_MAINTENANCE	GO_CELLULAR_COMPONENT_MAINTENANCE		43	0.313988	0.73878	0.826087	1	1	2933	tags=26%, list=20%, signal=32%
GO_RIBOSOME_ASSEMBLY	GO_RIBOSOME_ASSEMBLY		56	0.302319	0.73869	0.838156	1	1	153	tags=2%, list=1%, signal=2%
GO_DEFENSE_RESPONSE_TO_GRAM_NEGATIVE_BACTERIUM	GO_DEFENSE_RESPONSE_TO_GRAM_NEGATIVE_BACTERIUM		30	0.324966	0.73816	0.828437	1	1	3394	tags=33%, list=23%, signal=43%
GO_EMBRYONIC_PLACENTA_DEVELOPMENT	GO_EMBRYONIC_PLACENTA_DEVELOPMENT		65	0.300083	0.737722	0.881974	1	1	2588	tags=22%, list=18%, signal=26%
GO_REGULATION_OF_JUN_KINASE_ACTIVITY	GO_REGULATION_OF_JUN_KINASE_ACTIVITY		73	0.295317	0.737709	0.88959	1	1	2628	tags=25%, list=18%, signal=30%
[truncated: 372 more rows]

## Sheet: gsea_report_for_na_neg
NAME	GS<br> follow link to MSigDB	GS DETAILS	SIZE	ES	NES	NOM p-val	FDR q-val	FWER p-val	RANK AT MAX	LEADING EDGE
GO_REGULATION_OF_CELL_ACTIVATION	GO_REGULATION_OF_CELL_ACTIVATION	Details ...	442	-0.384899			1	0	2407	tags=34%, list=17%, signal=39%
GO_RIBOSOME_BIOGENESIS	GO_RIBOSOME_BIOGENESIS	Details ...	260	-0.232786			1	0	4557	tags=32%, list=32%, signal=46%
GO_LEUKOCYTE_DIFFERENTIATION	GO_LEUKOCYTE_DIFFERENTIATION	Details ...	412	-0.461235			1	0	2412	tags=39%, list=17%, signal=45%
GO_REGULATION_OF_INNATE_IMMUNE_RESPONSE	GO_REGULATION_OF_INNATE_IMMUNE_RESPONSE	Details ...	343	-0.429144			1	0	2913	tags=36%, list=20%, signal=43%
GO_LEUKOCYTE_MIGRATION	GO_LEUKOCYTE_MIGRATION	Details ...	334	-0.315132			1	0	2167	tags=31%, list=15%, signal=35%
GO_REGULATION_OF_HEMOPOIESIS	GO_REGULATION_OF_HEMOPOIESIS	Details ...	378	-0.386689			1	0	2833	tags=37%, list=20%, signal=44%
GO_NCRNA_PROCESSING	GO_NCRNA_PROCESSING	Details ...	342	-0.230009			1	0	2963	tags=20%, list=20%, signal=24%
GO_DNA_REPAIR	GO_DNA_REPAIR	Details ...	481	-0.180392			1	0	3421	tags=23%, list=24%, signal=29%
GO_RESPONSE_TO_BACTERIUM	GO_RESPONSE_TO_BACTERIUM	Details ...	408	-0.286911			1	0	2050	tags=25%, list=14%, signal=29%
GO_PROTEIN_POLYUBIQUITINATION	GO_PROTEIN_POLYUBIQUITINATION	Details ...	270	-0.138876			1	0	2684	tags=17%, list=19%, signal=21%
GO_NCRNA_METABOLIC_PROCESS	GO_NCRNA_METABOLIC_PROCESS	Details ...	404	-0.195247			1	0	2984	tags=19%, list=21%, signal=23%
GO_POSITIVE_REGULATION_OF_CELL_ACTIVATION	GO_POSITIVE_REGULATION_OF_CELL_ACTIVATION	Details ...	268	-0.454194			1	0	2407	tags=36%, list=17%, signal=42%
GO_RNA_SPLICING_VIA_TRANSESTERIFICATION_REACTIONS	GO_RNA_SPLICING_VIA_TRANSESTERIFICATION_REACTIONS	Details ...	304	-0.185726			1	0	2787	tags=24%, list=19%, signal=30%
GO_INFLAMMATORY_RESPONSE	GO_INFLAMMATORY_RESPONSE	Details ...	492	-0.27039			1	0	2197	tags=27%, list=15%, signal=31%
GO_VIRAL_LIFE_CYCLE	GO_VIRAL_LIFE_CYCLE	Details ...	266	-0.300389			1	0	3453	tags=38%, list=24%, signal=49%
GO_REGULATION_OF_DNA_METABOLIC_PROCESS	GO_REGULATION_OF_DNA_METABOLIC_PROCESS	Details ...	244	-0.212492			1	0	3387	tags=29%, list=23%, signal=37%
GO_ACTIVATION_OF_IMMUNE_RESPONSE	GO_ACTIVATION_OF_IMMUNE_RESPONSE	Details ...	480	-0.43955			1	0	2970	tags=41%, list=21%, signal=50%
GO_MYELOID_LEUKOCYTE_MEDIATED_IMMUNITY	GO_MYELOID_LEUKOCYTE_MEDIATED_IMMUNITY	Details ...	443	-0.467392			1	0	2653	tags=41%, list=18%, signal=49%
GO_REGULATION_OF_CELL_CELL_ADHESION	GO_REGULATION_OF_CELL_CELL_ADHESION	Details ...	304	-0.378115			1	0	2969	tags=39%, list=21%, signal=48%
GO_RIBONUCLEOPROTEIN_COMPLEX_BIOGENESIS	GO_RIBONUCLEOPROTEIN_COMPLEX_BIOGENESIS	Details ...	409	-0.204986			1	0	4013	tags=30%, list=28%, signal=40%
GO_LEUKOCYTE_CELL_CELL_ADHESION	GO_LEUKOCYTE_CELL_CELL_ADHESION	Details ...	260	-0.442512			1	0	2969	tags=43%, list=21%, signal=53%
GO_POSITIVE_REGULATION_OF_CYTOKINE_PRODUCTION	GO_POSITIVE_REGULATION_OF_CYTOKINE_PRODUCTION	Details ...	340	-0.401809			1	0	3489	tags=46%, list=24%, signal=59%
GO_REGULATION_OF_MULTI_ORGANISM_PROCESS	GO_REGULATION_OF_MULTI_ORGANISM_PROCESS	Details ...	299	-0.327055			1	0	2947	tags=32%, list=20%, signal=40%
GO_REGULATION_OF_CHROMOSOME_ORGANIZATION	GO_REGULATION_OF_CHROMOSOME_ORGANIZATION	Details ...	293	-0.266929			1	0	3356	tags=31%, list=23%, signal=39%
GO_PROTEIN_DNA_COMPLEX_SUBUNIT_ORGANIZATION	GO_PROTEIN_DNA_COMPLEX_SUBUNIT_ORGANIZATION	Details ...	194	-0.237564			1	0	3695	tags=30%, list=26%, signal=40%
GO_MYELOID_CELL_DIFFERENTIATION	GO_MYELOID_CELL_DIFFERENTIATION	Details ...	330	-0.376167			1	0	2412	tags=35%, list=17%, signal=41%
GO_NEGATIVE_REGULATION_OF_IMMUNE_SYSTEM_PROCESS	GO_NEGATIVE_REGULATION_OF_IMMUNE_SYSTEM_PROCESS	Details ...	338	-0.314455			1	0	2412	tags=32%, list=17%, signal=37%
GO_IMMUNE_RESPONSE_REGULATING_CELL_SURFACE_RECEPTOR_SIGNALING_PATHWAY	GO_IMMUNE_RESPONSE_REGULATING_CELL_SURFACE_RECEPTOR_SIGNALING_PATHWAY	Details ...	324	-0.498923			1	0	2969	tags=41%, list=21%, signal=51%
GO_METHYLATION	GO_METHYLATION	Details ...	286	-0.194627			1	0	3028	tags=24%, list=21%, signal=30%
GO_RNA_CATABOLIC_PROCESS	GO_RNA_CATABOLIC_PROCESS	Details ...	357	-0.258233			1	0	3900	tags=30%, list=27%, signal=40%
GO_REGULATION_OF_GENE_EXPRESSION_EPIGENETIC	GO_REGULATION_OF_GENE_EXPRESSION_EPIGENETIC	Details ...	274	-0.275121			1	0	2858	tags=31%, list=20%, signal=37%
GO_POSITIVE_REGULATION_OF_DEFENSE_RESPONSE	GO_POSITIVE_REGULATION_OF_DEFENSE_RESPONSE	Details ...	375	-0.380454			1	0	3135	tags=38%, list=22%, signal=47%
GO_DNA_REPLICATION	GO_DNA_REPLICATION	Details ...	247	-0.158275			1	0	3617	tags=24%, list=25%, signal=31%
GO_RESPONSE_TO_MOLECULE_OF_BACTERIAL_ORIGIN	GO_RESPONSE_TO_MOLECULE_OF_BACTERIAL_ORIGIN	Details ...	253	-0.319809			1	0	2353	tags=32%, list=16%, signal=37%
GO_IMMUNE_RESPONSE_REGULATING_SIGNALING_PATHWAY	GO_IMMUNE_RESPONSE_REGULATING_SIGNALING_PATHWAY	Details ...	464	-0.475318			1	0	2969	tags=41%, list=21%, signal=50%
GO_REGULATION_OF_NUCLEOBASE_CONTAINING_COMPOUND_METABOLIC_PROCESS	GO_REGULATION_OF_NUCLEOBASE_CONTAINING_COMPOUND_METABOLIC_PROCESS	Details ...	436	-0.180918			1	0	3188	tags=27%, list=22%, signal=34%
GO_REGULATION_OF_T_CELL_ACTIVATION	GO_REGULATION_OF_T_CELL_ACTIVATION	Details ...	242	-0.440385			1	0	2969	tags=43%, list=21%, signal=53%
GO_REGULATION_OF_LYMPHOCYTE_ACTIVATION	GO_REGULATION_OF_LYMPHOCYTE_ACTIVATION	Details ...	341	-0.452787			1	0	2407	tags=36%, list=17%, signal=42%
GO_B_CELL_RECEPTOR_SIGNALING_PATHWAY	GO_B_CELL_RECEPTOR_SIGNALING_PATHWAY	Details ...	65	-0.691494	-2.63119	0	0	0	1998	tags=55%, list=14%, signal=64%
GO_B_CELL_DIFFERENTIATION	GO_B_CELL_DIFFERENTIATION	Details ...	98	-0.634005	-2.53522	0	0	0	3691	tags=64%, list=26%, signal=86%
GO_B_CELL_PROLIFERATION	GO_B_CELL_PROLIFERATION	Details ...	64	-0.70808	-2.52059	0	0	0	1632	tags=47%, list=11%, signal=53%
GO_LYMPHOCYTE_DIFFERENTIATION	GO_LYMPHOCYTE_DIFFERENTIATION	Details ...	279	-0.496804	-2.40966	0	0	0	3058	tags=48%, list=21%, signal=60%
GO_MYELOID_DENDRITIC_CELL_ACTIVATION	GO_MYELOID_DENDRITIC_CELL_ACTIVATION	Details ...	23	-0.810718	-2.40144	0	0	0	1529	tags=61%, list=11%, signal=68%
GO_LEUKOCYTE_PROLIFERATION	GO_LEUKOCYTE_PROLIFERATION	Details ...	208	-0.507687	-2.39197	0	0	0	2756	tags=44%, list=19%, signal=53%
GO_REGULATION_OF_B_CELL_RECEPTOR_SIGNALING_PATHWAY	GO_REGULATION_OF_B_CELL_RECEPTOR_SIGNALING_PATHWAY	Details ...	25	-0.799723	-2.38965	0	0	0	1888	tags=68%, list=13%, signal=78%
GO_ADAPTIVE_IMMUNE_RESPONSE	GO_ADAPTIVE_IMMUNE_RESPONSE	Details ...	283	-0.510772	-2.36535	0	0	0	1541	tags=29%, list=11%, signal=32%
GO_POSITIVE_REGULATION_OF_LEUKOCYTE_DIFFERENTIATION	GO_POSITIVE_REGULATION_OF_LEUKOCYTE_DIFFERENTIATION	Details ...	116	-0.578475	-2.36269	0	0	0	2816	tags=51%, list=19%, signal=63%
GO_REGULATION_OF_ANTIGEN_RECEPTOR_MEDIATED_SIGNALING_PATHWAY	GO_REGULATION_OF_ANTIGEN_RECEPTOR_MEDIATED_SIGNALING_PATHWAY	Details ...	53	-0.645673	-2.34787	0	0	0	2401	tags=55%, list=17%, signal=65%
GO_POSITIVE_REGULATION_OF_LYMPHOCYTE_DIFFERENTIATION	GO_POSITIVE_REGULATION_OF_LYMPHOCYTE_DIFFERENTIATION	Details ...	74	-0.589255	-2.33391	0	0	0	2816	tags=51%, list=19%, signal=63%
GO_ANTIGEN_RECEPTOR_MEDIATED_SIGNALING_PATHWAY	GO_ANTIGEN_RECEPTOR_MEDIATED_SIGNALING_PATHWAY	Details ...	213	-0.525138	-2.30391	0	0	0	2407	tags=34%, list=17%, signal=40%
GO_REGULATION_OF_B_CELL_PROLIFERATION	GO_REGULATION_OF_B_CELL_PROLIFERATION	Details ...	50	-0.652179	-2.2921	0	0	0	2401	tags=52%, list=17%, signal=62%
GO_LYMPHOCYTE_HOMEOSTASIS	GO_LYMPHOCYTE_HOMEOSTASIS	Details ...	57	-0.615982	-2.27587	0	0	0	3046	tags=56%, list=21%, signal=71%
GO_INTERLEUKIN_12_PRODUCTION	GO_INTERLEUKIN_12_PRODUCTION	Details ...	40	-0.685097	-2.27024	0	0	0	992	tags=40%, list=7%, signal=43%
GO_B_CELL_ACTIVATION	GO_B_CELL_ACTIVATION	Details ...	206	-0.590372	-2.25408	0	4.92299e-05	0.001	3449	tags=56%, list=24%, signal=72%
GO_REGULATION_OF_ALPHA_BETA_T_CELL_DIFFERENTIATION	GO_REGULATION_OF_ALPHA_BETA_T_CELL_DIFFERENTIATION	Details ...	50	-0.628804	-2.25323	0	4.83348e-05	0.001	2491	tags=50%, list=17%, signal=60%
GO_POSITIVE_REGULATION_OF_ALPHA_BETA_T_CELL_DIFFERENTIATION	GO_POSITIVE_REGULATION_OF_ALPHA_BETA_T_CELL_DIFFERENTIATION	Details ...	36	-0.665036	-2.23526	0	0.000147457	0.003	2491	tags=58%, list=17%, signal=70%
GO_LEUKOCYTE_HOMEOSTASIS	GO_LEUKOCYTE_HOMEOSTASIS	Details ...	77	-0.597936	-2.21894	0	0.000196777	0.004	2933	tags=55%, list=20%, signal=68%
GO_INTERLEUKIN_4_PRODUCTION	GO_INTERLEUKIN_4_PRODUCTION	Details ...	25	-0.748163	-2.21872	0	0.000193384	0.004	1762	tags=52%, list=12%, signal=59%
GO_DENDRITIC_CELL_DIFFERENTIATION	GO_DENDRITIC_CELL_DIFFERENTIATION	Details ...	33	-0.682161	-2.18312	0	0.00039264	0.007	1529	tags=45%, list=11%, signal=51%
GO_REGULATION_OF_INTERLEUKIN_4_PRODUCTION	GO_REGULATION_OF_INTERLEUKIN_4_PRODUCTION	Details ...	21	-0.762914	-2.17827	0	0.000386096	0.007	1762	tags=57%, list=12%, signal=65%
GO_POSITIVE_REGULATION_OF_HEMOPOIESIS	GO_POSITIVE_REGULATION_OF_HEMOPOIESIS	Details ...	150	-0.534161	-2.16371	0	0.00046896	0.009	2816	tags=47%, list=19%, signal=58%
GO_REGULATION_OF_B_CELL_ACTIVATION	GO_REGULATION_OF_B_CELL_ACTIVATION	Details ...	116	-0.535169	-2.1561	0	0.000505813	0.01	1719	tags=34%, list=12%, signal=38%
GO_PHAGOCYTOSIS	GO_PHAGOCYTOSIS	Details ...	232	-0.471759	-2.15469	0	0.000545007	0.011	2962	tags=47%, list=20%, signal=58%
GO_POSITIVE_REGULATION_OF_MYELOID_LEUKOCYTE_DIFFERENTIATION	GO_POSITIVE_REGULATION_OF_MYELOID_LEUKOCYTE_DIFFERENTIATION	Details ...	42	-0.633873	-2.13723	0	0.000762175	0.016	1855	tags=50%, list=13%, signal=57%
GO_REGULATION_OF_DEFENSE_RESPONSE_TO_VIRUS_BY_VIRUS	GO_REGULATION_OF_DEFENSE_RESPONSE_TO_VIRUS_BY_VIRUS	Details ...	28	-0.680106	-2.13449	0	0.000750449	0.016	3991	tags=75%, list=28%, signal=103%
GO_REGULATION_OF_CD4_POSITIVE_ALPHA_BETA_T_CELL_DIFFERENTIATION	GO_REGULATION_OF_CD4_POSITIVE_ALPHA_BETA_T_CELL_DIFFERENTIATION	Details ...	37	-0.655219	-2.12035	0	0.000908895	0.02	2491	tags=51%, list=17%, signal=62%
GO_REGULATION_OF_LEUKOCYTE_APOPTOTIC_PROCESS	GO_REGULATION_OF_LEUKOCYTE_APOPTOTIC_PROCESS	Details ...	68	-0.566015	-2.11831	0	0.000937625	0.021	3046	tags=51%, list=21%, signal=65%
GO_REGULATION_OF_LEUKOCYTE_DIFFERENTIATION	GO_REGULATION_OF_LEUKOCYTE_DIFFERENTIATION	Details ...	217	-0.468603	-2.10667	0	0.00129215	0.03	2773	tags=45%, list=19%, signal=54%
GO_POSITIVE_REGULATION_OF_LYMPHOCYTE_ACTIVATION	GO_POSITIVE_REGULATION_OF_LYMPHOCYTE_ACTIVATION	Details ...	222	-0.487398	-2.1019	0	0.00139613	0.033	3058	tags=44%, list=21%, signal=55%
GO_LEUKOCYTE_APOPTOTIC_PROCESS	GO_LEUKOCYTE_APOPTOTIC_PROCESS	Details ...	85	-0.561179	-2.0967	0	0.00153387	0.037	2825	tags=48%, list=20%, signal=60%
GO_NATURAL_KILLER_CELL_ACTIVATION	GO_NATURAL_KILLER_CELL_ACTIVATION	Details ...	46	-0.60399	-2.09438	0	0.00158688	0.039	3711	tags=61%, list=26%, signal=82%
GO_MAST_CELL_MEDIATED_IMMUNITY	GO_MAST_CELL_MEDIATED_IMMUNITY	Details ...	37	-0.654151	-2.09368	0	0.00156484	0.039	1739	tags=43%, list=12%, signal=49%
GO_POSITIVE_REGULATION_OF_B_CELL_ACTIVATION	GO_POSITIVE_REGULATION_OF_B_CELL_ACTIVATION	Details ...	78	-0.553372	-2.0831	0	0.00185254	0.046	1632	tags=28%, list=11%, signal=32%
GO_FC_RECEPTOR_MEDIATED_STIMULATORY_SIGNALING_PATHWAY	GO_FC_RECEPTOR_MEDIATED_STIMULATORY_SIGNALING_PATHWAY	Details ...	87	-0.542531	-2.07828	0	0.00186851	0.047	2962	tags=54%, list=20%, signal=68%
GO_MYELOID_LEUKOCYTE_DIFFERENTIATION	GO_MYELOID_LEUKOCYTE_DIFFERENTIATION	Details ...	166	-0.468887	-2.07531	0	0.00195717	0.05	1892	tags=38%, list=13%, signal=43%
GO_FC_RECEPTOR_SIGNALING_PATHWAY	GO_FC_RECEPTOR_SIGNALING_PATHWAY	Details ...	177	-0.482024	-2.06783	0	0.0022271	0.058	2962	tags=40%, list=20%, signal=49%
GO_TOLERANCE_INDUCTION	GO_TOLERANCE_INDUCTION	Details ...	16	-0.768615	-2.06509	0	0.00230462	0.061	1105	tags=44%, list=8%, signal=47%
GO_LYMPHOCYTE_COSTIMULATION	GO_LYMPHOCYTE_COSTIMULATION	Details ...	43	-0.586733	-2.06025	0	0.00234961	0.062	1139	tags=33%, list=8%, signal=35%
GO_NEGATIVE_REGULATION_OF_LEUKOCYTE_CELL_CELL_ADHESION	GO_NEGATIVE_REGULATION_OF_LEUKOCYTE_CELL_CELL_ADHESION	Details ...	89	-0.505522	-2.05969	0	0.00239033	0.063	3711	tags=54%, list=26%, signal=72%
GO_NEGATIVE_REGULATION_OF_REGULATED_SECRETORY_PATHWAY	GO_NEGATIVE_REGULATION_OF_REGULATED_SECRETORY_PATHWAY	Details ...	20	-0.731778	-2.04906	0	0.00261004	0.069	1620	tags=50%, list=11%, signal=56%
GO_REGULATION_OF_LEUKOCYTE_PROLIFERATION	GO_REGULATION_OF_LEUKOCYTE_PROLIFERATION	Details ...	158	-0.488495	-2.04104	0	0.00288437	0.078	2756	tags=44%, list=19%, signal=53%
GO_REGULATION_OF_CD4_POSITIVE_ALPHA_BETA_T_CELL_ACTIVATION	GO_REGULATION_OF_CD4_POSITIVE_ALPHA_BETA_T_CELL_ACTIVATION	Details ...	48	-0.572739	-2.03873	0	0.00298987	0.082	2491	tags=48%, list=17%, signal=58%
GO_INTERLEUKIN_10_PRODUCTION	GO_INTERLEUKIN_10_PRODUCTION	Details ...	37	-0.630444	-2.03787	0	0.00298686	0.083	1469	tags=41%, list=10%, signal=45%
GO_REGULATION_OF_MYELOID_LEUKOCYTE_MEDIATED_IMMUNITY	GO_REGULATION_OF_MYELOID_LEUKOCYTE_MEDIATED_IMMUNITY	Details ...	41	-0.587689	-2.03418	0	0.00308748	0.087	2091	tags=41%, list=14%, signal=48%
GO_REGULATION_OF_LYMPHOCYTE_DIFFERENTIATION	GO_REGULATION_OF_LYMPHOCYTE_DIFFERENTIATION	Details ...	133	-0.486742	-2.03303	0	0.00315374	0.09	2816	tags=45%, list=19%, signal=56%
GO_LYMPHOCYTE_APOPTOTIC_PROCESS	GO_LYMPHOCYTE_APOPTOTIC_PROCESS	Details ...	57	-0.573728	-2.03252	0	0.00311707	0.09	1594	tags=35%, list=11%, signal=39%
GO_T_CELL_LINEAGE_COMMITMENT	GO_T_CELL_LINEAGE_COMMITMENT	Details ...	20	-0.710677	-2.0234	0	0.00357245	0.103	1762	tags=50%, list=12%, signal=57%
GO_POSITIVE_REGULATION_OF_INTERLEUKIN_10_PRODUCTION	GO_POSITIVE_REGULATION_OF_INTERLEUKIN_10_PRODUCTION	Details ...	23	-0.691292	-2.02199	0	0.00359645	0.105	1175	tags=43%, list=8%, signal=47%
GO_POSITIVE_REGULATION_OF_CYTOKINE_BIOSYNTHETIC_PROCESS	GO_POSITIVE_REGULATION_OF_CYTOKINE_BIOSYNTHETIC_PROCESS	Details ...	55	-0.591636	-2.016	0	0.00385554	0.114	1880	tags=55%, list=13%, signal=62%
GO_B_CELL_HOMEOSTASIS	GO_B_CELL_HOMEOSTASIS	Details ...	29	-0.633131	-2.00764	0	0.00428395	0.129	2933	tags=62%, list=20%, signal=78%
GO_POSITIVE_REGULATION_OF_MYELOID_CELL_DIFFERENTIATION	GO_POSITIVE_REGULATION_OF_MYELOID_CELL_DIFFERENTIATION	Details ...	73	-0.532536	-2.00255	0	0.00447997	0.137	2756	tags=51%, list=19%, signal=62%
GO_POSITIVE_REGULATION_OF_LEUKOCYTE_CELL_CELL_ADHESION	GO_POSITIVE_REGULATION_OF_LEUKOCYTE_CELL_CELL_ADHESION	Details ...	168	-0.471774	-2.00118	0	0.00446435	0.138	2969	tags=44%, list=21%, signal=55%
GO_POSITIVE_REGULATION_OF_TYPE_I_INTERFERON_PRODUCTION	GO_POSITIVE_REGULATION_OF_TYPE_I_INTERFERON_PRODUCTION	Details ...	73	-0.53548	-1.98953	0	0.00525412	0.163	3421	tags=47%, list=24%, signal=61%
GO_NEGATIVE_REGULATION_OF_INTERLEUKIN_6_PRODUCTION	GO_NEGATIVE_REGULATION_OF_INTERLEUKIN_6_PRODUCTION	Details ...	33	-0.605532	-1.98815	0	0.00538315	0.169	2600	tags=45%, list=18%, signal=55%
GO_NEGATIVE_REGULATION_OF_LEUKOCYTE_APOPTOTIC_PROCESS	GO_NEGATIVE_REGULATION_OF_LEUKOCYTE_APOPTOTIC_PROCESS	Details ...	40	-0.599908	-1.98543	0	0.00547315	0.172	3046	tags=52%, list=21%, signal=66%
GO_T_CELL_HOMEOSTASIS	GO_T_CELL_HOMEOSTASIS	Details ...	33	-0.620651	-1.98366	0	0.00556615	0.176	3046	tags=52%, list=21%, signal=65%
GO_B_CELL_MEDIATED_IMMUNITY	GO_B_CELL_MEDIATED_IMMUNITY	Details ...	91	-0.499781	-1.98083	0	0.00568609	0.181	1541	tags=26%, list=11%, signal=29%
GO_REGULATION_OF_LYMPHOCYTE_APOPTOTIC_PROCESS	GO_REGULATION_OF_LYMPHOCYTE_APOPTOTIC_PROCESS	Details ...	44	-0.560187	-1.97894	0	0.00576895	0.185	3046	tags=48%, list=21%, signal=60%
GO_TYPE_2_IMMUNE_RESPONSE	GO_TYPE_2_IMMUNE_RESPONSE	Details ...	24	-0.671891	-1.96883	0	0.00657226	0.209	3629	tags=63%, list=25%, signal=83%
GO_POSITIVE_REGULATION_OF_INTERFERON_BETA_PRODUCTION	GO_POSITIVE_REGULATION_OF_INTERFERON_BETA_PRODUCTION	Details ...	30	-0.611977	-1.96756	0	0.00656342	0.211	2875	tags=47%, list=20%, signal=58%
GO_T_HELPER_1_TYPE_IMMUNE_RESPONSE	GO_T_HELPER_1_TYPE_IMMUNE_RESPONSE		33	-0.603883	-1.96561	0	0.00672099	0.218	3711	tags=55%, list=26%, signal=73%
GO_MATURE_B_CELL_DIFFERENTIATION	GO_MATURE_B_CELL_DIFFERENTIATION		22	-0.684693	-1.96232	0	0.00687612	0.225	2211	tags=50%, list=15%, signal=59%
GO_REGULATION_OF_DNA_METHYLATION	GO_REGULATION_OF_DNA_METHYLATION		17	-0.724841	-1.95964	0.00434783	0.00697979	0.231	536	tags=24%, list=4%, signal=24%
GO_POSITIVE_T_CELL_SELECTION	GO_POSITIVE_T_CELL_SELECTION		28	-0.621017	-1.95601	0	0.007269	0.239	3863	tags=64%, list=27%, signal=88%
GO_REGULATION_OF_LEUKOCYTE_DEGRANULATION	GO_REGULATION_OF_LEUKOCYTE_DEGRANULATION		35	-0.593472	-1.95448	0	0.00725375	0.24	2407	tags=46%, list=17%, signal=55%
GO_REGULATION_OF_VIRAL_TRANSCRIPTION	GO_REGULATION_OF_VIRAL_TRANSCRIPTION		58	-0.53079	-1.95257	0	0.00750699	0.249	3212	tags=45%, list=22%, signal=57%
GO_REGULATION_OF_ALPHA_BETA_T_CELL_ACTIVATION	GO_REGULATION_OF_ALPHA_BETA_T_CELL_ACTIVATION		76	-0.52526	-1.94251	0	0.00864549	0.281	2491	tags=42%, list=17%, signal=51%
GO_MEMBRANE_INVAGINATION	GO_MEMBRANE_INVAGINATION		73	-0.50679	-1.93671	0	0.00920865	0.299	2088	tags=34%, list=14%, signal=40%
GO_POSITIVE_REGULATION_OF_VIRAL_TRANSCRIPTION	GO_POSITIVE_REGULATION_OF_VIRAL_TRANSCRIPTION		38	-0.597051	-1.93274	0	0.00952981	0.309	3212	tags=45%, list=22%, signal=57%
GO_POSITIVE_REGULATION_OF_ANTIGEN_RECEPTOR_MEDIATED_SIGNALING_PATHWAY	GO_POSITIVE_REGULATION_OF_ANTIGEN_RECEPTOR_MEDIATED_SIGNALING_PATHWAY		21	-0.667393	-1.92819	0	0.010087	0.328	4076	tags=76%, list=28%, signal=106%
GO_POSITIVE_REGULATION_OF_INTERFERON_GAMMA_PRODUCTION	GO_POSITIVE_REGULATION_OF_INTERFERON_GAMMA_PRODUCTION		48	-0.562471	-1.92817	0	0.00999611	0.328	2313	tags=44%, list=16%, signal=52%
GO_TYPE_I_INTERFERON_PRODUCTION	GO_TYPE_I_INTERFERON_PRODUCTION		114	-0.487069	-1.92707	0	0.00998423	0.33	3429	tags=46%, list=24%, signal=60%
GO_ALPHA_BETA_T_CELL_DIFFERENTIATION	GO_ALPHA_BETA_T_CELL_DIFFERENTIATION		84	-0.50518	-1.92663	0	0.00994613	0.332	2491	tags=45%, list=17%, signal=54%
GO_MACROPHAGE_DIFFERENTIATION	GO_MACROPHAGE_DIFFERENTIATION		39	-0.576059	-1.92554	0	0.00998048	0.337	1728	tags=49%, list=12%, signal=55%
GO_MODULATION_OF_TRANSCRIPTION_IN_OTHER_ORGANISM_INVOLVED_IN_SYMBIOTIC_INTERACTION	GO_MODULATION_OF_TRANSCRIPTION_IN_OTHER_ORGANISM_INVOLVED_IN_SYMBIOTIC_INTERACTION		24	-0.661921	-1.92449	0	0.00994223	0.339	2844	tags=54%, list=20%, signal=67%
GO_CYTOKINE_METABOLIC_PROCESS	GO_CYTOKINE_METABOLIC_PROCESS		89	-0.49	-1.92444	0	0.00985652	0.339	2094	tags=44%, list=14%, signal=51%
GO_T_CELL_DIFFERENTIATION	GO_T_CELL_DIFFERENTIATION		196	-0.436102	-1.92181	0	0.00992008	0.343	2825	tags=42%, list=20%, signal=51%
GO_POSITIVE_REGULATION_OF_ALPHA_BETA_T_CELL_ACTIVATION	GO_POSITIVE_REGULATION_OF_ALPHA_BETA_T_CELL_ACTIVATION		49	-0.559758	-1.91965	0	0.0100538	0.351	2491	tags=47%, list=17%, signal=57%
GO_POSITIVE_REGULATION_OF_GENE_EXPRESSION_EPIGENETIC	GO_POSITIVE_REGULATION_OF_GENE_EXPRESSION_EPIGENETIC		52	-0.548953	-1.90813	0	0.0113257	0.383	3106	tags=44%, list=21%, signal=56%
GO_POSITIVE_REGULATION_OF_INTERLEUKIN_4_PRODUCTION	GO_POSITIVE_REGULATION_OF_INTERLEUKIN_4_PRODUCTION		17	-0.717155	-1.90715	0.00446429	0.0114225	0.388	882	tags=41%, list=6%, signal=44%
GO_REGULATION_OF_T_CELL_DIFFERENTIATION	GO_REGULATION_OF_T_CELL_DIFFERENTIATION		107	-0.466677	-1.90378	0	0.0117526	0.398	2969	tags=45%, list=21%, signal=56%
GO_TUMOR_NECROSIS_FACTOR_SUPERFAMILY_CYTOKINE_PRODUCTION	GO_TUMOR_NECROSIS_FACTOR_SUPERFAMILY_CYTOKINE_PRODUCTION		115	-0.468207	-1.90349	0	0.0116796	0.399	2942	tags=46%, list=20%, signal=57%
GO_REGULATION_OF_MYELOID_LEUKOCYTE_DIFFERENTIATION	GO_REGULATION_OF_MYELOID_LEUKOCYTE_DIFFERENTIATION		93	-0.487082	-1.90257	0	0.0116288	0.399	2199	tags=45%, list=15%, signal=53%
GO_REGULATION_OF_NATURAL_KILLER_CELL_ACTIVATION	GO_REGULATION_OF_NATURAL_KILLER_CELL_ACTIVATION		22	-0.679016	-1.90179	0	0.0116764	0.402	2816	tags=55%, list=19%, signal=68%
GO_ALPHA_BETA_T_CELL_ACTIVATION	GO_ALPHA_BETA_T_CELL_ACTIVATION		112	-0.47268	-1.90149	0	0.0116054	0.403	2491	tags=41%, list=17%, signal=49%
GO_T_CELL_ACTIVATION	GO_T_CELL_ACTIVATION		357	-0.4343	-1.90024	0	0.0115993	0.406	3058	tags=44%, list=21%, signal=54%
GO_MATURE_B_CELL_DIFFERENTIATION_INVOLVED_IN_IMMUNE_RESPONSE	GO_MATURE_B_CELL_DIFFERENTIATION_INVOLVED_IN_IMMUNE_RESPONSE		16	-0.702357	-1.89695	0.00440529	0.0119087	0.419	891	tags=38%, list=6%, signal=40%
GO_INTERFERON_BETA_PRODUCTION	GO_INTERFERON_BETA_PRODUCTION		48	-0.535736	-1.89521	0	0.0120404	0.424	2913	tags=52%, list=20%, signal=65%
GO_POSITIVE_REGULATION_OF_LEUKOCYTE_MEDIATED_IMMUNITY	GO_POSITIVE_REGULATION_OF_LEUKOCYTE_MEDIATED_IMMUNITY		86	-0.49046	-1.89302	0	0.01223	0.432	4090	tags=49%, list=28%, signal=68%
GO_CELLULAR_DEFENSE_RESPONSE	GO_CELLULAR_DEFENSE_RESPONSE		37	-0.574143	-1.88677	0	0.012757	0.445	3665	tags=54%, list=25%, signal=72%
GO_POSITIVE_REGULATION_OF_INTERFERON_ALPHA_PRODUCTION	GO_POSITIVE_REGULATION_OF_INTERFERON_ALPHA_PRODUCTION		21	-0.668874	-1.8852	0.00534759	0.0130474	0.455	2734	tags=48%, list=19%, signal=59%
GO_LYMPHOCYTE_MEDIATED_IMMUNITY	GO_LYMPHOCYTE_MEDIATED_IMMUNITY		178	-0.456652	-1.88133	0	0.0135888	0.472	1609	tags=24%, list=11%, signal=27%
GO_GRANULOCYTE_DIFFERENTIATION	GO_GRANULOCYTE_DIFFERENTIATION		28	-0.610455	-1.8766	0	0.0144706	0.496	1762	tags=46%, list=12%, signal=53%
GO_REGULATION_OF_GENE_SILENCING	GO_REGULATION_OF_GENE_SILENCING		107	-0.454307	-1.87467	0	0.0147954	0.509	3371	tags=47%, list=23%, signal=60%
GO_POSITIVE_REGULATION_OF_B_CELL_PROLIFERATION	GO_POSITIVE_REGULATION_OF_B_CELL_PROLIFERATION		33	-0.591575	-1.87405	0	0.0147695	0.51	1632	tags=36%, list=11%, signal=41%
GO_T_CELL_PROLIFERATION	GO_T_CELL_PROLIFERATION		131	-0.452528	-1.87355	0	0.0147671	0.513	3053	tags=44%, list=21%, signal=56%
GO_POSITIVE_REGULATION_OF_CD4_POSITIVE_ALPHA_BETA_T_CELL_ACTIVATION	GO_POSITIVE_REGULATION_OF_CD4_POSITIVE_ALPHA_BETA_T_CELL_ACTIVATION		26	-0.617848	-1.87293	0	0.0147419	0.515	2491	tags=54%, list=17%, signal=65%
GO_NATURAL_KILLER_CELL_MEDIATED_IMMUNITY	GO_NATURAL_KILLER_CELL_MEDIATED_IMMUNITY		40	-0.55785	-1.87197	0	0.0148194	0.52	4108	tags=58%, list=28%, signal=80%
GO_REGULATION_OF_TYPE_2_IMMUNE_RESPONSE	GO_REGULATION_OF_TYPE_2_IMMUNE_RESPONSE		20	-0.667799	-1.86914	0	0.0150982	0.528	3629	tags=60%, list=25%, signal=80%
GO_POSITIVE_REGULATION_OF_SUBSTRATE_ADHESION_DEPENDENT_CELL_SPREADING	GO_POSITIVE_REGULATION_OF_SUBSTRATE_ADHESION_DEPENDENT_CELL_SPREADING		31	-0.588272	-1.86878	0	0.0150534	0.53	3867	tags=65%, list=27%, signal=88%
GO_RESPONSE_TO_INTERLEUKIN_12	GO_RESPONSE_TO_INTERLEUKIN_12		44	-0.536461	-1.86708	0.00980392	0.0150848	0.533	3183	tags=55%, list=22%, signal=70%
GO_POSITIVE_REGULATION_BY_HOST_OF_VIRAL_TRANSCRIPTION	GO_POSITIVE_REGULATION_BY_HOST_OF_VIRAL_TRANSCRIPTION		16	-0.693792	-1.86464	0.00431035	0.0153423	0.54	3162	tags=63%, list=22%, signal=80%
GO_DEFENSE_RESPONSE_TO_BACTERIUM	GO_DEFENSE_RESPONSE_TO_BACTERIUM		130	-0.452876	-1.86438	0	0.0152947	0.541	3025	tags=38%, list=21%, signal=47%
GO_INTERLEUKIN_1_BETA_SECRETION	GO_INTERLEUKIN_1_BETA_SECRETION		34	-0.578558	-1.86438	0	0.0151885	0.541	2690	tags=50%, list=19%, signal=61%
GO_POSITIVE_REGULATION_OF_VIRAL_PROCESS	GO_POSITIVE_REGULATION_OF_VIRAL_PROCESS		91	-0.476803	-1.86223	0	0.0153685	0.547	3390	tags=40%, list=23%, signal=51%
GO_POSITIVE_REGULATION_OF_INTERLEUKIN_2_PRODUCTION	GO_POSITIVE_REGULATION_OF_INTERLEUKIN_2_PRODUCTION		29	-0.613435	-1.85603	0.00689655	0.01611	0.567	2930	tags=52%, list=20%, signal=65%
GO_B_CELL_APOPTOTIC_PROCESS	GO_B_CELL_APOPTOTIC_PROCESS		22	-0.643122	-1.85552	0	0.0161525	0.57	2143	tags=45%, list=15%, signal=53%
GO_POSITIVE_REGULATION_OF_LEUKOCYTE_PROLIFERATION	GO_POSITIVE_REGULATION_OF_LEUKOCYTE_PROLIFERATION		95	-0.463593	-1.85382	0	0.0163301	0.576	3053	tags=42%, list=21%, signal=53%
GO_N_TERMINAL_PROTEIN_AMINO_ACID_ACETYLATION	GO_N_TERMINAL_PROTEIN_AMINO_ACID_ACETYLATION		15	-0.716005	-1.85285	0.00390625	0.0164389	0.58	2257	tags=47%, list=16%, signal=55%
GO_HUMORAL_IMMUNE_RESPONSE_MEDIATED_BY_CIRCULATING_IMMUNOGLOBULIN	GO_HUMORAL_IMMUNE_RESPONSE_MEDIATED_BY_CIRCULATING_IMMUNOGLOBULIN		38	-0.566165	-1.85206	0.00833333	0.0164825	0.584	1541	tags=32%, list=11%, signal=35%
GO_T_CELL_APOPTOTIC_PROCESS	GO_T_CELL_APOPTOTIC_PROCESS		38	-0.569292	-1.84815	0	0.0171224	0.6	1445	tags=34%, list=10%, signal=38%
GO_POSITIVE_REGULATION_OF_INTERLEUKIN_12_PRODUCTION	GO_POSITIVE_REGULATION_OF_INTERLEUKIN_12_PRODUCTION		22	-0.628301	-1.84452	0.00561798	0.0176156	0.607	2313	tags=55%, list=16%, signal=65%
GO_T_CELL_RECEPTOR_SIGNALING_PATHWAY	GO_T_CELL_RECEPTOR_SIGNALING_PATHWAY		161	-0.412108	-1.84131	0	0.0180607	0.618	2969	tags=32%, list=21%, signal=40%
GO_BONE_CELL_DEVELOPMENT	GO_BONE_CELL_DEVELOPMENT		30	-0.573382	-1.83945	0	0.0184782	0.629	2085	tags=53%, list=14%, signal=62%
GO_REGULATION_OF_CHROMATIN_SILENCING	GO_REGULATION_OF_CHROMATIN_SILENCING		25	-0.616439	-1.83711	0.00609756	0.0187873	0.637	1945	tags=44%, list=13%, signal=51%
GO_NEGATIVE_REGULATION_OF_T_CELL_PROLIFERATION	GO_NEGATIVE_REGULATION_OF_T_CELL_PROLIFERATION		41	-0.524272	-1.83683	0	0.0187205	0.639	2491	tags=44%, list=17%, signal=53%
GO_LYMPHOCYTE_ACTIVATION_INVOLVED_IN_IMMUNE_RESPONSE	GO_LYMPHOCYTE_ACTIVATION_INVOLVED_IN_IMMUNE_RESPONSE		126	-0.445591	-1.83229	0	0.0192946	0.659	3058	tags=45%, list=21%, signal=57%
GO_NEGATIVE_REGULATION_OF_GENE_SILENCING	GO_NEGATIVE_REGULATION_OF_GENE_SILENCING		24	-0.624888	-1.83104	0.00512821	0.0193687	0.662	2275	tags=42%, list=16%, signal=49%
GO_FIBROBLAST_APOPTOTIC_PROCESS	GO_FIBROBLAST_APOPTOTIC_PROCESS		17	-0.659407	-1.83102	0.0202429	0.0192469	0.662	1600	tags=35%, list=11%, signal=40%
GO_INTERFERON_GAMMA_PRODUCTION	GO_INTERFERON_GAMMA_PRODUCTION		80	-0.475936	-1.82979	0	0.0192653	0.664	1990	tags=33%, list=14%, signal=37%
GO_WALKING_BEHAVIOR	GO_WALKING_BEHAVIOR		16	-0.69514	-1.8248	0	0.0203651	0.686	1507	tags=38%, list=10%, signal=42%
GO_HISTONE_H4_ACETYLATION	GO_HISTONE_H4_ACETYLATION		63	-0.492633	-1.82021	0	0.0212324	0.705	2022	tags=33%, list=14%, signal=39%
GO_LOW_DENSITY_LIPOPROTEIN_PARTICLE_CLEARANCE	GO_LOW_DENSITY_LIPOPROTEIN_PARTICLE_CLEARANCE		27	-0.586347	-1.82015	0	0.0211021	0.705	2241	tags=48%, list=15%, signal=57%
GO_IMMUNOGLOBULIN_PRODUCTION	GO_IMMUNOGLOBULIN_PRODUCTION		76	-0.489385	-1.81578	0	0.0216262	0.719	1529	tags=28%, list=11%, signal=31%
GO_FC_EPSILON_RECEPTOR_SIGNALING_PATHWAY	GO_FC_EPSILON_RECEPTOR_SIGNALING_PATHWAY		113	-0.449318	-1.81487	0	0.0218031	0.724	2841	tags=31%, list=20%, signal=38%
GO_SOMATIC_DIVERSIFICATION_OF_IMMUNE_RECEPTORS	GO_SOMATIC_DIVERSIFICATION_OF_IMMUNE_RECEPTORS		56	-0.50217	-1.81043	0	0.0225774	0.732	1152	tags=18%, list=8%, signal=19%
GO_ALPHA_BETA_T_CELL_LINEAGE_COMMITMENT	GO_ALPHA_BETA_T_CELL_LINEAGE_COMMITMENT		15	-0.681423	-1.80286	0.00862069	0.0242981	0.759	1762	tags=53%, list=12%, signal=61%
GO_DEFENSE_RESPONSE_TO_OTHER_ORGANISM	GO_DEFENSE_RESPONSE_TO_OTHER_ORGANISM		305	-0.417133	-1.80177	0	0.0244519	0.762	2973	tags=34%, list=21%, signal=42%
GO_PATTERN_RECOGNITION_RECEPTOR_SIGNALING_PATHWAY	GO_PATTERN_RECOGNITION_RECEPTOR_SIGNALING_PATHWAY		163	-0.4248	-1.79623	0	0.0255951	0.778	2736	tags=39%, list=19%, signal=48%
GO_SNRNA_PROCESSING	GO_SNRNA_PROCESSING		24	-0.602797	-1.79534	0	0.025607	0.78	2963	tags=54%, list=20%, signal=68%
GO_ACTIVATION_OF_INNATE_IMMUNE_RESPONSE	GO_ACTIVATION_OF_INNATE_IMMUNE_RESPONSE		257	-0.423918	-1.79164	0	0.0265633	0.796	2913	tags=37%, list=20%, signal=46%
GO_B_CELL_ACTIVATION_INVOLVED_IN_IMMUNE_RESPONSE	GO_B_CELL_ACTIVATION_INVOLVED_IN_IMMUNE_RESPONSE		60	-0.477034	-1.79134	0	0.0265064	0.796	1497	tags=27%, list=10%, signal=30%
GO_REGULATION_OF_MONOCYTE_DIFFERENTIATION	GO_REGULATION_OF_MONOCYTE_DIFFERENTIATION		18	-0.629468	-1.78865	0.00851064	0.027156	0.807	2143	tags=56%, list=15%, signal=65%
GO_HISTONE_UBIQUITINATION	GO_HISTONE_UBIQUITINATION		44	-0.520997	-1.78592	0.0126582	0.0277775	0.814	2837	tags=34%, list=20%, signal=42%
GO_LIPOPOLYSACCHARIDE_MEDIATED_SIGNALING_PATHWAY	GO_LIPOPOLYSACCHARIDE_MEDIATED_SIGNALING_PATHWAY		52	-0.520397	-1.78541	0.0108696	0.0276662	0.814	3026	tags=50%, list=21%, signal=63%
GO_POSITIVE_REGULATION_OF_CELL_CELL_ADHESION	GO_POSITIVE_REGULATION_OF_CELL_CELL_ADHESION		193	-0.407978	-1.78517	0	0.0276374	0.815	2969	tags=42%, list=21%, signal=53%
GO_CD4_POSITIVE_ALPHA_BETA_T_CELL_ACTIVATION	GO_CD4_POSITIVE_ALPHA_BETA_T_CELL_ACTIVATION		73	-0.477266	-1.78503	0	0.0275262	0.815	2491	tags=45%, list=17%, signal=54%
GO_NUCLEAR_TRANSCRIBED_MRNA_CATABOLIC_PROCESS	GO_NUCLEAR_TRANSCRIBED_MRNA_CATABOLIC_PROCESS		193	-0.350062	-1.78363	0	0.0276542	0.818	3900	tags=31%, list=27%, signal=42%
GO_ALPHA_BETA_T_CELL_PROLIFERATION	GO_ALPHA_BETA_T_CELL_PROLIFERATION		28	-0.58431	-1.78321	0	0.0276104	0.82	3991	tags=68%, list=28%, signal=94%
GO_POSITIVE_REGULATION_OF_ADAPTIVE_IMMUNE_RESPONSE	GO_POSITIVE_REGULATION_OF_ADAPTIVE_IMMUNE_RESPONSE		74	-0.476236	-1.783	0	0.0275822	0.82	4591	tags=53%, list=32%, signal=77%
GO_REGULATION_OF_NEUROINFLAMMATORY_RESPONSE	GO_REGULATION_OF_NEUROINFLAMMATORY_RESPONSE		26	-0.59045	-1.78261	0.00628931	0.0274923	0.821	2088	tags=42%, list=14%, signal=49%
GO_NEGATIVE_REGULATION_OF_LEUKOCYTE_PROLIFERATION	GO_NEGATIVE_REGULATION_OF_LEUKOCYTE_PROLIFERATION		56	-0.500457	-1.77948	0	0.0281523	0.829	1620	tags=38%, list=11%, signal=42%
GO_BARBED_END_ACTIN_FILAMENT_CAPPING	GO_BARBED_END_ACTIN_FILAMENT_CAPPING		16	-0.681676	-1.77807	0.0135747	0.028262	0.833	2452	tags=56%, list=17%, signal=68%
GO_MAST_CELL_ACTIVATION	GO_MAST_CELL_ACTIVATION		46	-0.53525	-1.77666	0	0.0285687	0.838	1739	tags=41%, list=12%, signal=47%
GO_LIPOSACCHARIDE_METABOLIC_PROCESS	GO_LIPOSACCHARIDE_METABOLIC_PROCESS		44	-0.525926	-1.77528	0	0.0287551	0.843	1535	tags=39%, list=11%, signal=43%
GO_VIRAL_GENE_EXPRESSION	GO_VIRAL_GENE_EXPRESSION		179	-0.423283	-1.77448	0	0.0288322	0.847	3371	tags=30%, list=23%, signal=38%
GO_SOMATIC_DIVERSIFICATION_OF_IMMUNE_RECEPTORS_VIA_GERMLINE_RECOMBINATION_WITHIN_A_SINGLE_LOCUS	GO_SOMATIC_DIVERSIFICATION_OF_IMMUNE_RECEPTORS_VIA_GERMLINE_RECOMBINATION_WITHIN_A_SINGLE_LOCUS		50	-0.515795	-1.77403	0.0107527	0.0288254	0.849	1151	tags=18%, list=8%, signal=19%
GO_TOLL_LIKE_RECEPTOR_SIGNALING_PATHWAY	GO_TOLL_LIKE_RECEPTOR_SIGNALING_PATHWAY		121	-0.429919	-1.76847	0	0.0299367	0.859	2470	tags=38%, list=17%, signal=45%
GO_NEGATIVE_REGULATION_OF_LYMPHOCYTE_ACTIVATION	GO_NEGATIVE_REGULATION_OF_LYMPHOCYTE_ACTIVATION		108	-0.464915	-1.76713	0	0.0301235	0.86	2491	tags=40%, list=17%, signal=48%
GO_MYD88_DEPENDENT_TOLL_LIKE_RECEPTOR_SIGNALING_PATHWAY	GO_MYD88_DEPENDENT_TOLL_LIKE_RECEPTOR_SIGNALING_PATHWAY		34	-0.548106	-1.76281	0.00729927	0.0312703	0.873	1880	tags=35%, list=13%, signal=40%
GO_PLATELET_MORPHOGENESIS	GO_PLATELET_MORPHOGENESIS		20	-0.619267	-1.76229	0	0.0313127	0.876	2236	tags=60%, list=15%, signal=71%
GO_HISTONE_H3_ACETYLATION	GO_HISTONE_H3_ACETYLATION		53	-0.477178	-1.75499	0	0.0332372	0.888	3162	tags=40%, list=22%, signal=51%
GO_HISTONE_MONOUBIQUITINATION	GO_HISTONE_MONOUBIQUITINATION		28	-0.580837	-1.75303	0.00628931	0.0337421	0.892	1886	tags=32%, list=13%, signal=37%
GO_INTERLEUKIN_6_PRODUCTION	GO_INTERLEUKIN_6_PRODUCTION		107	-0.447396	-1.75204	0	0.0338268	0.894	3234	tags=48%, list=22%, signal=61%
GO_NEGATIVE_REGULATION_OF_HISTONE_METHYLATION	GO_NEGATIVE_REGULATION_OF_HISTONE_METHYLATION		19	-0.602823	-1.74879	0.00913242	0.034661	0.9	3895	tags=63%, list=27%, signal=86%
GO_NEGATIVE_REGULATION_OF_EXOCYTOSIS	GO_NEGATIVE_REGULATION_OF_EXOCYTOSIS		26	-0.554309	-1.74636	0.00578035	0.0352107	0.903	1620	tags=38%, list=11%, signal=43%
GO_POSITIVE_REGULATION_OF_TUMOR_NECROSIS_FACTOR_SUPERFAMILY_CYTOKINE_PRODUCTION	GO_POSITIVE_REGULATION_OF_TUMOR_NECROSIS_FACTOR_SUPERFAMILY_CYTOKINE_PRODUCTION		69	-0.439672	-1.74442	0	0.0356115	0.905	1587	tags=35%, list=11%, signal=39%
GO_ADAPTIVE_IMMUNE_RESPONSE_BASED_ON_SOMATIC_RECOMBINATION_OF_IMMUNE_RECEPTORS_BUILT_FROM_IMMUNOGLOBULIN_SUPERFAMILY_DOMAINS	GO_ADAPTIVE_IMMUNE_RESPONSE_BASED_ON_SOMATIC_RECOMBINATION_OF_IMMUNE_RECEPTORS_BUILT_FROM_IMMUNOGLOBULIN_SUPERFAMILY_DOMAINS		194	-0.427942	-1.74173	0	0.0363019	0.913	1541	tags=24%, list=11%, signal=27%
GO_REGULATION_OF_B_CELL_APOPTOTIC_PROCESS	GO_REGULATION_OF_B_CELL_APOPTOTIC_PROCESS		16	-0.638628	-1.74035	0	0.0365277	0.917	2143	tags=44%, list=15%, signal=51%
GO_T_HELPER_1_CELL_DIFFERENTIATION	GO_T_HELPER_1_CELL_DIFFERENTIATION		15	-0.659309	-1.73944	0.017094	0.0367194	0.919	3629	tags=60%, list=25%, signal=80%
GO_LYMPHOID_PROGENITOR_CELL_DIFFERENTIATION	GO_LYMPHOID_PROGENITOR_CELL_DIFFERENTIATION		17	-0.631366	-1.73778	0.0217391	0.0372698	0.923	1632	tags=41%, list=11%, signal=46%
GO_INTERLEUKIN_6_MEDIATED_SIGNALING_PATHWAY	GO_INTERLEUKIN_6_MEDIATED_SIGNALING_PATHWAY		17	-0.629361	-1.7348	0	0.0380356	0.929	2874	tags=53%, list=20%, signal=66%
GO_I_KAPPAB_PHOSPHORYLATION	GO_I_KAPPAB_PHOSPHORYLATION		18	-0.621433	-1.73363	0.0133333	0.0382273	0.932	957	tags=33%, list=7%, signal=36%
GO_CD4_POSITIVE_OR_CD8_POSITIVE_ALPHA_BETA_T_CELL_LINEAGE_COMMITMENT	GO_CD4_POSITIVE_OR_CD8_POSITIVE_ALPHA_BETA_T_CELL_LINEAGE_COMMITMENT		16	-0.646748	-1.72435	0.0218341	0.0412387	0.942	1762	tags=44%, list=12%, signal=50%
GO_POSITIVE_REGULATION_OF_INTERLEUKIN_8_PRODUCTION	GO_POSITIVE_REGULATION_OF_INTERLEUKIN_8_PRODUCTION		40	-0.495005	-1.7243	0	0.0410375	0.942	1445	tags=33%, list=10%, signal=36%
GO_MEMBRANE_PROTEIN_INTRACELLULAR_DOMAIN_PROTEOLYSIS	GO_MEMBRANE_PROTEIN_INTRACELLULAR_DOMAIN_PROTEOLYSIS		18	-0.641773	-1.72373	0.00934579	0.0409845	0.943	3486	tags=56%, list=24%, signal=73%
GO_NEGATIVE_REGULATION_OF_LYMPHOCYTE_APOPTOTIC_PROCESS	GO_NEGATIVE_REGULATION_OF_LYMPHOCYTE_APOPTOTIC_PROCESS		27	-0.563264	-1.72137	0.0129032	0.0415522	0.946	1594	tags=33%, list=11%, signal=37%
GO_HUMORAL_IMMUNE_RESPONSE	GO_HUMORAL_IMMUNE_RESPONSE		120	-0.406018	-1.71995	0	0.0419187	0.946	2130	tags=32%, list=15%, signal=37%
GO_POSITIVE_REGULATION_OF_MYELOID_LEUKOCYTE_MEDIATED_IMMUNITY	GO_POSITIVE_REGULATION_OF_MYELOID_LEUKOCYTE_MEDIATED_IMMUNITY		23	-0.583016	-1.71868	0.0102564	0.0422494	0.947	2091	tags=43%, list=14%, signal=51%
GO_POSITIVE_REGULATION_OF_LEUKOCYTE_DEGRANULATION	GO_POSITIVE_REGULATION_OF_LEUKOCYTE_DEGRANULATION		17	-0.630618	-1.71491	0.00854701	0.0435814	0.954	4090	tags=76%, list=28%, signal=107%
GO_INTERLEUKIN_2_BIOSYNTHETIC_PROCESS	GO_INTERLEUKIN_2_BIOSYNTHETIC_PROCESS		20	-0.580017	-1.71359	0.00552486	0.0438159	0.955	3991	tags=60%, list=28%, signal=83%
GO_MYELOID_CELL_DEVELOPMENT	GO_MYELOID_CELL_DEVELOPMENT		58	-0.471627	-1.70771	0	0.0456519	0.958	2390	tags=40%, list=17%, signal=47%
GO_T_CELL_SELECTION	GO_T_CELL_SELECTION		39	-0.520776	-1.70302	0	0.0473245	0.962	1855	tags=41%, list=13%, signal=47%
GO_REGULATION_OF_T_CELL_APOPTOTIC_PROCESS	GO_REGULATION_OF_T_CELL_APOPTOTIC_PROCESS		27	-0.541508	-1.69739	0.0186335	0.0494526	0.971	836	tags=26%, list=6%, signal=27%
GO_REGULATION_OF_T_CELL_RECEPTOR_SIGNALING_PATHWAY	GO_REGULATION_OF_T_CELL_RECEPTOR_SIGNALING_PATHWAY		32	-0.518768	-1.69579	0.0126582	0.049893	0.972	2401	tags=47%, list=17%, signal=56%
GO_CD8_POSITIVE_ALPHA_BETA_T_CELL_ACTIVATION	GO_CD8_POSITIVE_ALPHA_BETA_T_CELL_ACTIVATION		18	-0.613938	-1.69363	0.00980392	0.0508029	0.974	3373	tags=67%, list=23%, signal=87%
GO_SPHINGOLIPID_METABOLIC_PROCESS	GO_SPHINGOLIPID_METABOLIC_PROCESS		63	-0.446119	-1.69291	0	0.0508917	0.976	2115	tags=35%, list=15%, signal=41%
GO_POSITIVE_REGULATION_OF_T_CELL_MEDIATED_IMMUNITY	GO_POSITIVE_REGULATION_OF_T_CELL_MEDIATED_IMMUNITY		27	-0.545941	-1.69275	0.0121951	0.0506583	0.976	4076	tags=48%, list=28%, signal=67%
GO_POSITIVE_REGULATION_OF_LYMPHOCYTE_MEDIATED_IMMUNITY	GO_POSITIVE_REGULATION_OF_LYMPHOCYTE_MEDIATED_IMMUNITY		65	-0.468966	-1.692	0	0.0508526	0.977	4076	tags=46%, list=28%, signal=64%
GO_RESPIRATORY_BURST	GO_RESPIRATORY_BURST		28	-0.564331	-1.69022	0.00653595	0.0512958	0.978	2277	tags=50%, list=16%, signal=59%
GO_RESPONSE_TO_TYPE_I_INTERFERON	GO_RESPONSE_TO_TYPE_I_INTERFERON		67	-0.438656	-1.68887	0	0.0515805	0.979	4209	tags=49%, list=29%, signal=69%
GO_INTERLEUKIN_1_SECRETION	GO_INTERLEUKIN_1_SECRETION		40	-0.511659	-1.68856	0	0.0514363	0.979	2690	tags=43%, list=19%, signal=52%
GO_RESPONSE_TO_INTERLEUKIN_7	GO_RESPONSE_TO_INTERLEUKIN_7		25	-0.584017	-1.68676	0	0.0519073	0.981	3283	tags=68%, list=23%, signal=88%
GO_REGULATION_OF_B_CELL_DIFFERENTIATION	GO_REGULATION_OF_B_CELL_DIFFERENTIATION		27	-0.556084	-1.68648	0.00662252	0.0517535	0.981	3691	tags=67%, list=26%, signal=89%
GO_ACTIVATION_OF_GTPASE_ACTIVITY	GO_ACTIVATION_OF_GTPASE_ACTIVITY		70	-0.451597	-1.68281	0	0.053212	0.986	3093	tags=44%, list=21%, signal=56%
GO_REGULATION_OF_DEFENSE_RESPONSE_TO_VIRUS	GO_REGULATION_OF_DEFENSE_RESPONSE_TO_VIRUS		60	-0.454579	-1.67968	0	0.0542299	0.986	4209	tags=53%, list=29%, signal=75%
GO_VIRION_ASSEMBLY	GO_VIRION_ASSEMBLY		33	-0.530726	-1.67869	0.0130719	0.0544641	0.987	3284	tags=48%, list=23%, signal=63%
GO_TOLL_LIKE_RECEPTOR_2_SIGNALING_PATHWAY	GO_TOLL_LIKE_RECEPTOR_2_SIGNALING_PATHWAY		15	-0.631891	-1.67392	0.0199203	0.0561053	0.99	1209	tags=33%, list=8%, signal=36%
GO_OSTEOCLAST_DIFFERENTIATION	GO_OSTEOCLAST_DIFFERENTIATION		75	-0.43713	-1.66824	0	0.0584461	0.991	1661	tags=36%, list=11%, signal=40%
GO_PHAGOCYTOSIS_RECOGNITION	GO_PHAGOCYTOSIS_RECOGNITION		25	-0.548285	-1.66529	0.0163043	0.0597271	0.991	681	tags=20%, list=5%, signal=21%
GO_DEFENSE_RESPONSE_TO_VIRUS	GO_DEFENSE_RESPONSE_TO_VIRUS		168	-0.398582	-1.66468	0	0.0596653	0.991	4245	tags=48%, list=29%, signal=67%
GO_REGULATORY_T_CELL_DIFFERENTIATION	GO_REGULATORY_T_CELL_DIFFERENTIATION		21	-0.569221	-1.66096	0.015873	0.0612989	0.992	2718	tags=52%, list=19%, signal=64%
GO_RIG_I_SIGNALING_PATHWAY	GO_RIG_I_SIGNALING_PATHWAY		18	-0.591293	-1.65515	0.0343348	0.0639118	0.994	3867	tags=61%, list=27%, signal=83%
GO_MULTI_ORGANISM_CELLULAR_PROCESS	GO_MULTI_ORGANISM_CELLULAR_PROCESS		39	-0.490183	-1.65131	0	0.0656192	0.996	4439	tags=59%, list=31%, signal=85%
GO_NEGATIVE_REGULATION_OF_CHROMATIN_ORGANIZATION	GO_NEGATIVE_REGULATION_OF_CHROMATIN_ORGANIZATION		46	-0.473381	-1.65109	0	0.0654004	0.996	3303	tags=43%, list=23%, signal=56%
GO_NEGATIVE_REGULATION_OF_ALPHA_BETA_T_CELL_ACTIVATION	GO_NEGATIVE_REGULATION_OF_ALPHA_BETA_T_CELL_ACTIVATION		31	-0.50542	-1.65084	0.0201342	0.0652195	0.996	3806	tags=58%, list=26%, signal=79%
GO_PLATELET_ACTIVATION	GO_PLATELET_ACTIVATION		136	-0.391415	-1.64934	0	0.0656841	0.998	2909	tags=46%, list=20%, signal=57%
GO_REGULATION_OF_MACROPHAGE_DIFFERENTIATION	GO_REGULATION_OF_MACROPHAGE_DIFFERENTIATION		21	-0.564754	-1.64686	0.00985222	0.0666645	0.998	1639	tags=52%, list=11%, signal=59%
GO_POSITIVE_REGULATION_OF_INTERLEUKIN_6_PRODUCTION	GO_POSITIVE_REGULATION_OF_INTERLEUKIN_6_PRODUCTION		64	-0.436949	-1.64556	0	0.0669465	0.998	3234	tags=48%, list=22%, signal=62%
GO_NATURAL_KILLER_CELL_DIFFERENTIATION	GO_NATURAL_KILLER_CELL_DIFFERENTIATION		17	-0.598428	-1.64513	0.0203046	0.0668796	0.998	2816	tags=53%, list=19%, signal=66%
GO_CLEAVAGE_INVOLVED_IN_RRNA_PROCESSING	GO_CLEAVAGE_INVOLVED_IN_RRNA_PROCESSING		21	-0.561119	-1.64508	0.00578035	0.0666131	0.998	1135	tags=24%, list=8%, signal=26%
GO_CHROMATIN_ORGANIZATION_INVOLVED_IN_REGULATION_OF_TRANSCRIPTION	GO_CHROMATIN_ORGANIZATION_INVOLVED_IN_REGULATION_OF_TRANSCRIPTION		79	-0.442653	-1.64455	0	0.0665973	0.998	3186	tags=37%, list=22%, signal=47%
GO_REGULATION_OF_T_HELPER_CELL_DIFFERENTIATION	GO_REGULATION_OF_T_HELPER_CELL_DIFFERENTIATION		26	-0.543669	-1.64414	0.00613497	0.0664643	0.998	2491	tags=42%, list=17%, signal=51%
GO_REGULATION_OF_RESPONSE_TO_INTERFERON_GAMMA	GO_REGULATION_OF_RESPONSE_TO_INTERFERON_GAMMA		20	-0.584121	-1.63826	0.0339806	0.0687021	0.999	4079	tags=55%, list=28%, signal=77%
GO_METHYLATION_DEPENDENT_CHROMATIN_SILENCING	GO_METHYLATION_DEPENDENT_CHROMATIN_SILENCING		17	-0.599156	-1.6358	0.014218	0.0698419	1	2786	tags=47%, list=19%, signal=58%
GO_VENTRICULAR_SYSTEM_DEVELOPMENT	GO_VENTRICULAR_SYSTEM_DEVELOPMENT		21	-0.58555	-1.63213	0.0273224	0.0714663	1	2632	tags=48%, list=18%, signal=58%
GO_TERMINATION_OF_RNA_POLYMERASE_II_TRANSCRIPTION	GO_TERMINATION_OF_RNA_POLYMERASE_II_TRANSCRIPTION		33	-0.51118	-1.63077	0	0.0719188	1	5148	tags=67%, list=36%, signal=103%
GO_INTERLEUKIN_6_BIOSYNTHETIC_PROCESS	GO_INTERLEUKIN_6_BIOSYNTHETIC_PROCESS		16	-0.61015	-1.63021	0.0254237	0.0719595	1	2730	tags=56%, list=19%, signal=69%
GO_BONE_RESORPTION	GO_BONE_RESORPTION		45	-0.47021	-1.63008	0.00990099	0.0717051	1	1743	tags=47%, list=12%, signal=53%
GO_REGULATION_OF_MYELOID_CELL_DIFFERENTIATION	GO_REGULATION_OF_MYELOID_CELL_DIFFERENTIATION		192	-0.369899	-1.62709	0	0.0733766	1	2756	tags=40%, list=19%, signal=49%
GO_REGULATION_OF_HISTONE_H3_K9_METHYLATION	GO_REGULATION_OF_HISTONE_H3_K9_METHYLATION		18	-0.584844	-1.62638	0.020202	0.0734828	1	3303	tags=44%, list=23%, signal=58%
GO_NEGATIVE_REGULATION_OF_CD4_POSITIVE_ALPHA_BETA_T_CELL_ACTIVATION	GO_NEGATIVE_REGULATION_OF_CD4_POSITIVE_ALPHA_BETA_T_CELL_ACTIVATION		24	-0.555949	-1.62594	0.0335196	0.0734176	1	3806	tags=58%, list=26%, signal=79%
GO_LYSOSOME_LOCALIZATION	GO_LYSOSOME_LOCALIZATION		56	-0.441916	-1.62551	0	0.0733951	1	1739	tags=34%, list=12%, signal=38%
GO_NEGATIVE_REGULATION_OF_T_CELL_APOPTOTIC_PROCESS	GO_NEGATIVE_REGULATION_OF_T_CELL_APOPTOTIC_PROCESS		17	-0.587337	-1.62279	0.0231481	0.0745343	1	1445	tags=35%, list=10%, signal=39%
GO_T_CELL_ACTIVATION_INVOLVED_IN_IMMUNE_RESPONSE	GO_T_CELL_ACTIVATION_INVOLVED_IN_IMMUNE_RESPONSE		67	-0.453988	-1.62073	0	0.075324	1	2534	tags=46%, list=18%, signal=56%
GO_POSITIVE_REGULATION_OF_INTERLEUKIN_1_SECRETION	GO_POSITIVE_REGULATION_OF_INTERLEUKIN_1_SECRETION		24	-0.536853	-1.61943	0.031746	0.0757989	1	2667	tags=46%, list=18%, signal=56%
GO_RESPONSE_TO_NITRIC_OXIDE	GO_RESPONSE_TO_NITRIC_OXIDE		16	-0.625888	-1.61789	0.0225225	0.0763556	1	499	tags=19%, list=3%, signal=19%
GO_NEGATIVE_REGULATION_OF_TUMOR_NECROSIS_FACTOR_SUPERFAMILY_CYTOKINE_PRODUCTION	GO_NEGATIVE_REGULATION_OF_TUMOR_NECROSIS_FACTOR_SUPERFAMILY_CYTOKINE_PRODUCTION		43	-0.479368	-1.61592	0.00917431	0.0770076	1	1959	tags=33%, list=14%, signal=38%
GO_DNA_METHYLATION	GO_DNA_METHYLATION		48	-0.476116	-1.61267	0	0.0784056	1	2992	tags=38%, list=21%, signal=47%
GO_POSITIVE_REGULATION_OF_MULTI_ORGANISM_PROCESS	GO_POSITIVE_REGULATION_OF_MULTI_ORGANISM_PROCESS		146	-0.388797	-1.60624	0	0.0817509	1	3748	tags=42%, list=26%, signal=56%
GO_POSITIVE_REGULATION_OF_PROTEIN_LOCALIZATION_TO_NUCLEUS	GO_POSITIVE_REGULATION_OF_PROTEIN_LOCALIZATION_TO_NUCLEUS		66	-0.420107	-1.60582	0	0.081656	1	2674	tags=30%, list=18%, signal=37%
GO_REGULATION_OF_PRODUCTION_OF_SMALL_RNA_INVOLVED_IN_GENE_SILENCING_BY_RNA	GO_REGULATION_OF_PRODUCTION_OF_SMALL_RNA_INVOLVED_IN_GENE_SILENCING_BY_RNA		19	-0.569787	-1.60305	0.0179372	0.0830159	1	3146	tags=47%, list=22%, signal=60%
GO_MEGAKARYOCYTE_DIFFERENTIATION	GO_MEGAKARYOCYTE_DIFFERENTIATION		63	-0.442538	-1.60105	0	0.0839719	1	3522	tags=48%, list=24%, signal=63%
GO_NUCLEOBASE_BIOSYNTHETIC_PROCESS	GO_NUCLEOBASE_BIOSYNTHETIC_PROCESS		16	-0.585684	-1.58893	0.0283019	0.0912005	1	4075	tags=63%, list=28%, signal=87%
GO_POSITIVE_REGULATION_OF_NITRIC_OXIDE_BIOSYNTHETIC_PROCESS	GO_POSITIVE_REGULATION_OF_NITRIC_OXIDE_BIOSYNTHETIC_PROCESS		30	-0.517109	-1.58715	0.0316456	0.0918541	1	3510	tags=60%, list=24%, signal=79%
GO_NEUROINFLAMMATORY_RESPONSE	GO_NEUROINFLAMMATORY_RESPONSE		45	-0.447421	-1.58704	0.0113636	0.0916137	1	2088	tags=36%, list=14%, signal=41%
GO_HETEROTYPIC_CELL_CELL_ADHESION	GO_HETEROTYPIC_CELL_CELL_ADHESION		43	-0.466472	-1.5853	0	0.0923253	1	2904	tags=51%, list=20%, signal=64%
GO_VIRAL_RNA_GENOME_REPLICATION	GO_VIRAL_RNA_GENOME_REPLICATION		22	-0.535178	-1.58023	0.029703	0.0951812	1	3162	tags=50%, list=22%, signal=64%
GO_REGULATION_OF_LEUKOCYTE_MEDIATED_IMMUNITY	GO_REGULATION_OF_LEUKOCYTE_MEDIATED_IMMUNITY		137	-0.413842	-1.57283	0	0.100001	1	3087	tags=34%, list=21%, signal=43%
GO_REGULATION_OF_PHAGOCYTOSIS	GO_REGULATION_OF_PHAGOCYTOSIS		73	-0.41779	-1.57254	0	0.0998156	1	2876	tags=45%, list=20%, signal=56%
GO_ATP_DEPENDENT_CHROMATIN_REMODELING	GO_ATP_DEPENDENT_CHROMATIN_REMODELING		61	-0.433725	-1.57131	0	0.10028	1	3565	tags=31%, list=25%, signal=41%
GO_REGULATION_OF_POSTTRANSCRIPTIONAL_GENE_SILENCING	GO_REGULATION_OF_POSTTRANSCRIPTIONAL_GENE_SILENCING		81	-0.415852	-1.571	0	0.100056	1	3371	tags=46%, list=23%, signal=59%
GO_NEGATIVE_REGULATION_OF_INNATE_IMMUNE_RESPONSE	GO_NEGATIVE_REGULATION_OF_INNATE_IMMUNE_RESPONSE		34	-0.479468	-1.5705	0.0232558	0.100063	1	2913	tags=35%, list=20%, signal=44%
GO_MATURATION_OF_SSU_RRNA_FROM_TRICISTRONIC_RRNA_TRANSCRIPT_SSU_RRNA_5_8S_RRNA_LSU_RRNA_	GO_MATURATION_OF_SSU_RRNA_FROM_TRICISTRONIC_RRNA_TRANSCRIPT_SSU_RRNA_5_8S_RRNA_LSU_RRNA_		33	-0.492205	-1.56859	0.00662252	0.100792	1	1852	tags=21%, list=13%, signal=24%
GO_NEGATIVE_REGULATION_OF_LEUKOCYTE_DIFFERENTIATION	GO_NEGATIVE_REGULATION_OF_LEUKOCYTE_DIFFERENTIATION		74	-0.398748	-1.56803	0	0.100786	1	2491	tags=36%, list=17%, signal=44%
GO_LEUKOCYTE_MEDIATED_CYTOTOXICITY	GO_LEUKOCYTE_MEDIATED_CYTOTOXICITY		68	-0.438769	-1.56671	0	0.101303	1	4108	tags=53%, list=28%, signal=74%
GO_NEGATIVE_REGULATION_OF_CELL_CELL_ADHESION	GO_NEGATIVE_REGULATION_OF_CELL_CELL_ADHESION		127	-0.384651	-1.56535	0	0.10186	1	3711	tags=47%, list=26%, signal=63%
GO_REGULATION_OF_MICROGLIAL_CELL_ACTIVATION	GO_REGULATION_OF_MICROGLIAL_CELL_ACTIVATION		19	-0.55001	-1.56531	0.0366492	0.101513	1	2088	tags=37%, list=14%, signal=43%
GO_NUCLEAR_TRANSCRIBED_MRNA_CATABOLIC_PROCESS_DEADENYLATION_DEPENDENT_DECAY	GO_NUCLEAR_TRANSCRIBED_MRNA_CATABOLIC_PROCESS_DEADENYLATION_DEPENDENT_DECAY		67	-0.426425	-1.56463	0	0.10153	1	3804	tags=48%, list=26%, signal=65%
GO_REGULATION_OF_IMMUNE_EFFECTOR_PROCESS	GO_REGULATION_OF_IMMUNE_EFFECTOR_PROCESS		286	-0.341249	-1.56395	0	0.101718	1	2898	tags=34%, list=20%, signal=42%
GO_NEGATIVE_REGULATION_OF_CELL_ACTIVATION	GO_NEGATIVE_REGULATION_OF_CELL_ACTIVATION		148	-0.370139	-1.56276	0	0.102139	1	2401	tags=35%, list=17%, signal=42%
GO_SPLEEN_DEVELOPMENT	GO_SPLEEN_DEVELOPMENT		24	-0.550914	-1.56153	0.0465116	0.102641	1	3839	tags=63%, list=27%, signal=85%
GO_PROTEIN_INSERTION_INTO_MITOCHONDRIAL_MEMBRANE_INVOLVED_IN_APOPTOTIC_SIGNALING_PATHWAY	GO_PROTEIN_INSERTION_INTO_MITOCHONDRIAL_MEMBRANE_INVOLVED_IN_APOPTOTIC_SIGNALING_PATHWAY		25	-0.501003	-1.55959	0.0342857	0.103754	1	4322	tags=56%, list=30%, signal=80%
GO_PH_REDUCTION	GO_PH_REDUCTION		37	-0.486021	-1.55674	0.00847458	0.105306	1	3010	tags=49%, list=21%, signal=61%
GO_TOLL_LIKE_RECEPTOR_9_SIGNALING_PATHWAY	GO_TOLL_LIKE_RECEPTOR_9_SIGNALING_PATHWAY		20	-0.532887	-1.55542	0.0288462	0.10585	1	1915	tags=45%, list=13%, signal=52%
GO_POSITIVE_REGULATION_OF_REACTIVE_OXYGEN_SPECIES_BIOSYNTHETIC_PROCESS	GO_POSITIVE_REGULATION_OF_REACTIVE_OXYGEN_SPECIES_BIOSYNTHETIC_PROCESS		35	-0.479961	-1.55413	0.00724638	0.106269	1	3510	tags=60%, list=24%, signal=79%
GO_T_CELL_DIFFERENTIATION_INVOLVED_IN_IMMUNE_RESPONSE	GO_T_CELL_DIFFERENTIATION_INVOLVED_IN_IMMUNE_RESPONSE		54	-0.428449	-1.55322	0.0121951	0.106372	1	2491	tags=44%, list=17%, signal=53%
GO_MIDBODY_ABSCISSION	GO_MIDBODY_ABSCISSION		15	-0.585109	-1.55093	0.033195	0.107728	1	3505	tags=53%, list=24%, signal=70%
GO_POSITIVE_REGULATION_OF_ALPHA_BETA_T_CELL_PROLIFERATION	GO_POSITIVE_REGULATION_OF_ALPHA_BETA_T_CELL_PROLIFERATION		15	-0.591653	-1.55061	0.05	0.10757	1	3991	tags=73%, list=28%, signal=101%
GO_POSITIVE_REGULATION_OF_RESPONSE_TO_CYTOKINE_STIMULUS	GO_POSITIVE_REGULATION_OF_RESPONSE_TO_CYTOKINE_STIMULUS		49	-0.452114	-1.54974	0.00961539	0.107807	1	2750	tags=39%, list=19%, signal=48%
GO_REGULATION_OF_SYMBIOSIS_ENCOMPASSING_MUTUALISM_THROUGH_PARASITISM	GO_REGULATION_OF_SYMBIOSIS_ENCOMPASSING_MUTUALISM_THROUGH_PARASITISM		175	-0.361911	-1.54116	0	0.113529	1	2947	tags=32%, list=20%, signal=40%
GO_NCRNA_CATABOLIC_PROCESS	GO_NCRNA_CATABOLIC_PROCESS		27	-0.503767	-1.53992	0.0421687	0.113892	1	4095	tags=44%, list=28%, signal=62%
GO_CELLULAR_RESPONSE_TO_LEPTIN_STIMULUS	GO_CELLULAR_RESPONSE_TO_LEPTIN_STIMULUS		15	-0.596578	-1.53781	0.0541667	0.115253	1	875	tags=20%, list=6%, signal=21%
GO_INNATE_IMMUNE_RESPONSE_ACTIVATING_CELL_SURFACE_RECEPTOR_SIGNALING_PATHWAY	GO_INNATE_IMMUNE_RESPONSE_ACTIVATING_CELL_SURFACE_RECEPTOR_SIGNALING_PATHWAY		91	-0.396029	-1.53712	0	0.115436	1	2841	tags=29%, list=20%, signal=35%
GO_CYTOPLASMIC_PATTERN_RECOGNITION_RECEPTOR_SIGNALING_PATHWAY_IN_RESPONSE_TO_VIRUS	GO_CYTOPLASMIC_PATTERN_RECOGNITION_RECEPTOR_SIGNALING_PATHWAY_IN_RESPONSE_TO_VIRUS		25	-0.521165	-1.53693	0.0421687	0.11511	1	4439	tags=60%, list=31%, signal=86%
GO_CYTOKINE_SECRETION	GO_CYTOKINE_SECRETION		154	-0.352956	-1.5365	0	0.115043	1	3536	tags=44%, list=24%, signal=58%
GO_INTERLEUKIN_1_BETA_PRODUCTION	GO_INTERLEUKIN_1_BETA_PRODUCTION		56	-0.405938	-1.53478	0.0142857	0.115964	1	1405	tags=27%, list=10%, signal=30%
GO_NEUTROPHIL_HOMEOSTASIS	GO_NEUTROPHIL_HOMEOSTASIS		15	-0.598868	-1.53336	0.0592885	0.116516	1	2308	tags=60%, list=16%, signal=71%
GO_CHEMOKINE_PRODUCTION	GO_CHEMOKINE_PRODUCTION		65	-0.397502	-1.52739	0	0.1204	1	3135	tags=48%, list=22%, signal=61%
GO_NEGATIVE_REGULATION_OF_ANTIGEN_RECEPTOR_MEDIATED_SIGNALING_PATHWAY	GO_NEGATIVE_REGULATION_OF_ANTIGEN_RECEPTOR_MEDIATED_SIGNALING_PATHWAY		22	-0.541653	-1.52729	0.042328	0.120056	1	1888	tags=41%, list=13%, signal=47%
GO_REGULATION_OF_EARLY_ENDOSOME_TO_LATE_ENDOSOME_TRANSPORT	GO_REGULATION_OF_EARLY_ENDOSOME_TO_LATE_ENDOSOME_TRANSPORT		17	-0.5584	-1.52526	0.0440529	0.121098	1	3489	tags=47%, list=24%, signal=62%
GO_REGULATION_OF_NATURAL_KILLER_CELL_MEDIATED_IMMUNITY	GO_REGULATION_OF_NATURAL_KILLER_CELL_MEDIATED_IMMUNITY		27	-0.497152	-1.52283	0.04375	0.122502	1	4076	tags=48%, list=28%, signal=67%
GO_CELLULAR_RESPONSE_TO_BIOTIC_STIMULUS	GO_CELLULAR_RESPONSE_TO_BIOTIC_STIMULUS		177	-0.340422	-1.51767	0	0.125717	1	2353	tags=31%, list=16%, signal=36%
GO_HOMEOSTASIS_OF_NUMBER_OF_CELLS	GO_HOMEOSTASIS_OF_NUMBER_OF_CELLS		218	-0.348354	-1.51463	0	0.127703	1	2968	tags=39%, list=21%, signal=48%
GO_RESPONSE_TO_MURAMYL_DIPEPTIDE	GO_RESPONSE_TO_MURAMYL_DIPEPTIDE		17	-0.56877	-1.5137	0.0542986	0.127956	1	2619	tags=65%, list=18%, signal=79%
GO_POSITIVE_REGULATION_OF_T_CELL_PROLIFERATION	GO_POSITIVE_REGULATION_OF_T_CELL_PROLIFERATION		64	-0.406958	-1.51173	0	0.129198	1	3053	tags=38%, list=21%, signal=47%
GO_NEGATIVE_REGULATION_OF_CHROMOSOME_ORGANIZATION	GO_NEGATIVE_REGULATION_OF_CHROMOSOME_ORGANIZATION		120	-0.36199	-1.51106	0	0.129295	1	4207	tags=43%, list=29%, signal=61%
GO_HISTONE_MRNA_METABOLIC_PROCESS	GO_HISTONE_MRNA_METABOLIC_PROCESS		24	-0.504685	-1.50818	0.05	0.131094	1	4985	tags=67%, list=34%, signal=102%
GO_INTERLEUKIN_8_PRODUCTION	GO_INTERLEUKIN_8_PRODUCTION		59	-0.41279	-1.50681	0	0.131767	1	3266	tags=49%, list=23%, signal=63%
GO_REGULATION_OF_ACTIN_CYTOSKELETON_REORGANIZATION	GO_REGULATION_OF_ACTIN_CYTOSKELETON_REORGANIZATION		28	-0.496636	-1.5066	0.0304878	0.131525	1	1467	tags=29%, list=10%, signal=32%
GO_POSITIVE_REGULATION_OF_IMMUNE_EFFECTOR_PROCESS	GO_POSITIVE_REGULATION_OF_IMMUNE_EFFECTOR_PROCESS		148	-0.366113	-1.50585	0	0.131636	1	2407	tags=30%, list=17%, signal=35%
GO_CYTOPLASMIC_PATTERN_RECOGNITION_RECEPTOR_SIGNALING_PATHWAY	GO_CYTOPLASMIC_PATTERN_RECOGNITION_RECEPTOR_SIGNALING_PATHWAY		58	-0.414453	-1.50519	0.0133333	0.131767	1	2619	tags=34%, list=18%, signal=42%
GO_FOAM_CELL_DIFFERENTIATION	GO_FOAM_CELL_DIFFERENTIATION		26	-0.51351	-1.50474	0.0519481	0.13175	1	1990	tags=46%, list=14%, signal=53%
GO_RETROGRADE_TRANSPORT_ENDOSOME_TO_GOLGI	GO_RETROGRADE_TRANSPORT_ENDOSOME_TO_GOLGI		71	-0.379653	-1.50416	0	0.131832	1	4477	tags=58%, list=31%, signal=83%
GO_PROTEIN_TARGETING_TO_LYSOSOME	GO_PROTEIN_TARGETING_TO_LYSOSOME		19	-0.535394	-1.50397	0.0643777	0.131555	1	3462	tags=63%, list=24%, signal=83%
GO_POSITIVE_REGULATION_OF_TISSUE_REMODELING	GO_POSITIVE_REGULATION_OF_TISSUE_REMODELING		22	-0.500472	-1.50389	0.0531915	0.131213	1	2927	tags=55%, list=20%, signal=68%
GO_REGULATION_OF_DEFENSE_RESPONSE_TO_VIRUS_BY_HOST	GO_REGULATION_OF_DEFENSE_RESPONSE_TO_VIRUS_BY_HOST		29	-0.491596	-1.49943	0.0258065	0.134454	1	4209	tags=59%, list=29%, signal=83%
GO_INTERLEUKIN_17_PRODUCTION	GO_INTERLEUKIN_17_PRODUCTION		20	-0.532381	-1.49809	0.0461538	0.135087	1	2816	tags=60%, list=19%, signal=74%
GO_RESPONSE_TO_VIRUS	GO_RESPONSE_TO_VIRUS		240	-0.365599	-1.4967	0	0.135738	1	4090	tags=45%, list=28%, signal=61%
GO_REGULATION_OF_ADAPTIVE_IMMUNE_RESPONSE	GO_REGULATION_OF_ADAPTIVE_IMMUNE_RESPONSE		117	-0.360765	-1.49392	0	0.137596	1	4143	tags=47%, list=29%, signal=65%
GO_MATURATION_OF_SSU_RRNA	GO_MATURATION_OF_SSU_RRNA		42	-0.433735	-1.49125	0.0272727	0.139081	1	1852	tags=17%, list=13%, signal=19%
GO_REGULATION_OF_NUCLEAR_TRANSCRIBED_MRNA_CATABOLIC_PROCESS_DEADENYLATION_DEPENDENT_DECAY	GO_REGULATION_OF_NUCLEAR_TRANSCRIBED_MRNA_CATABOLIC_PROCESS_DEADENYLATION_DEPENDENT_DECAY		18	-0.521282	-1.49111	0.0495495	0.138728	1	3804	tags=67%, list=26%, signal=90%
GO_INTERLEUKIN_7_MEDIATED_SIGNALING_PATHWAY	GO_INTERLEUKIN_7_MEDIATED_SIGNALING_PATHWAY		16	-0.554715	-1.49043	0.0669456	0.138721	1	2987	tags=63%, list=21%, signal=79%
GO_TOLL_LIKE_RECEPTOR_3_SIGNALING_PATHWAY	GO_TOLL_LIKE_RECEPTOR_3_SIGNALING_PATHWAY		19	-0.538407	-1.48943	0.0678733	0.139098	1	2730	tags=58%, list=19%, signal=71%
GO_POSITIVE_REGULATION_OF_LYMPHOCYTE_MIGRATION	GO_POSITIVE_REGULATION_OF_LYMPHOCYTE_MIGRATION		29	-0.476462	-1.4894	0.0333333	0.138697	1	3432	tags=55%, list=24%, signal=72%
GO_REGULATION_OF_FIBROBLAST_MIGRATION	GO_REGULATION_OF_FIBROBLAST_MIGRATION		27	-0.499293	-1.48889	0.0239521	0.138684	1	1457	tags=41%, list=10%, signal=45%
GO_ENTRY_INTO_OTHER_ORGANISM_INVOLVED_IN_SYMBIOTIC_INTERACTION	GO_ENTRY_INTO_OTHER_ORGANISM_INVOLVED_IN_SYMBIOTIC_INTERACTION		110	-0.366765	-1.48746	0	0.139512	1	2244	tags=31%, list=16%, signal=36%
GO_NEGATIVE_REGULATION_OF_PHAGOCYTOSIS	GO_NEGATIVE_REGULATION_OF_PHAGOCYTOSIS		19	-0.533541	-1.48637	0.0591133	0.139954	1	1776	tags=42%, list=12%, signal=48%
GO_CELLULAR_RESPONSE_TO_AMMONIUM_ION	GO_CELLULAR_RESPONSE_TO_AMMONIUM_ION		38	-0.450081	-1.48594	0.0277778	0.139868	1	3864	tags=63%, list=27%, signal=86%
GO_RESPONSE_TO_DSRNA	GO_RESPONSE_TO_DSRNA		37	-0.440689	-1.4851	0.0234375	0.140167	1	2667	tags=38%, list=18%, signal=46%
GO_REGULATION_OF_LEUKOCYTE_ADHESION_TO_VASCULAR_ENDOTHELIAL_CELL	GO_REGULATION_OF_LEUKOCYTE_ADHESION_TO_VASCULAR_ENDOTHELIAL_CELL		15	-0.562875	-1.48454	0.0526316	0.140314	1	2904	tags=53%, list=20%, signal=67%
GO_POSITIVE_REGULATION_OF_NITRIC_OXIDE_SYNTHASE_ACTIVITY	GO_POSITIVE_REGULATION_OF_NITRIC_OXIDE_SYNTHASE_ACTIVITY		18	-0.53705	-1.4779	0.0590717	0.14558	1	4751	tags=61%, list=33%, signal=91%
GO_NEGATIVE_REGULATION_OF_LIPID_STORAGE	GO_NEGATIVE_REGULATION_OF_LIPID_STORAGE		16	-0.550077	-1.47771	0.09375	0.145304	1	1743	tags=31%, list=12%, signal=35%
GO_RESPONSE_TO_ZINC_ION	GO_RESPONSE_TO_ZINC_ION		28	-0.471606	-1.47496	0.0516129	0.147455	1	1626	tags=43%, list=11%, signal=48%
GO_POSITIVE_REGULATION_OF_INFLAMMATORY_RESPONSE	GO_POSITIVE_REGULATION_OF_INFLAMMATORY_RESPONSE		100	-0.385918	-1.47283	0.0416667	0.148872	1	3234	tags=46%, list=22%, signal=59%
GO_POSITIVE_REGULATION_OF_GLIOGENESIS	GO_POSITIVE_REGULATION_OF_GLIOGENESIS		53	-0.411	-1.47241	0.0131579	0.148836	1	1566	tags=32%, list=11%, signal=36%
GO_POSITIVE_REGULATION_OF_NIK_NF_KAPPAB_SIGNALING	GO_POSITIVE_REGULATION_OF_NIK_NF_KAPPAB_SIGNALING		64	-0.381784	-1.47219	0	0.148579	1	3234	tags=42%, list=22%, signal=54%
GO_REGULATION_OF_LIPOPOLYSACCHARIDE_MEDIATED_SIGNALING_PATHWAY	GO_REGULATION_OF_LIPOPOLYSACCHARIDE_MEDIATED_SIGNALING_PATHWAY		20	-0.516083	-1.47142	0.0572917	0.148902	1	2913	tags=40%, list=20%, signal=50%
GO_G_PROTEIN_COUPLED_PURINERGIC_RECEPTOR_SIGNALING_PATHWAY	GO_G_PROTEIN_COUPLED_PURINERGIC_RECEPTOR_SIGNALING_PATHWAY		18	-0.53364	-1.46974	0.0550847	0.150056	1	3087	tags=56%, list=21%, signal=71%
GO_REGULATION_OF_TYPE_I_INTERFERON_MEDIATED_SIGNALING_PATHWAY	GO_REGULATION_OF_TYPE_I_INTERFERON_MEDIATED_SIGNALING_PATHWAY		28	-0.477548	-1.46947	0.0621118	0.14986	1	4209	tags=50%, list=29%, signal=70%
GO_T_CELL_DIFFERENTIATION_IN_THYMUS	GO_T_CELL_DIFFERENTIATION_IN_THYMUS		62	-0.407471	-1.46698	0.015625	0.151597	1	2756	tags=34%, list=19%, signal=42%
GO_REGULATION_OF_VIRAL_INDUCED_CYTOPLASMIC_PATTERN_RECOGNITION_RECEPTOR_SIGNALING_PATHWAY	GO_REGULATION_OF_VIRAL_INDUCED_CYTOPLASMIC_PATTERN_RECOGNITION_RECEPTOR_SIGNALING_PATHWAY		19	-0.528327	-1.46579	0.0704846	0.152042	1	3867	tags=58%, list=27%, signal=79%
GO_NEGATIVE_REGULATION_OF_HISTONE_MODIFICATION	GO_NEGATIVE_REGULATION_OF_HISTONE_MODIFICATION		35	-0.451579	-1.46198	0.034188	0.154973	1	3911	tags=54%, list=27%, signal=74%
GO_SPINDLE_LOCALIZATION	GO_SPINDLE_LOCALIZATION		36	-0.44292	-1.45414	0.0465116	0.162015	1	1587	tags=22%, list=11%, signal=25%
GO_PHAGOSOME_ACIDIFICATION	GO_PHAGOSOME_ACIDIFICATION		20	-0.513785	-1.45407	0.0583333	0.161636	1	1719	tags=40%, list=12%, signal=45%
GO_CERAMIDE_CATABOLIC_PROCESS	GO_CERAMIDE_CATABOLIC_PROCESS		15	-0.532284	-1.45155	0.0950413	0.163776	1	2602	tags=40%, list=18%, signal=49%
GO_SPERM_MOTILITY	GO_SPERM_MOTILITY		28	-0.476093	-1.45151	0.0434783	0.16332	1	580	tags=18%, list=4%, signal=19%
GO_REGULATION_OF_RESPONSE_TO_BIOTIC_STIMULUS	GO_REGULATION_OF_RESPONSE_TO_BIOTIC_STIMULUS		110	-0.363766	-1.44956	0	0.164965	1	2913	tags=32%, list=20%, signal=40%
GO_REGULATION_OF_OSTEOCLAST_DIFFERENTIATION	GO_REGULATION_OF_OSTEOCLAST_DIFFERENTIATION		46	-0.412153	-1.44896	0.0421053	0.165059	1	1661	tags=37%, list=11%, signal=42%
GO_RESPONSE_TO_INTERFERON_ALPHA	GO_RESPONSE_TO_INTERFERON_ALPHA		18	-0.519746	-1.44844	0.0528634	0.165037	1	3410	tags=44%, list=24%, signal=58%
GO_RNA_POLYADENYLATION	GO_RNA_POLYADENYLATION		44	-0.419184	-1.44835	0	0.16463	1	3535	tags=50%, list=24%, signal=66%
GO_POSITIVE_REGULATION_OF_CHEMOKINE_PRODUCTION	GO_POSITIVE_REGULATION_OF_CHEMOKINE_PRODUCTION		42	-0.436336	-1.44829	0.0421053	0.16421	1	1311	tags=31%, list=9%, signal=34%
GO_T_CELL_CHEMOTAXIS	GO_T_CELL_CHEMOTAXIS		19	-0.51352	-1.44701	0.0859729	0.164843	1	3373	tags=53%, list=23%, signal=69%
GO_CELLULAR_RESPONSE_TO_CADMIUM_ION	GO_CELLULAR_RESPONSE_TO_CADMIUM_ION		23	-0.46967	-1.44556	0.0240964	0.165565	1	3558	tags=48%, list=25%, signal=63%
GO_POSITIVE_REGULATION_OF_PHAGOCYTOSIS	GO_POSITIVE_REGULATION_OF_PHAGOCYTOSIS		51	-0.408927	-1.44479	0.0229885	0.165745	1	2876	tags=45%, list=20%, signal=56%
GO_DNA_TEMPLATED_TRANSCRIPTION_TERMINATION	GO_DNA_TEMPLATED_TRANSCRIPTION_TERMINATION		71	-0.388484	-1.44331	0.0166667	0.16665	1	5257	tags=59%, list=36%, signal=92%
GO_NCRNA_EXPORT_FROM_NUCLEUS	GO_NCRNA_EXPORT_FROM_NUCLEUS		37	-0.431361	-1.43931	0.0495868	0.169953	1	2343	tags=35%, list=16%, signal=42%
GO_RNA_PHOSPHODIESTER_BOND_HYDROLYSIS_EXONUCLEOLYTIC	GO_RNA_PHOSPHODIESTER_BOND_HYDROLYSIS_EXONUCLEOLYTIC		37	-0.425731	-1.43828	0.0230769	0.170383	1	4350	tags=49%, list=30%, signal=69%
GO_POSITIVE_REGULATION_OF_T_CELL_CYTOKINE_PRODUCTION	GO_POSITIVE_REGULATION_OF_T_CELL_CYTOKINE_PRODUCTION		15	-0.561899	-1.43722	0.0794979	0.170931	1	3373	tags=40%, list=23%, signal=52%
GO_TRNA_TRANSPORT	GO_TRNA_TRANSPORT		33	-0.4514	-1.43553	0.0694445	0.172233	1	2343	tags=39%, list=16%, signal=47%
GO_PHOSPHATIDYLINOSITOL_DEPHOSPHORYLATION	GO_PHOSPHATIDYLINOSITOL_DEPHOSPHORYLATION		22	-0.477068	-1.43516	0.0591716	0.172171	1	829	tags=18%, list=6%, signal=19%
GO_INTERFERON_ALPHA_PRODUCTION	GO_INTERFERON_ALPHA_PRODUCTION		26	-0.473042	-1.43503	0.0576923	0.171812	1	992	tags=23%, list=7%, signal=25%
GO_PRODUCTION_OF_MOLECULAR_MEDIATOR_OF_IMMUNE_RESPONSE	GO_PRODUCTION_OF_MOLECULAR_MEDIATOR_OF_IMMUNE_RESPONSE		145	-0.344803	-1.43346	0	0.172737	1	2373	tags=27%, list=16%, signal=32%
GO_POSITIVE_REGULATION_OF_TRANSCRIPTION_BY_RNA_POLYMERASE_I	GO_POSITIVE_REGULATION_OF_TRANSCRIPTION_BY_RNA_POLYMERASE_I		22	-0.492834	-1.43101	0.044586	0.174749	1	3260	tags=36%, list=23%, signal=47%
GO_PYRIMIDINE_RIBONUCLEOTIDE_BIOSYNTHETIC_PROCESS	GO_PYRIMIDINE_RIBONUCLEOTIDE_BIOSYNTHETIC_PROCESS		16	-0.519734	-1.43092	0.0958333	0.174333	1	3988	tags=63%, list=28%, signal=86%
GO_NEGATIVE_REGULATION_OF_T_CELL_DIFFERENTIATION	GO_NEGATIVE_REGULATION_OF_T_CELL_DIFFERENTIATION		30	-0.447995	-1.4271	0.0529801	0.177707	1	2491	tags=33%, list=17%, signal=40%
GO_PROTEIN_MONOUBIQUITINATION	GO_PROTEIN_MONOUBIQUITINATION		62	-0.380952	-1.42411	0.0416667	0.179957	1	1886	tags=23%, list=13%, signal=26%
GO_CYTOPLASMIC_MRNA_PROCESSING_BODY_ASSEMBLY	GO_CYTOPLASMIC_MRNA_PROCESSING_BODY_ASSEMBLY		19	-0.501595	-1.42391	0.0769231	0.179651	1	2701	tags=47%, list=19%, signal=58%
GO_NUCLEAR_TRANSCRIBED_MRNA_CATABOLIC_PROCESS_NONSENSE_MEDIATED_DECAY	GO_NUCLEAR_TRANSCRIBED_MRNA_CATABOLIC_PROCESS_NONSENSE_MEDIATED_DECAY		115	-0.364242	-1.42298	0.0454545	0.180021	1	6060	tags=54%, list=42%, signal=92%
GO_POSITIVE_REGULATION_OF_ACTIN_FILAMENT_POLYMERIZATION	GO_POSITIVE_REGULATION_OF_ACTIN_FILAMENT_POLYMERIZATION		82	-0.35758	-1.42031	0	0.182244	1	1761	tags=39%, list=12%, signal=44%
GO_NUCLEAR_TRANSCRIBED_MRNA_CATABOLIC_PROCESS_EXONUCLEOLYTIC	GO_NUCLEAR_TRANSCRIBED_MRNA_CATABOLIC_PROCESS_EXONUCLEOLYTIC		34	-0.43088	-1.41987	0.0538462	0.182231	1	4944	tags=56%, list=34%, signal=85%
GO_POSITIVE_REGULATION_OF_ERYTHROCYTE_DIFFERENTIATION	GO_POSITIVE_REGULATION_OF_ERYTHROCYTE_DIFFERENTIATION		27	-0.466289	-1.41677	0.0654762	0.184929	1	3651	tags=52%, list=25%, signal=69%
GO_REGULATION_OF_TRANSCRIPTION_ELONGATION_FROM_RNA_POLYMERASE_II_PROMOTER	GO_REGULATION_OF_TRANSCRIPTION_ELONGATION_FROM_RNA_POLYMERASE_II_PROMOTER		24	-0.479751	-1.4152	0.0487805	0.186073	1	4642	tags=58%, list=32%, signal=86%
GO_EXIT_FROM_MITOSIS	GO_EXIT_FROM_MITOSIS		27	-0.476944	-1.4151	0.0454545	0.185669	1	3734	tags=41%, list=26%, signal=55%
GO_MULTIVESICULAR_BODY_ORGANIZATION	GO_MULTIVESICULAR_BODY_ORGANIZATION		26	-0.459693	-1.41389	0.0731707	0.186238	1	3278	tags=38%, list=23%, signal=50%
GO_REGULATION_OF_CYSTEINE_TYPE_ENDOPEPTIDASE_ACTIVITY_INVOLVED_IN_APOPTOTIC_SIGNALING_PATHWAY	GO_REGULATION_OF_CYSTEINE_TYPE_ENDOPEPTIDASE_ACTIVITY_INVOLVED_IN_APOPTOTIC_SIGNALING_PATHWAY		17	-0.496347	-1.41222	0.0858369	0.187635	1	2007	tags=29%, list=14%, signal=34%
GO_REGULATION_OF_T_HELPER_1_TYPE_IMMUNE_RESPONSE	GO_REGULATION_OF_T_HELPER_1_TYPE_IMMUNE_RESPONSE		19	-0.505018	-1.41069	0.0813397	0.188565	1	4818	tags=68%, list=33%, signal=102%
GO_LENS_FIBER_CELL_DIFFERENTIATION	GO_LENS_FIBER_CELL_DIFFERENTIATION		22	-0.483728	-1.41053	0.0740741	0.188163	1	943	tags=18%, list=7%, signal=19%
GO_NEGATIVE_REGULATION_OF_TYPE_I_INTERFERON_PRODUCTION	GO_NEGATIVE_REGULATION_OF_TYPE_I_INTERFERON_PRODUCTION		40	-0.420235	-1.41044	0.0620155	0.187771	1	2005	tags=33%, list=14%, signal=38%
GO_POSITIVE_REGULATION_OF_CYTOKINESIS	GO_POSITIVE_REGULATION_OF_CYTOKINESIS		25	-0.466687	-1.41026	0.0670391	0.187457	1	3232	tags=36%, list=22%, signal=46%
GO_TUMOR_NECROSIS_FACTOR_SECRETION	GO_TUMOR_NECROSIS_FACTOR_SECRETION		18	-0.538221	-1.40969	0.0878049	0.187559	1	612	tags=22%, list=4%, signal=23%
GO_DNA_DAMAGE_RESPONSE_DETECTION_OF_DNA_DAMAGE	GO_DNA_DAMAGE_RESPONSE_DETECTION_OF_DNA_DAMAGE		36	-0.435534	-1.40825	0.0592593	0.188444	1	3397	tags=31%, list=23%, signal=40%
GO_REGULATION_OF_HISTONE_METHYLATION	GO_REGULATION_OF_HISTONE_METHYLATION		53	-0.395259	-1.40812	0.030303	0.188115	1	3303	tags=42%, list=23%, signal=54%
GO_POSITIVE_REGULATION_OF_NATURAL_KILLER_CELL_MEDIATED_IMMUNITY	GO_POSITIVE_REGULATION_OF_NATURAL_KILLER_CELL_MEDIATED_IMMUNITY		17	-0.501992	-1.40798	0.0921053	0.187773	1	4076	tags=53%, list=28%, signal=74%
GO_REGULATION_OF_RESPONSE_TO_CYTOKINE_STIMULUS	GO_REGULATION_OF_RESPONSE_TO_CYTOKINE_STIMULUS		138	-0.346607	-1.4076	0	0.187607	1	2913	tags=33%, list=20%, signal=40%
GO_NCRNA_TRANSCRIPTION	GO_NCRNA_TRANSCRIPTION		99	-0.362556	-1.40441	0.0322581	0.190414	1	3260	tags=31%, list=23%, signal=40%
GO_CHOLESTEROL_STORAGE	GO_CHOLESTEROL_STORAGE		15	-0.534204	-1.40337	0.123348	0.190997	1	1416	tags=33%, list=10%, signal=37%
GO_HEPARAN_SULFATE_PROTEOGLYCAN_METABOLIC_PROCESS	GO_HEPARAN_SULFATE_PROTEOGLYCAN_METABOLIC_PROCESS		27	-0.466445	-1.4025	0.0463576	0.191326	1	3203	tags=37%, list=22%, signal=47%
GO_NEGATIVE_REGULATION_OF_VIRAL_TRANSCRIPTION	GO_NEGATIVE_REGULATION_OF_VIRAL_TRANSCRIPTION		20	-0.501851	-1.40243	0.0995261	0.190915	1	1959	tags=40%, list=14%, signal=46%
GO_POSITIVE_REGULATION_OF_LYMPHOCYTE_CHEMOTAXIS	GO_POSITIVE_REGULATION_OF_LYMPHOCYTE_CHEMOTAXIS		15	-0.522269	-1.39768	0.112	0.195453	1	3373	tags=53%, list=23%, signal=69%
GO_POSITIVE_REGULATION_OF_ACTIN_NUCLEATION	GO_POSITIVE_REGULATION_OF_ACTIN_NUCLEATION		16	-0.526957	-1.39479	0.116883	0.198093	1	2467	tags=56%, list=17%, signal=68%
GO_POSITIVE_REGULATION_OF_T_HELPER_1_TYPE_IMMUNE_RESPONSE	GO_POSITIVE_REGULATION_OF_T_HELPER_1_TYPE_IMMUNE_RESPONSE		15	-0.509942	-1.39374	0.101266	0.198927	1	4818	tags=67%, list=33%, signal=100%
GO_POSITIVE_REGULATION_OF_STEROL_TRANSPORT	GO_POSITIVE_REGULATION_OF_STEROL_TRANSPORT		18	-0.511825	-1.39173	0.113636	0.200697	1	852	tags=17%, list=6%, signal=18%
GO_MONONUCLEAR_CELL_DIFFERENTIATION	GO_MONONUCLEAR_CELL_DIFFERENTIATION		31	-0.42884	-1.39089	0.0680272	0.201173	1	2143	tags=39%, list=15%, signal=45%
GO_LEUKOCYTE_ACTIVATION_INVOLVED_IN_INFLAMMATORY_RESPONSE	GO_LEUKOCYTE_ACTIVATION_INVOLVED_IN_INFLAMMATORY_RESPONSE		32	-0.433172	-1.39005	0.057554	0.201429	1	2088	tags=34%, list=14%, signal=40%
GO_RESPONSE_TO_INTERLEUKIN_4	GO_RESPONSE_TO_INTERLEUKIN_4		30	-0.448896	-1.38931	0.0613497	0.201712	1	2756	tags=33%, list=19%, signal=41%
GO_TRANSFERRIN_TRANSPORT	GO_TRANSFERRIN_TRANSPORT		28	-0.467054	-1.38829	0.0903614	0.202333	1	1005	tags=29%, list=7%, signal=31%
GO_PLASMA_LIPOPROTEIN_PARTICLE_CLEARANCE	GO_PLASMA_LIPOPROTEIN_PARTICLE_CLEARANCE		38	-0.411608	-1.38568	0.0564516	0.204931	1	2241	tags=39%, list=15%, signal=47%
GO_NEGATIVE_REGULATION_OF_B_CELL_ACTIVATION	GO_NEGATIVE_REGULATION_OF_B_CELL_ACTIVATION		27	-0.450231	-1.38369	0.0566038	0.206907	1	3636	tags=74%, list=25%, signal=99%
GO_NEGATIVE_REGULATION_OF_IMMUNE_RESPONSE	GO_NEGATIVE_REGULATION_OF_IMMUNE_RESPONSE		98	-0.352116	-1.38207	0.0444444	0.208171	1	922	tags=17%, list=6%, signal=18%
GO_POSITIVE_REGULATION_OF_MACROPHAGE_ACTIVATION	GO_POSITIVE_REGULATION_OF_MACROPHAGE_ACTIVATION		23	-0.451221	-1.38128	0.0526316	0.20856	1	2088	tags=35%, list=14%, signal=41%
GO_REGULATION_OF_ACTIN_NUCLEATION	GO_REGULATION_OF_ACTIN_NUCLEATION		25	-0.463451	-1.38013	0.0730337	0.20955	1	2467	tags=48%, list=17%, signal=58%
GO_PROTEIN_LOCALIZATION_TO_KINETOCHORE	GO_PROTEIN_LOCALIZATION_TO_KINETOCHORE		17	-0.49701	-1.37929	0.0995261	0.210176	1	2635	tags=24%, list=18%, signal=29%
GO_POSITIVE_REGULATION_OF_ORGANELLE_ASSEMBLY	GO_POSITIVE_REGULATION_OF_ORGANELLE_ASSEMBLY		58	-0.378176	-1.37905	0.0491803	0.209994	1	2920	tags=38%, list=20%, signal=47%
GO_NEGATIVE_REGULATION_OF_HEMOPOIESIS	GO_NEGATIVE_REGULATION_OF_HEMOPOIESIS		110	-0.330426	-1.37836	0	0.210276	1	2491	tags=33%, list=17%, signal=39%
GO_PROTEIN_TARGETING_TO_VACUOLE	GO_PROTEIN_TARGETING_TO_VACUOLE		32	-0.443366	-1.37756	0.08125	0.210615	1	3970	tags=50%, list=27%, signal=69%
GO_CELL_KILLING	GO_CELL_KILLING		79	-0.361896	-1.37557	0.0444444	0.212104	1	4108	tags=46%, list=28%, signal=63%
GO_MYD88_INDEPENDENT_TOLL_LIKE_RECEPTOR_SIGNALING_PATHWAY	GO_MYD88_INDEPENDENT_TOLL_LIKE_RECEPTOR_SIGNALING_PATHWAY		29	-0.44345	-1.37268	0.0736196	0.214785	1	2116	tags=24%, list=15%, signal=28%
GO_POSITIVE_REGULATION_OF_OSTEOCLAST_DIFFERENTIATION	GO_POSITIVE_REGULATION_OF_OSTEOCLAST_DIFFERENTIATION		16	-0.522818	-1.37052	0.103139	0.216604	1	1626	tags=50%, list=11%, signal=56%
GO_INFLAMMATORY_RESPONSE_TO_ANTIGENIC_STIMULUS	GO_INFLAMMATORY_RESPONSE_TO_ANTIGENIC_STIMULUS		34	-0.436344	-1.36976	0.0625	0.216839	1	1541	tags=26%, list=11%, signal=30%
GO_NEGATIVE_REGULATION_OF_CYTOKINE_PRODUCTION	GO_NEGATIVE_REGULATION_OF_CYTOKINE_PRODUCTION		203	-0.306035	-1.36741	0	0.219145	1	2094	tags=28%, list=14%, signal=32%
GO_HISTONE_DEUBIQUITINATION	GO_HISTONE_DEUBIQUITINATION		20	-0.480658	-1.36405	0.109524	0.222403	1	2968	tags=40%, list=21%, signal=50%
GO_REGULATION_OF_MACROPHAGE_DERIVED_FOAM_CELL_DIFFERENTIATION	GO_REGULATION_OF_MACROPHAGE_DERIVED_FOAM_CELL_DIFFERENTIATION		20	-0.474795	-1.36376	0.0983607	0.222158	1	1990	tags=45%, list=14%, signal=52%
GO_SUPEROXIDE_ANION_GENERATION	GO_SUPEROXIDE_ANION_GENERATION		25	-0.442735	-1.3625	0.0666667	0.223057	1	1801	tags=40%, list=12%, signal=46%
GO_INTERLEUKIN_1_PRODUCTION	GO_INTERLEUKIN_1_PRODUCTION		66	-0.370588	-1.36126	0	0.224092	1	1405	tags=23%, list=10%, signal=25%
GO_POSITIVE_REGULATION_OF_NEUROINFLAMMATORY_RESPONSE	GO_POSITIVE_REGULATION_OF_NEUROINFLAMMATORY_RESPONSE		15	-0.529254	-1.35937	0.150442	0.225741	1	2088	tags=40%, list=14%, signal=47%
GO_LYTIC_VACUOLE_ORGANIZATION	GO_LYTIC_VACUOLE_ORGANIZATION		55	-0.371069	-1.35929	0.0131579	0.225308	1	2667	tags=35%, list=18%, signal=42%
GO_CHROMATIN_REMODELING	GO_CHROMATIN_REMODELING		136	-0.317457	-1.35894	0	0.225244	1	3565	tags=38%, list=25%, signal=50%
GO_REGULATION_OF_MAST_CELL_ACTIVATION_INVOLVED_IN_IMMUNE_RESPONSE	GO_REGULATION_OF_MAST_CELL_ACTIVATION_INVOLVED_IN_IMMUNE_RESPONSE		23	-0.451368	-1.3584	0.0994764	0.225215	1	1739	tags=39%, list=12%, signal=44%
GO_REGULATION_OF_CHROMATIN_ORGANIZATION	GO_REGULATION_OF_CHROMATIN_ORGANIZATION		152	-0.303389	-1.35732	0	0.225946	1	3531	tags=40%, list=24%, signal=53%
GO_REGULATION_OF_LYMPHOCYTE_MEDIATED_IMMUNITY	GO_REGULATION_OF_LYMPHOCYTE_MEDIATED_IMMUNITY		97	-0.350307	-1.35522	0.0967742	0.227806	1	3058	tags=31%, list=21%, signal=39%
GO_REGULATION_OF_KERATINOCYTE_DIFFERENTIATION	GO_REGULATION_OF_KERATINOCYTE_DIFFERENTIATION		24	-0.445341	-1.35435	0.0833333	0.228412	1	1428	tags=38%, list=10%, signal=42%
GO_MYELOID_CELL_APOPTOTIC_PROCESS	GO_MYELOID_CELL_APOPTOTIC_PROCESS		26	-0.443288	-1.35348	0.0670391	0.228826	1	2825	tags=50%, list=20%, signal=62%
GO_MODIFICATION_OF_MORPHOLOGY_OR_PHYSIOLOGY_OF_OTHER_ORGANISM_INVOLVED_IN_SYMBIOTIC_INTERACTION	GO_MODIFICATION_OF_MORPHOLOGY_OR_PHYSIOLOGY_OF_OTHER_ORGANISM_INVOLVED_IN_SYMBIOTIC_INTERACTION		85	-0.362707	-1.35307	0	0.228772	1	2906	tags=29%, list=20%, signal=37%
GO_REGULATION_OF_REACTIVE_OXYGEN_SPECIES_BIOSYNTHETIC_PROCESS	GO_REGULATION_OF_REACTIVE_OXYGEN_SPECIES_BIOSYNTHETIC_PROCESS		64	-0.373647	-1.35297	0.0338983	0.228338	1	1816	tags=31%, list=13%, signal=36%
GO_CELLULAR_RESPONSE_TO_ARSENIC_CONTAINING_SUBSTANCE	GO_CELLULAR_RESPONSE_TO_ARSENIC_CONTAINING_SUBSTANCE		17	-0.495259	-1.34913	0.0995851	0.232245	1	3806	tags=47%, list=26%, signal=64%
GO_TELOMERASE_RNA_LOCALIZATION	GO_TELOMERASE_RNA_LOCALIZATION		19	-0.486723	-1.34847	0.124424	0.23257	1	4938	tags=53%, list=34%, signal=80%
GO_SENSORY_PERCEPTION_OF_CHEMICAL_STIMULUS	GO_SENSORY_PERCEPTION_OF_CHEMICAL_STIMULUS		29	-0.436234	-1.34809	0.075	0.23249	1	1494	tags=28%, list=10%, signal=31%
GO_GLIAL_CELL_ACTIVATION	GO_GLIAL_CELL_ACTIVATION		39	-0.408869	-1.34687	0.0671642	0.23336	1	1405	tags=26%, list=10%, signal=28%
GO_IMPORT_INTO_NUCLEUS	GO_IMPORT_INTO_NUCLEUS		123	-0.301657	-1.34592	0	0.233898	1	2983	tags=32%, list=21%, signal=40%
GO_INTERFERON_GAMMA_MEDIATED_SIGNALING_PATHWAY	GO_INTERFERON_GAMMA_MEDIATED_SIGNALING_PATHWAY		56	-0.392047	-1.34488	0.0140845	0.234709	1	2750	tags=43%, list=19%, signal=53%
GO_GLIAL_CELL_PROLIFERATION	GO_GLIAL_CELL_PROLIFERATION		36	-0.391692	-1.34455	0.07	0.234557	1	1812	tags=31%, list=13%, signal=35%
GO_NEGATIVE_REGULATION_OF_CYTOKINE_SECRETION	GO_NEGATIVE_REGULATION_OF_CYTOKINE_SECRETION		43	-0.40061	-1.34372	0.0315789	0.235005	1	3629	tags=56%, list=25%, signal=74%
GO_PLATELET_AGGREGATION	GO_PLATELET_AGGREGATION		53	-0.37791	-1.34324	0.0506329	0.234936	1	2739	tags=45%, list=19%, signal=56%
GO_REGULATION_OF_HEMATOPOIETIC_PROGENITOR_CELL_DIFFERENTIATION	GO_REGULATION_OF_HEMATOPOIETIC_PROGENITOR_CELL_DIFFERENTIATION		78	-0.353148	-1.34279	0	0.23488	1	3429	tags=29%, list=24%, signal=38%
GO_VACUOLAR_TRANSPORT	GO_VACUOLAR_TRANSPORT		120	-0.324428	-1.34278	0	0.234348	1	3462	tags=42%, list=24%, signal=54%
GO_SNRNA_3_END_PROCESSING	GO_SNRNA_3_END_PROCESSING		16	-0.507577	-1.34138	0.105263	0.235649	1	2461	tags=38%, list=17%, signal=45%
GO_HISTONE_H4_K5_ACETYLATION	GO_HISTONE_H4_K5_ACETYLATION		16	-0.481831	-1.34082	0.142857	0.235775	1	1498	tags=31%, list=10%, signal=35%
GO_OSTEOCLAST_DEVELOPMENT	GO_OSTEOCLAST_DEVELOPMENT		16	-0.508733	-1.3393	0.122449	0.237059	1	2085	tags=50%, list=14%, signal=58%
GO_INTESTINAL_ABSORPTION	GO_INTESTINAL_ABSORPTION		16	-0.488737	-1.33922	0.108597	0.2366	1	593	tags=19%, list=4%, signal=20%
GO_PROTEIN_DEGLYCOSYLATION	GO_PROTEIN_DEGLYCOSYLATION		27	-0.430906	-1.33819	0.0866667	0.23735	1	2782	tags=44%, list=19%, signal=55%
GO_NEGATIVE_REGULATION_OF_RESPONSE_TO_BIOTIC_STIMULUS	GO_NEGATIVE_REGULATION_OF_RESPONSE_TO_BIOTIC_STIMULUS		34	-0.40955	-1.33475	0.0743802	0.240918	1	1601	tags=26%, list=11%, signal=30%
GO_T_CELL_MIGRATION	GO_T_CELL_MIGRATION		49	-0.376144	-1.33372	0.0273973	0.241594	1	3432	tags=55%, list=24%, signal=72%
GO_NEGATIVE_REGULATION_OF_CYSTEINE_TYPE_ENDOPEPTIDASE_ACTIVITY	GO_NEGATIVE_REGULATION_OF_CYSTEINE_TYPE_ENDOPEPTIDASE_ACTIVITY		70	-0.362228	-1.33332	0.0727273	0.241621	1	1141	tags=20%, list=8%, signal=22%
GO_POSITIVE_REGULATION_OF_I_KAPPAB_KINASE_NF_KAPPAB_SIGNALING	GO_POSITIVE_REGULATION_OF_I_KAPPAB_KINASE_NF_KAPPAB_SIGNALING		157	-0.306092	-1.33197	0	0.242587	1	2770	tags=34%, list=19%, signal=42%
GO_COLUMNAR_CUBOIDAL_EPITHELIAL_CELL_DEVELOPMENT	GO_COLUMNAR_CUBOIDAL_EPITHELIAL_CELL_DEVELOPMENT		41	-0.385842	-1.32989	0.0650407	0.244437	1	1628	tags=27%, list=11%, signal=30%
GO_NEGATIVE_REGULATION_OF_RNA_METABOLIC_PROCESS	GO_NEGATIVE_REGULATION_OF_RNA_METABOLIC_PROCESS		44	-0.390904	-1.32836	0.045045	0.245791	1	2765	tags=30%, list=19%, signal=36%
GO_ESTABLISHMENT_OF_PROTEIN_LOCALIZATION_TO_VACUOLE	GO_ESTABLISHMENT_OF_PROTEIN_LOCALIZATION_TO_VACUOLE		36	-0.400345	-1.32513	0.104839	0.249188	1	3699	tags=44%, list=26%, signal=60%
GO_NEGATIVE_REGULATION_OF_INTERLEUKIN_1_PRODUCTION	GO_NEGATIVE_REGULATION_OF_INTERLEUKIN_1_PRODUCTION		17	-0.483749	-1.32513	0.114155	0.248633	1	866	tags=18%, list=6%, signal=19%
GO_RECEPTOR_CATABOLIC_PROCESS	GO_RECEPTOR_CATABOLIC_PROCESS		31	-0.407038	-1.31902	0.0791367	0.255922	1	2682	tags=42%, list=19%, signal=51%
GO_POSITIVE_REGULATION_OF_NF_KAPPAB_TRANSCRIPTION_FACTOR_ACTIVITY	GO_POSITIVE_REGULATION_OF_NF_KAPPAB_TRANSCRIPTION_FACTOR_ACTIVITY		133	-0.321702	-1.31866	0	0.255809	1	2970	tags=38%, list=21%, signal=47%
GO_POSITIVE_REGULATION_OF_VASCULAR_ENDOTHELIAL_GROWTH_FACTOR_PRODUCTION	GO_POSITIVE_REGULATION_OF_VASCULAR_ENDOTHELIAL_GROWTH_FACTOR_PRODUCTION		20	-0.455952	-1.31766	0.115741	0.256607	1	1541	tags=40%, list=11%, signal=45%
GO_INTERACTION_WITH_SYMBIONT	GO_INTERACTION_WITH_SYMBIONT		61	-0.344713	-1.31761	0.0535714	0.256147	1	2906	tags=30%, list=20%, signal=37%
GO_POSITIVE_REGULATION_OF_CYTOKINE_SECRETION	GO_POSITIVE_REGULATION_OF_CYTOKINE_SECRETION		93	-0.34342	-1.31687	0	0.256486	1	2667	tags=29%, list=18%, signal=35%
GO_FIBROBLAST_MIGRATION	GO_FIBROBLAST_MIGRATION		36	-0.39016	-1.31558	0.0877193	0.257659	1	1457	tags=33%, list=10%, signal=37%
GO_PROTEIN_DNA_COMPLEX_DISASSEMBLY	GO_PROTEIN_DNA_COMPLEX_DISASSEMBLY		18	-0.473809	-1.31535	0.131818	0.2573	1	314	tags=28%, list=2%, signal=28%
GO_POSITIVE_REGULATION_OF_RECEPTOR_SIGNALING_PATHWAY_VIA_STAT	GO_POSITIVE_REGULATION_OF_RECEPTOR_SIGNALING_PATHWAY_VIA_STAT		50	-0.375547	-1.31533	0.0941176	0.256768	1	2816	tags=42%, list=19%, signal=52%
GO_VIRAL_BUDDING	GO_VIRAL_BUDDING		21	-0.471338	-1.31486	0.149425	0.256873	1	3278	tags=38%, list=23%, signal=49%
GO_NEGATIVE_REGULATION_OF_GENE_EXPRESSION_EPIGENETIC	GO_NEGATIVE_REGULATION_OF_GENE_EXPRESSION_EPIGENETIC		87	-0.333491	-1.31453	0.0243902	0.256745	1	3901	tags=46%, list=27%, signal=63%
GO_HIPPOCAMPUS_DEVELOPMENT	GO_HIPPOCAMPUS_DEVELOPMENT		54	-0.363491	-1.31341	0.0819672	0.257436	1	2832	tags=33%, list=20%, signal=41%
GO_INTERLEUKIN_2_PRODUCTION	GO_INTERLEUKIN_2_PRODUCTION		57	-0.369481	-1.31268	0.0441177	0.257736	1	2930	tags=40%, list=20%, signal=50%
GO_REGULATION_OF_HISTONE_H3_K4_METHYLATION	GO_REGULATION_OF_HISTONE_H3_K4_METHYLATION		24	-0.462958	-1.31099	0.119565	0.259323	1	3161	tags=54%, list=22%, signal=69%
GO_RRNA_CATABOLIC_PROCESS	GO_RRNA_CATABOLIC_PROCESS		16	-0.502392	-1.3105	0.124498	0.25939	1	995	tags=13%, list=7%, signal=13%
GO_NEGATIVE_REGULATION_OF_TELOMERE_MAINTENANCE_VIA_TELOMERE_LENGTHENING	GO_NEGATIVE_REGULATION_OF_TELOMERE_MAINTENANCE_VIA_TELOMERE_LENGTHENING		24	-0.43657	-1.30884	0.128866	0.260976	1	4336	tags=50%, list=30%, signal=71%
GO_NEGATIVE_REGULATION_OF_LEUKOCYTE_MEDIATED_IMMUNITY	GO_NEGATIVE_REGULATION_OF_LEUKOCYTE_MEDIATED_IMMUNITY		33	-0.396446	-1.30852	0.0416667	0.260836	1	1620	tags=24%, list=11%, signal=27%
GO_NUCLEOTIDE_BINDING_DOMAIN_LEUCINE_RICH_REPEAT_CONTAINING_RECEPTOR_SIGNALING_PATHWAY	GO_NUCLEOTIDE_BINDING_DOMAIN_LEUCINE_RICH_REPEAT_CONTAINING_RECEPTOR_SIGNALING_PATHWAY		34	-0.406269	-1.30658	0.100719	0.262808	1	2619	tags=35%, list=18%, signal=43%
GO_ZINC_ION_TRANSPORT	GO_ZINC_ION_TRANSPORT		22	-0.458262	-1.30631	0.11828	0.262634	1	2341	tags=36%, list=16%, signal=43%
GO_SNRNA_TRANSCRIPTION	GO_SNRNA_TRANSCRIPTION		69	-0.361534	-1.30604	0.0588235	0.262442	1	3212	tags=29%, list=22%, signal=37%
GO_LYMPHOCYTE_MIGRATION	GO_LYMPHOCYTE_MIGRATION		73	-0.353535	-1.3007	0.0566038	0.268754	1	2904	tags=40%, list=20%, signal=49%
GO_POSITIVE_REGULATION_OF_LEUKOCYTE_APOPTOTIC_PROCESS	GO_POSITIVE_REGULATION_OF_LEUKOCYTE_APOPTOTIC_PROCESS		20	-0.463482	-1.30057	0.134884	0.268344	1	2731	tags=50%, list=19%, signal=62%
GO_ZYMOGEN_ACTIVATION	GO_ZYMOGEN_ACTIVATION		32	-0.409095	-1.30034	0.101124	0.26805	1	1469	tags=38%, list=10%, signal=42%
GO_ENDOCRINE_PANCREAS_DEVELOPMENT	GO_ENDOCRINE_PANCREAS_DEVELOPMENT		25	-0.429333	-1.29869	0.10989	0.269595	1	2453	tags=36%, list=17%, signal=43%
GO_INFLAMMATORY_CELL_APOPTOTIC_PROCESS	GO_INFLAMMATORY_CELL_APOPTOTIC_PROCESS		17	-0.475982	-1.29814	0.15625	0.269722	1	2057	tags=41%, list=14%, signal=48%
GO_REGULATION_OF_CENTROSOME_DUPLICATION	GO_REGULATION_OF_CENTROSOME_DUPLICATION		38	-0.396356	-1.2956	0.107843	0.272605	1	4855	tags=50%, list=34%, signal=75%
GO_RESPONSE_TO_ACETYLCHOLINE	GO_RESPONSE_TO_ACETYLCHOLINE		16	-0.495328	-1.29405	0.156118	0.274138	1	1893	tags=38%, list=13%, signal=43%
GO_TRNA_METHYLATION	GO_TRNA_METHYLATION		35	-0.396433	-1.29373	0.114504	0.273945	1	1924	tags=20%, list=13%, signal=23%
GO_BONE_REMODELING	GO_BONE_REMODELING		64	-0.349094	-1.29297	0.0285714	0.274513	1	1743	tags=38%, list=12%, signal=42%
GO_NEGATIVE_REGULATION_OF_VIRAL_PROCESS	GO_NEGATIVE_REGULATION_OF_VIRAL_PROCESS		68	-0.338143	-1.29226	0.0634921	0.274832	1	2947	tags=32%, list=20%, signal=40%
GO_EMBRYONIC_HEMOPOIESIS	GO_EMBRYONIC_HEMOPOIESIS		17	-0.489097	-1.29096	0.157658	0.276125	1	1762	tags=35%, list=12%, signal=40%
GO_POSITIVE_REGULATION_OF_GLYCOPROTEIN_BIOSYNTHETIC_PROCESS	GO_POSITIVE_REGULATION_OF_GLYCOPROTEIN_BIOSYNTHETIC_PROCESS		17	-0.482349	-1.29063	0.202899	0.275942	1	3606	tags=35%, list=25%, signal=47%
GO_TOLL_LIKE_RECEPTOR_4_SIGNALING_PATHWAY	GO_TOLL_LIKE_RECEPTOR_4_SIGNALING_PATHWAY		29	-0.424778	-1.28911	0.119718	0.277417	1	1915	tags=38%, list=13%, signal=44%
GO_MIRNA_METABOLIC_PROCESS	GO_MIRNA_METABOLIC_PROCESS		20	-0.451684	-1.2881	0.152778	0.278271	1	2948	tags=35%, list=20%, signal=44%
GO_HISTONE_H2A_UBIQUITINATION	GO_HISTONE_H2A_UBIQUITINATION		24	-0.441325	-1.28758	0.162651	0.278389	1	2837	tags=33%, list=20%, signal=41%
GO_IMMUNOGLOBULIN_PRODUCTION_INVOLVED_IN_IMMUNOGLOBULIN_MEDIATED_IMMUNE_RESPONSE	GO_IMMUNOGLOBULIN_PRODUCTION_INVOLVED_IN_IMMUNOGLOBULIN_MEDIATED_IMMUNE_RESPONSE		42	-0.379968	-1.28727	0.122642	0.278208	1	1497	tags=21%, list=10%, signal=24%
GO_REGULATION_OF_RECEPTOR_SIGNALING_PATHWAY_VIA_STAT	GO_REGULATION_OF_RECEPTOR_SIGNALING_PATHWAY_VIA_STAT		75	-0.325292	-1.28677	0.0444444	0.278305	1	2902	tags=37%, list=20%, signal=46%
GO_COMPLEMENT_ACTIVATION	GO_COMPLEMENT_ACTIVATION		47	-0.386753	-1.28501	0.149533	0.280075	1	318	tags=19%, list=2%, signal=20%
GO_SENSORY_PERCEPTION_OF_TASTE	GO_SENSORY_PERCEPTION_OF_TASTE		15	-0.491304	-1.2842	0.150943	0.280623	1	2466	tags=47%, list=17%, signal=56%
GO_NUCLEAR_TRANSCRIBED_MRNA_POLY_A_TAIL_SHORTENING	GO_NUCLEAR_TRANSCRIBED_MRNA_POLY_A_TAIL_SHORTENING		30	-0.404342	-1.28261	0.123377	0.282163	1	4429	tags=67%, list=31%, signal=96%
GO_NEGATIVE_REGULATION_OF_CD4_POSITIVE_ALPHA_BETA_T_CELL_DIFFERENTIATION	GO_NEGATIVE_REGULATION_OF_CD4_POSITIVE_ALPHA_BETA_T_CELL_DIFFERENTIATION		17	-0.477613	-1.28195	0.168142	0.28248	1	3806	tags=53%, list=26%, signal=72%
GO_DNA_MODIFICATION	GO_DNA_MODIFICATION		82	-0.333789	-1.28072	0.0444444	0.283666	1	1457	tags=17%, list=10%, signal=19%
GO_CELL_DIFFERENTIATION_INVOLVED_IN_EMBRYONIC_PLACENTA_DEVELOPMENT	GO_CELL_DIFFERENTIATION_INVOLVED_IN_EMBRYONIC_PLACENTA_DEVELOPMENT		18	-0.461399	-1.27931	0.154545	0.284867	1	957	tags=33%, list=7%, signal=36%
GO_NEGATIVE_REGULATION_OF_INTRACELLULAR_STEROID_HORMONE_RECEPTOR_SIGNALING_PATHWAY	GO_NEGATIVE_REGULATION_OF_INTRACELLULAR_STEROID_HORMONE_RECEPTOR_SIGNALING_PATHWAY		26	-0.416985	-1.27714	0.0769231	0.287463	1	3176	tags=50%, list=22%, signal=64%
GO_MATURATION_OF_5_8S_RRNA_FROM_TRICISTRONIC_RRNA_TRANSCRIPT_SSU_RRNA_5_8S_RRNA_LSU_RRNA_	GO_MATURATION_OF_5_8S_RRNA_FROM_TRICISTRONIC_RRNA_TRANSCRIPT_SSU_RRNA_5_8S_RRNA_LSU_RRNA_		21	-0.44671	-1.2764	0.156757	0.287829	1	3955	tags=43%, list=27%, signal=59%
GO_POSITIVE_REGULATION_OF_B_CELL_MEDIATED_IMMUNITY	GO_POSITIVE_REGULATION_OF_B_CELL_MEDIATED_IMMUNITY		28	-0.413854	-1.27525	0.134503	0.288843	1	4466	tags=54%, list=31%, signal=77%
GO_POSITIVE_REGULATION_OF_NUCLEOCYTOPLASMIC_TRANSPORT	GO_POSITIVE_REGULATION_OF_NUCLEOCYTOPLASMIC_TRANSPORT		55	-0.362595	-1.27414	0.102941	0.289952	1	3032	tags=33%, list=21%, signal=41%
GO_RNA_EXPORT_FROM_NUCLEUS	GO_RNA_EXPORT_FROM_NUCLEUS		124	-0.305268	-1.27383	0	0.289795	1	3556	tags=35%, list=25%, signal=47%
GO_NEGATIVE_REGULATION_OF_PEPTIDYL_TYROSINE_PHOSPHORYLATION	GO_NEGATIVE_REGULATION_OF_PEPTIDYL_TYROSINE_PHOSPHORYLATION		41	-0.383411	-1.2736	0.115044	0.289515	1	2602	tags=37%, list=18%, signal=44%
GO_BETA_CATENIN_TCF_COMPLEX_ASSEMBLY	GO_BETA_CATENIN_TCF_COMPLEX_ASSEMBLY		30	-0.409292	-1.27199	0.126506	0.291098	1	2022	tags=40%, list=14%, signal=46%
GO_REGULATION_OF_MEGAKARYOCYTE_DIFFERENTIATION	GO_REGULATION_OF_MEGAKARYOCYTE_DIFFERENTIATION		50	-0.356685	-1.27189	0.113924	0.29066	1	3382	tags=40%, list=23%, signal=52%
GO_PYRIMIDINE_NUCLEOTIDE_BIOSYNTHETIC_PROCESS	GO_PYRIMIDINE_NUCLEOTIDE_BIOSYNTHETIC_PROCESS		39	-0.384428	-1.27005	0.153846	0.292865	1	4023	tags=41%, list=28%, signal=57%
GO_HISTONE_H3_K4_METHYLATION	GO_HISTONE_H3_K4_METHYLATION		47	-0.365226	-1.26997	0.1	0.292363	1	3520	tags=43%, list=24%, signal=56%
GO_GRANULOCYTE_MIGRATION	GO_GRANULOCYTE_MIGRATION		89	-0.320891	-1.26978	0.114286	0.292012	1	2912	tags=49%, list=20%, signal=62%
GO_POSITIVE_REGULATION_OF_TOLL_LIKE_RECEPTOR_SIGNALING_PATHWAY	GO_POSITIVE_REGULATION_OF_TOLL_LIKE_RECEPTOR_SIGNALING_PATHWAY		23	-0.435975	-1.26589	0.131579	0.297237	1	2730	tags=43%, list=19%, signal=54%
GO_NEGATIVE_REGULATION_OF_MYELOID_LEUKOCYTE_DIFFERENTIATION	GO_NEGATIVE_REGULATION_OF_MYELOID_LEUKOCYTE_DIFFERENTIATION		38	-0.397912	-1.26396	0.125984	0.299292	1	2412	tags=42%, list=17%, signal=50%
GO_REGULATION_OF_PROTEIN_HOMODIMERIZATION_ACTIVITY	GO_REGULATION_OF_PROTEIN_HOMODIMERIZATION_ACTIVITY		18	-0.463725	-1.26303	0.163462	0.299836	1	2904	tags=44%, list=20%, signal=56%
GO_DOUBLE_STRAND_BREAK_REPAIR	GO_DOUBLE_STRAND_BREAK_REPAIR		206	-0.282461	-1.26275	0	0.299694	1	3421	tags=29%, list=24%, signal=37%
GO_ARP2_3_COMPLEX_MEDIATED_ACTIN_NUCLEATION	GO_ARP2_3_COMPLEX_MEDIATED_ACTIN_NUCLEATION		29	-0.413364	-1.26218	0.110345	0.300036	1	3906	tags=66%, list=27%, signal=90%
GO_NON_RECOMBINATIONAL_REPAIR	GO_NON_RECOMBINATIONAL_REPAIR		75	-0.332298	-1.26132	0.0434783	0.300731	1	2462	tags=20%, list=17%, signal=24%
GO_REGULATION_OF_GLIAL_CELL_DIFFERENTIATION	GO_REGULATION_OF_GLIAL_CELL_DIFFERENTIATION		45	-0.363813	-1.26026	0.104167	0.301593	1	2088	tags=36%, list=14%, signal=41%
GO_HYALURONAN_CATABOLIC_PROCESS	GO_HYALURONAN_CATABOLIC_PROCESS		16	-0.481055	-1.25992	0.201754	0.301427	1	859	tags=31%, list=6%, signal=33%
GO_POSITIVE_REGULATION_OF_CELL_GROWTH	GO_POSITIVE_REGULATION_OF_CELL_GROWTH		122	-0.301717	-1.25941	0	0.301435	1	2276	tags=28%, list=16%, signal=33%
GO_HISTONE_DEACETYLATION	GO_HISTONE_DEACETYLATION		65	-0.34302	-1.25883	0.0892857	0.30177	1	2858	tags=32%, list=20%, signal=40%
GO_DOPAMINE_RECEPTOR_SIGNALING_PATHWAY	GO_DOPAMINE_RECEPTOR_SIGNALING_PATHWAY		28	-0.402853	-1.25671	0.123377	0.304147	1	3424	tags=43%, list=24%, signal=56%
GO_CYTOPLASMIC_TRANSLATIONAL_INITIATION	GO_CYTOPLASMIC_TRANSLATIONAL_INITIATION		27	-0.397981	-1.25589	0.149351	0.30459	1	3332	tags=37%, list=23%, signal=48%
GO_RESPONSE_TO_BRONCHODILATOR	GO_RESPONSE_TO_BRONCHODILATOR		33	-0.393865	-1.25481	0.129252	0.30567	1	1285	tags=15%, list=9%, signal=17%
GO_FIBROBLAST_PROLIFERATION	GO_FIBROBLAST_PROLIFERATION		69	-0.336389	-1.25467	0.0731707	0.305295	1	2736	tags=29%, list=19%, signal=36%
GO_EXTRINSIC_APOPTOTIC_SIGNALING_PATHWAY_VIA_DEATH_DOMAIN_RECEPTORS	GO_EXTRINSIC_APOPTOTIC_SIGNALING_PATHWAY_VIA_DEATH_DOMAIN_RECEPTORS		69	-0.338655	-1.25454	0.0655738	0.304858	1	2352	tags=29%, list=16%, signal=34%
GO_POSITIVE_REGULATION_OF_RESPONSE_TO_EXTERNAL_STIMULUS	GO_POSITIVE_REGULATION_OF_RESPONSE_TO_EXTERNAL_STIMULUS		218	-0.274513	-1.25415	0	0.30477	1	3234	tags=44%, list=22%, signal=55%
GO_POSITIVE_REGULATION_OF_DEFENSE_RESPONSE_TO_VIRUS_BY_HOST	GO_POSITIVE_REGULATION_OF_DEFENSE_RESPONSE_TO_VIRUS_BY_HOST		20	-0.442434	-1.25303	0.167442	0.305783	1	4193	tags=55%, list=29%, signal=77%
GO_HISTONE_H3_DEACETYLATION	GO_HISTONE_H3_DEACETYLATION		17	-0.455626	-1.25124	0.194215	0.307576	1	2848	tags=35%, list=20%, signal=44%
GO_MRNA_CLEAVAGE	GO_MRNA_CLEAVAGE		21	-0.445517	-1.25064	0.175	0.307807	1	4046	tags=52%, list=28%, signal=73%
[truncated: 591 more rows]
